# Supplementary material for: In cellulo Evaluation of Phototransformation Quantum Yields in Fluorescent Proteins Used As Markers for Single-Molecule Localization Microscopy
Source: PLoS One. 2014 Jun 10;9(6):e98362. doi: 10.1371/journal.pone.0098362 (PMC4051587; doi:10.1371/journal.pone.0098362)
Supplement: Scripts S1 — Matlab scripts for simulation of PALM data sets and for the extraction of phototransformation yields. (ZIP) [file pone.0098362.s015.zip]

Archive with 213 entries (206 files):
- apply_tolerances_vsn2.m
- extract_yields_exp_data_vsn10_main.m
- extract_yields_true_data_vsn10_main.m
- Help.rtf
- localize_palm_data_vsn8.m
- PALM_LOCALIZATION/
- PALM_LOCALIZATION/auto_threshold_vsn3.m
- PALM_LOCALIZATION/bg_noise_calc01.m
- PALM_LOCALIZATION/bg_noise_calc02.m
- PALM_LOCALIZATION/define_roi.m
- PALM_LOCALIZATION/draw_boxes.m
- PALM_LOCALIZATION/func_get_threshold.m
- PALM_LOCALIZATION/func_localize_with_mask_dom8.m
- PALM_LOCALIZATION/gaussian_merge.m
- PALM_LOCALIZATION/gaussian_merge2.m
- PALM_LOCALIZATION/gaussian_merge3.m
- PALM_LOCALIZATION/nlinfit_compilation.m
- PALM_LOCALIZATION/pause_gui.m
- PALM_LOCALIZATION/statjacobian.m
- PALM_LOCALIZATION/TOLERANCE/
- PALM_LOCALIZATION/TOLERANCE/get_optimized_hist.m
- PALM_LOCALIZATION/TOLERANCE/plot_hist.m
- PALM_LOCALIZATION/TOLERANCE/plot_hist_dom2.m
- PALM_LOCALIZATION/waitbarxmod.m
- PALM_LOCALIZATION/wheresub.m
- PALM_SIMULATIONS/
- PALM_SIMULATIONS/Add_noise_to_stack.m
- PALM_SIMULATIONS/check_activation.m
- PALM_SIMULATIONS/check_activation2.m
- PALM_SIMULATIONS/check_backswitching.m
- PALM_SIMULATIONS/check_im_size.m
- PALM_SIMULATIONS/check_input.m
- PALM_SIMULATIONS/check_switching.m
- PALM_SIMULATIONS/Check_Trace.m
- PALM_SIMULATIONS/cleanup_trace.m
- PALM_SIMULATIONS/customgauss.m
- PALM_SIMULATIONS/draw_boxes.m
- PALM_SIMULATIONS/filter_em_spectrum.m
- PALM_SIMULATIONS/FLUOROPHORES/
- PALM_SIMULATIONS/FLUOROPHORES/Dendra2_all.xls
- PALM_SIMULATIONS/fun_PALM_SIMULATE_TRACES2.m
- PALM_SIMULATIONS/get_2Dpeak.m
- PALM_SIMULATIONS/get_beam_profile.m
- PALM_SIMULATIONS/get_det_eff.m
- PALM_SIMULATIONS/get_drift.m
- PALM_SIMULATIONS/get_emitted_photons.m
- PALM_SIMULATIONS/get_exct_coeff_at_lambda.m
- PALM_SIMULATIONS/get_fluorescence_trace.m
- PALM_SIMULATIONS/get_fret_acceptor_signal.m
- PALM_SIMULATIONS/get_fret_donor_signal.m
- PALM_SIMULATIONS/get_fret_efficiency.m
- PALM_SIMULATIONS/get_fret_statistics.m
- PALM_SIMULATIONS/get_max_abs_ph.m
- PALM_SIMULATIONS/get_R0.m
- PALM_SIMULATIONS/get_signal.m
- PALM_SIMULATIONS/get_sm_emitted_spectrum.m
- PALM_SIMULATIONS/get_statistics.m
- PALM_SIMULATIONS/get_trace.m
- PALM_SIMULATIONS/get_trace_first_point.m
- PALM_SIMULATIONS/get_xls_spectrum.m
- PALM_SIMULATIONS/load_dyes.m
- PALM_SIMULATIONS/orient_molecules.m
- PALM_SIMULATIONS/OTHER_SIMULATIONS/
- PALM_SIMULATIONS/OTHER_SIMULATIONS/simulate_blinking_molecule.m
- PALM_SIMULATIONS/OTHER_SIMULATIONS/simulate_pcFRET_ensemble_level.m
- PALM_SIMULATIONS/OTHER_SIMULATIONS/simulate_switching_molecule.m
- PALM_SIMULATIONS/OTHER_SIMULATIONS/simulate_two_blinking_molecule_with_fret.m
- PALM_SIMULATIONS/PATTERNS/
- PALM_SIMULATIONS/PATTERNS/Activate_One_Rectangle.tif
- PALM_SIMULATIONS/PATTERNS/Create_Image_with_ImageJ.txt
- PALM_SIMULATIONS/PATTERNS/Disk1.tif
- PALM_SIMULATIONS/PATTERNS/Disk2.tif
- PALM_SIMULATIONS/PATTERNS/Pattern_Microtubules.tif
- PALM_SIMULATIONS/PATTERNS/Pattern_Pixel_4.tif
- PALM_SIMULATIONS/PATTERNS/Two_Rectangles.tif
- PALM_SIMULATIONS/pause_gui.m
- PALM_SIMULATIONS/photoPrint.m
- PALM_SIMULATIONS/place_linked_dye.m
- PALM_SIMULATIONS/place_single_molecules.m
- PALM_SIMULATIONS/plot_drift.m
- PALM_SIMULATIONS/plot_trace.m
- PALM_SIMULATIONS/position_peak.m
- PALM_SIMULATIONS/print_final_statistics.m
- PALM_SIMULATIONS/print_statistics.m
- PALM_SIMULATIONS/set_display_waitbar.m
- PALM_SIMULATIONS/straighten_trace.m
- PALM_SIMULATIONS/update_dye.m
- PALM_SIMULATIONS/update_em_spectrum.m
- PALM_SIMULATIONS/update_image.m
- PALM_SIMULATIONS/update_trace.m
- PALM_SIMULATIONS/waitbarxmod.m
- PALM_SIMULATIONS/wheresub.m
- simulate_palm_vsn9_main.m
- Time_Trace_Correlator_Struc2.m
- Time_Trace_Examinator.m
- YIELD_EXTRACTION/
- YIELD_EXTRACTION/check_laser_mean_values2.m
- YIELD_EXTRACTION/check_laser_mean_values3.m
- YIELD_EXTRACTION/Check_Neighbors_real_data.m
- YIELD_EXTRACTION/check_original_localization_data.m
- YIELD_EXTRACTION/Check_Trace_From_Activated_Molecules.m
- YIELD_EXTRACTION/compare_histograms.m
- YIELD_EXTRACTION/Count_Activated_Molecules.m
- YIELD_EXTRACTION/draw_boxes.m
- YIELD_EXTRACTION/error_propagation.m
- YIELD_EXTRACTION/fit_activation_yield.m
- YIELD_EXTRACTION/fit_biexp_function_multi.m
- YIELD_EXTRACTION/fit_biexp_function_multi_aniso.m
- YIELD_EXTRACTION/fit_biexp_function_multi_aniso_linear.m
- YIELD_EXTRACTION/fit_bleaching_histogram.m
- YIELD_EXTRACTION/fit_bleaching_histogram_global.m
- YIELD_EXTRACTION/fit_bleaching_histogram_global_aniso.m
- YIELD_EXTRACTION/fit_bleaching_histogram_global_aniso_linear.m
- YIELD_EXTRACTION/fit_bleaching_histogram_global_real_data.m
- YIELD_EXTRACTION/fit_exp_function.m
- YIELD_EXTRACTION/fit_exp_function_multi.m
- YIELD_EXTRACTION/fit_exp_function_multi_aniso.m
- YIELD_EXTRACTION/fit_exp_function_multi_aniso_linear.m
- YIELD_EXTRACTION/fit_function.m
- YIELD_EXTRACTION/fit_function_blink_aniso_multi.m
- YIELD_EXTRACTION/fit_function_blink_multi.m
- YIELD_EXTRACTION/fit_function_cumulative_activation_aniso_linear_multi.m
- YIELD_EXTRACTION/fit_function_cumulative_activation_aniso_linear_multi_seq.m
- YIELD_EXTRACTION/fit_function_cumulative_activation_aniso_multi.m
- YIELD_EXTRACTION/fit_function_cumulative_activation_aniso_multi_seq.m
- YIELD_EXTRACTION/fit_function_cumulative_activation_multi.m
- YIELD_EXTRACTION/fit_function_cumulative_activation_multi_seq.m
- YIELD_EXTRACTION/fit_function_multi.m
- YIELD_EXTRACTION/fit_N_blink_hist.m
- YIELD_EXTRACTION/func_get_ellipse_axis.m
- YIELD_EXTRACTION/func_plot_ellipse.m
- YIELD_EXTRACTION/fun_apply_optimum_tau_c_real_data2.m
- YIELD_EXTRACTION/fun_Check_and_Shift_Trace_for_Activated_Molecules.m
- YIELD_EXTRACTION/fun_Check_Neighbors_real_data4.m
- YIELD_EXTRACTION/fun_Check_Previous_Readout_Frame.m
- YIELD_EXTRACTION/fun_Check_Previous_Readout_Frame_2frames.m
- YIELD_EXTRACTION/fun_cleanup_and_merge_cluster_traces.m
- YIELD_EXTRACTION/fun_convert_localization_file_to_structure.m
- YIELD_EXTRACTION/fun_convert_localizer_file_to_structure.m
- YIELD_EXTRACTION/fun_convert_to_split_traces.m
- YIELD_EXTRACTION/fun_convert_true_sm_file_to_structure.m
- YIELD_EXTRACTION/fun_Count_Activated_Molecules2.m
- YIELD_EXTRACTION/fun_Count_Activated_Molecules_seq.m
- YIELD_EXTRACTION/fun_Count_Activated_Molecules_seq_2frames.m
- YIELD_EXTRACTION/fun_filter_split_traces.m
- YIELD_EXTRACTION/fun_fit_2bleaching_histogram_global_real_data.m
- YIELD_EXTRACTION/fun_fit_activation_yield_global3.m
- YIELD_EXTRACTION/fun_fit_activation_yield_global3_seq.m
- YIELD_EXTRACTION/fun_fit_bleaching_histogram_global_real_data.m
- YIELD_EXTRACTION/fun_fit_N_blink_histogram.m
- YIELD_EXTRACTION/fun_get_bleaching_histogram_reg_real_data.m
- YIELD_EXTRACTION/fun_get_bleaching_histogram_reg_real_data2.m
- YIELD_EXTRACTION/fun_get_clusters_real_data_fast2.m
- YIELD_EXTRACTION/fun_get_clusters_real_data_fast3.m
- YIELD_EXTRACTION/fun_get_N_blinking_hist.m
- YIELD_EXTRACTION/fun_get_point_by_point_trace.m
- YIELD_EXTRACTION/fun_get_tau_c.m
- YIELD_EXTRACTION/fun_get_tau_c_curve.m
- YIELD_EXTRACTION/fun_merge_cluster_trace_real_data.m
- YIELD_EXTRACTION/fun_merge_cluster_trace_real_data2.m
- YIELD_EXTRACTION/fun_plot_clusters_real_data2.m
- YIELD_EXTRACTION/fun_regionsorted_molecules.m
- YIELD_EXTRACTION/fun_round_trace_by_frame2.m
- YIELD_EXTRACTION/fun_split_traces_real_data.m
- YIELD_EXTRACTION/f_split_trace.m
- YIELD_EXTRACTION/f_split_trace2.m
- YIELD_EXTRACTION/generate_bleaching_histogram.m
- YIELD_EXTRACTION/get_activation_beam_power_density.m
- YIELD_EXTRACTION/get_beam_center_and_width2.m
- YIELD_EXTRACTION/get_beam_power_density.m
- YIELD_EXTRACTION/get_biexp_aniso_linear_model.m
- YIELD_EXTRACTION/get_biexp_aniso_model.m
- YIELD_EXTRACTION/get_biexp_model.m
- YIELD_EXTRACTION/get_bleaching_histogram.m
- YIELD_EXTRACTION/get_bleaching_histogram_reg.m
- YIELD_EXTRACTION/get_bleaching_histogram_reg_by_frame.m
- YIELD_EXTRACTION/get_bleaching_histogram_reg_real_data.m
- YIELD_EXTRACTION/get_clusters.m
- YIELD_EXTRACTION/get_clusters_real_data.m
- YIELD_EXTRACTION/get_cluster_intersection.m
- YIELD_EXTRACTION/get_exp_aniso_linear_model.m
- YIELD_EXTRACTION/get_exp_aniso_model.m
- YIELD_EXTRACTION/get_exp_model.m
- YIELD_EXTRACTION/get_free_indices.m
- YIELD_EXTRACTION/get_model.m
- YIELD_EXTRACTION/get_model_cumulative_activation.m
- YIELD_EXTRACTION/get_model_cumulative_activation_aniso.m
- YIELD_EXTRACTION/get_model_cumulative_activation_aniso_linear.m
- YIELD_EXTRACTION/get_model_cumulative_activation_aniso_linear_seq.m
- YIELD_EXTRACTION/get_model_cumulative_activation_aniso_seq.m
- YIELD_EXTRACTION/get_model_cumulative_activation_seq.m
- YIELD_EXTRACTION/get_model_with_blink.m
- YIELD_EXTRACTION/get_model_with_blink2.m
- YIELD_EXTRACTION/get_model_with_blink_aniso.m
- YIELD_EXTRACTION/get_N_blink_model.m
- YIELD_EXTRACTION/get_regions.m
- YIELD_EXTRACTION/get_tau_c.m
- YIELD_EXTRACTION/Merge_all.m
- YIELD_EXTRACTION/merge_cluster_trace.m
- YIELD_EXTRACTION/merge_cluster_trace_real_data.m
- YIELD_EXTRACTION/merge_trace.m
- YIELD_EXTRACTION/nlparci_dom.m
- YIELD_EXTRACTION/nlparci_dom_vsn2011b.m
- YIELD_EXTRACTION/peakfinder.m
- YIELD_EXTRACTION/plot_clusters.m
- YIELD_EXTRACTION/plot_clusters_real_data.m
- YIELD_EXTRACTION/plot_final_molecules.m
- YIELD_EXTRACTION/print_figure.m
- YIELD_EXTRACTION/ROI_select.m
- YIELD_EXTRACTION/select_molecules_ROI.m
- YIELD_EXTRACTION/split_traces.m
- YIELD_EXTRACTION/split_traces_real_data.m
- YIELD_EXTRACTION/wheresub.m
