# Supplementary material for: In cellulo Evaluation of Phototransformation Quantum Yields in Fluorescent Proteins Used As Markers for Single-Molecule Localization Microscopy
Source: PLoS One. 2014 Jun 10;9(6):e98362. doi: 10.1371/journal.pone.0098362 (PMC4051587; doi:10.1371/journal.pone.0098362)
Supplement: Scripts S1 — Matlab scripts for simulation of PALM data sets and for the extraction of phototransformation yields. (ZIP) [file pone.0098362.s015.zip › apply_tolerances_vsn2.m]

clear all
clc

addpath('D:\Mes Documents\Articles\En cours\SM_Yield\Revised\MATLAB\PALM_LOCALIZATION\TOLERANCE');

%specify range of acceptable values for fit parameters
N_tol_min=3; % [in photons]
N_tol_max=2000;  % [in photons]
r0_tol_min= 0.70;  % [in pixels] 2.5; generally 2-5
r0_tol_max=3.0; % [in pixels]
fr_un=2.0; % fractional uncertainty in r0: stdev(r0) should not exceed fr_un*r0
max_unc=80; % max uncertainty in x,y in nm
plot_histogram='y';
save_matfile='y';

% End input data

cur = pwd; %Find the current directory
if isappdata(0, 'Last_Directory')
    last_dir = getappdata(0, 'Last_Directory');
    if last_dir ~= 0
        if exist(last_dir,'dir')
            cd(last_dir);
        end
    end
end
[fname,pname] = uigetfile({'*.mat','*.mat Files'},'Select Einzelreader mat file:');
if fname~=0  %load the appropiate mat file if valid
   mat_file = [pname,fname];
else
   return
end
if pname ~=0
    if exist(pname,'dir')
        setappdata(0, 'Last_Directory', pname);
    end
end
cd(cur); %Reset active directory
load(mat_file);

if plot_histogram=='y'
    show_tol='y';
    before_tol='y';
    plot_hist_dom2
end
lp2=lp.*lp;

orig_N=N;
orig_r0_all=r0_all; % [in pixels]
orig_r0_err_all=r0_err_all;
orig_a0_all=a0_all;
orig_a0_err_all=a0_err_all;
%orig_a0_phot=a0_phot;
orig_xf_all=xf_all;
orig_xf_err_all=xf_err_all;
orig_yf_all=yf_all;
orig_yf_err_all=yf_err_all;
orig_framenum_all=framenum_all;
orig_grab_sum_all=grab_sum_all;
orig_lp=lp;
orig_lp2=lp2;
%orig_pix_val_all=pix_val_all;
orig_total_molecules=total_molecules;
orig_xcm_all=xcm_all;
orig_ycm_all=ycm_all;

% x=284.81;
% y=229.72;
% activated=110;
% w=find(abs(xf_all-x)<5 & abs(yf_all-y)<5 & abs(activated-framenum_all)==0);

%clear r0_all r0_err_all a0_all a0_err_all a0_phot xf_all xf_err_all yf_all yf_err_all framenum_all grab_sum_all lp lp2 pix_val_all total_molecules xcm_all ycm_all;
clear r0_all r0_err_all a0_all a0_err_all xf_all xf_err_all yf_all yf_err_all framenum_all grab_sum_all lp lp2 total_molecules xcm_all ycm_all;

total_molecules=0;
for i=1:orig_total_molecules
    if orig_N(i) >= N_tol_min && orig_N(i) <= N_tol_max && orig_r0_all(i) >= r0_tol_min && orig_r0_all(i) <= r0_tol_max && orig_r0_err_all(i)/orig_r0_all(i) <= fr_un && orig_a0_err_all(i)/orig_a0_all(i) <= fr_un && orig_xf_err_all(i)*(q*1000) <= max_unc && orig_yf_err_all(i)*(q*1000) <= max_unc
        total_molecules=total_molecules+1;
    end
end

N=zeros(total_molecules,1);
r0_all=zeros(total_molecules,1);
r0_err_all=zeros(total_molecules,1);
a0_all=zeros(total_molecules,1);
a0_err_all=zeros(total_molecules,1);
%a0_phot=zeros(total_molecules,1);
xf_all=zeros(total_molecules,1);
xf_err_all=zeros(total_molecules,1);
yf_all=zeros(total_molecules,1);
yf_err_all=zeros(total_molecules,1);
framenum_all=zeros(total_molecules,1);
grab_sum_all=zeros(total_molecules,1);
lp=zeros(total_molecules,1);
lp2=zeros(total_molecules,1);
pix_val_all=zeros(total_molecules,1);
xcm_all=zeros(total_molecules,1);
ycm_all=zeros(total_molecules,1);

total_molecules=0;
for i=1:orig_total_molecules
    if orig_N(i) >= N_tol_min && orig_N(i) <= N_tol_max && orig_r0_all(i) >= r0_tol_min && orig_r0_all(i) <= r0_tol_max && orig_r0_err_all(i)/orig_r0_all(i) <= fr_un && orig_a0_err_all(i)/orig_a0_all(i) <= fr_un && orig_xf_err_all(i)*(q*1000) <= max_unc && orig_yf_err_all(i)*(q*1000) <= max_unc
        total_molecules=total_molecules+1;
        
        N(total_molecules)=orig_N(i);
        r0_all(total_molecules)=orig_r0_all(i);
        r0_err_all(total_molecules)=orig_r0_err_all(i);
        a0_all(total_molecules)=orig_a0_all(i);
        a0_err_all(total_molecules)=orig_a0_err_all(i);
        %a0_phot(total_molecules)=orig_a0_phot(i);
        xf_all(total_molecules)=orig_xf_all(i);
        xf_err_all(total_molecules)=orig_xf_err_all(i);
        yf_all(total_molecules)=orig_yf_all(i);
        yf_err_all(total_molecules)=orig_yf_err_all(i);
        framenum_all(total_molecules)=orig_framenum_all(i);
        grab_sum_all(total_molecules)=orig_grab_sum_all(i);
        lp(total_molecules)=orig_lp(i);
        lp2(total_molecules)=orig_lp2(i);
        %pix_val_all(total_molecules)=orig_pix_val_all(i);
        xcm_all(total_molecules)=orig_xcm_all(i);
        ycm_all(total_molecules)=orig_ycm_all(i);
    end
end
rejected_total_molecules=orig_total_molecules-total_molecules;
fr_rejected=rejected_total_molecules/orig_total_molecules;
disp(['Number of rejected molecules: ',num2str(rejected_total_molecules)]);
disp(['That is [%]: ',num2str(100*fr_rejected)]);

%clear orig_r0_all orig_r0_err_all orig_a0_all orig_a0_err_all orig_a0_phot orig_xf_all orig_xf_err_all orig_yf_all orig_yf_err_all orig_framenum_all orig_grab_sum_all orig_lp orig_lp2 orig_pix_val_all orig_total_molecules orig_xcm_all orig_ycm_all;
clear orig_r0_all orig_r0_err_all orig_a0_all orig_a0_err_all orig_xf_all orig_xf_err_all orig_yf_all orig_yf_err_all orig_framenum_all orig_grab_sum_all orig_lp orig_lp2 orig_total_molecules orig_xcm_all orig_ycm_all;

if plot_histogram=='y'
    show_tol='n';
    before_tol='n';
    plot_hist
end

if save_matfile=='y'
    savename=strcat(pname,'TOL\',fname(1:max(size(fname))-4),'_tol.mat');
    savename_par=strcat(pname,'TOL\',fname(1:max(size(fname))-4),'_tol_par.mat');
    save(savename);
    save(savename_par,'N_tol_min','N_tol_max','r0_tol_min','r0_tol_max','fr_un','max_unc');
end
