# Supplementary material for: In cellulo Evaluation of Phototransformation Quantum Yields in Fluorescent Proteins Used As Markers for Single-Molecule Localization Microscopy
Source: PLoS One. 2014 Jun 10;9(6):e98362. doi: 10.1371/journal.pone.0098362 (PMC4051587; doi:10.1371/journal.pone.0098362)
Supplement: Scripts S1 — Matlab scripts for simulation of PALM data sets and for the extraction of phototransformation yields. (ZIP) [file pone.0098362.s015.zip › extract_yields_exp_data_vsn10_main.m]

% PROCESSING PIPELINE TO EXTRACT PHOTOTRANSFORMATION YIELD
%(FROM REAL EXPERIMENT)
clear all
close all
clc
diary off
vsn_no='10.0'; % Version number
addpath('D:\Mes Documents\Articles\En cours\SM_Yield\Revised\MATLAB\YIELD_EXTRACTION\');

%For all directories, don't forget to add "\" at the end.

%Prepare only
prepare_only=0; % [set to 1 to terminate program after step #1]

%Program folder 
PROGRAM_folder='D:\Mes Documents\Articles\En cours\SM_Yield\Revised\MATLAB\YIELD_EXTRACTION\';
%PALM simulation folder (for tau_c traces simulations)
PALM_SIMULATION_folder='D:\Mes Documents\Articles\En cours\SM_Yield\Revised\MATLAB\PALM_SIMULATIONS\';

%Single molecules file (output from simulation software)(.mat)
path_in1='D:\Mes Documents\MATLAB\SIMULATION\PALM\OUTPUT_NOVEMBER2013\ANISO_OFF\ANALYSIS\TOL\';
file_in1='OFF_ch1.tif_1-6000_t22_tol.mat'; 

%Readout Laser beam profile (.tif)
path_in2='D:\Mes Documents\MATLAB\SIMULATION\PALM\OUTPUT_NOVEMBER2013\ANISO_OFF\';
file_in2='OFF_readout_laser.tif'; 

%Activation Laser beam profile (.tif)
path_in3='D:\Mes Documents\MATLAB\SIMULATION\PALM\OUTPUT_NOVEMBER2013\ANISO_OFF\';
file_in3='OFF_readout_laser.tif'; % Case of readout activation  

%Output summary file (.txt)
path_in4='D:\Mes Documents\MATLAB\SIMULATION\PALM\OUTPUT_NOVEMBER2013\ANISO_OFF\EXTRACT_TEST\';
file_in4='Results.txt'; 

%Diary file (.txt)
path_in5='D:\Mes Documents\MATLAB\SIMULATION\PALM\OUTPUT_NOVEMBER2013\ANISO_OFF\EXTRACT_TEST\';
file_in5='Diary.txt'; 

%Molecule selection
select_blink=0; % [0: all; 1: only blinking molecules; 2: only non blinking molecules; ]

%Histogram parameters 
nbins=25; % # of bins of histogram
t_window=0.8; % [s] Time window for bleaching histogram
t_window_blink_off=0.8; % [s] Time window for off-times histogram
t_window_blink_on=0.8; % [s] Time window for on-times histogram

%Experiments parameters
num_aperture=1.49; % Numerical aperture of objective
frame_duration=30; % [ms] frame duration
start_frame=1; % Start processing from this frame
end_frame=2000; % Stop processing from this frame
raster_size=100; % [nm] pixel size of CCD camera
limit_x=[10, 290]; % Part of the images to use [x-pixels: vertical dimension]
limit_y=[10, 290]; % Part of the images to use [y-pixels: horizontal dimension]
limit_N=[0, 1e+20]; % Use if weak or strong spots to be rejected [ph]
aniso_state=0; % set to 1 if fixed cells, 0 for isotropic fluorophore dipole orienttion
n_reg=5; % Number of regions
take_n_reg=ones(1,n_reg); % This allows to select only a subset of the regions for fitting
%for example 
%take_n_reg(3:5)=0;
select_molecule_ROI=0; % Select molecules within user-defined ROI
% If select_molecule_ROI=1
ROI_file='10-8_2_ROI.mat'; 
use_existing_ROI=1; % Set to 1 to use previously defined ROI

snr_secure=5; % S/N ratio for selection of single molecules in histogram [use 5 as default]

%Better not change the following options 
two_populations=0; % Set to 1 if 2 populations of molecules are present 
extract_first_bleach_yield_from_N_blink=0; % [Needs two_populations=1] Set to 1 if bleaching yield from blinking molecules to be extracted from N_blink histogram 
extract_blink_off_yield_from_N_blink=0; % [Needs two_populations=0] Set to 1 if blink_off yield to be extracted from N_blink histogram 
combined_blink_off_yield=1; % [Needs two_populations=0] Set to 1 if 
            %blink_off yield to be extracted from a combination of N_blink histogram 
            %and blink_off histogram; 
combined_blink_off_yield_at_end=0; % [Needs two_populations=0] Set to 1 if 
            %blink_off yield to be extracted from a combination of N_blink histogram 
            %and blink_off histogram at the end of processing only.
            
% Dye parameters
% Dye parameters
epsilon_a=29120.1789; % [mol-1cm-1] exctinction coeff of active molecules (anionic) at used readout wavelength
epsilon_n=3.5672; % [mol-1cm-1] exctinction coeff of inactive molecules (neutral) at activation wavelength
%Initial (guessed) values to initialize fitting 
initial_phi_bleach=1e-6; % Bleaching yield
initial_phi_blink_off=1e-5; % Blink ON-OFF yield
initial_rate_blink_on=15; % Blink OFF-ON rate (thermal process assumed)
initial_phi_activation=1e-4; % Activation yield

%Readout Laser parameters
%Laser power
laser_power=30; %[mW]  
%Laser wavelength
laser_wavelength=561; %[nm]
%Laser polarization
laser_polarisation=0; % [0: Circular polarization; 1: Linear polarization]

%Activation Laser parameters
%Activation laser duration
activation_laser_duration=30; % [ms] frame duration
%Activation Laser power
activation_laser_power=30; %[mW]  
%Activation Laser wavelength
activation_laser_wavelength=561; %[nm]
%Activation Laser polarization
activation_laser_polarisation=0; % [0: Circular polarization; 1: Linear polarization]

%Processing param

%For step #2 (Checking neighbors)
%Limit to look at [nm] in different frames (take about 5-8 times localization precision)
%Set to -1 for automated choice
dist_lim=-1; %60: (1.12/3.05) 80: (1.097/3.01) 100: (1.082/2.9992); 
%Limit to look at [nm] in same frame (take about twice psf width)
dist_lim2=-1; %500; 
%Limit to look at [nm] in different frames when there is a neighbor in the same frame
%(take about 5*dist_lim). This is because of localisation errors in the
%case of overlapped spots
dist_lim3=-1; %250
%Limit in time to look at [s] (molecules will be neighbors if bleaching
%time of first molecules precedes activation time of second molecules by
%less than tau_c (or follows that activation)
delta_t_max=4; 

%For step #3 (get_clusters)  
cluster_distance=10; %[Pixels] # of pixels away from processed molecule clusters will be searched for  

%For step #5 (Initial tau_c for splitting of traces)
initial_tau_c=0.2; % [s]
tau_c_max=5*initial_tau_c; % [s] max value of tau_c to be tested in tau_c curve calclations
use_initial_tauc_curve=0; % Use if an initial tau_c curve is to be calculated and applied instead of the initial_tau_c
use_tauc_curve=1; % Use tau_c curve splitting
max_iter=10; % Maximum # of iterations

%For step 10A (Splitting the traces)
max_mol_in_cluster=20; % Initial maximum acceptable # of traces that can be extracted from a single cluster 

%   *********** END OF USER INPUT ***********
%Display starting message and image size
disp('******** YIELD EXTRACTION SOFTWARE (EXPERIMENTAL DATA) **********');
disp(['********              vsn:',vsn_no,'           **********']);

%% 1 Set parameters
exp_par=struct(...
    'frame_duration', frame_duration, ...
    'n_images_for_long_trace', 0, ... % Based on assumed maximum length of traces
    'n_images', end_frame-start_frame+1, ...
    'start_frame', start_frame, ...
    'end_frame', end_frame, ...
    'limit_x', limit_x, ...
    'limit_y', limit_y, ...
    'limit_N', limit_N, ...
    'n', 0, ...
    'm', 0, ...
    'out_path', path_in1, ...
    'aniso_state', aniso_state, ...
    'n_reg', n_reg, ...
    'na', num_aperture, ...
    'epsilon_a', epsilon_a, ...
    'epsilon_n', epsilon_n, ...
    'laser_power', laser_power, ...
    'laser_power_density', 0, ...
    'laser_wavelength', laser_wavelength, ...
    'laser_percentage', [], ...
    'laser_fwhm', 0, ...
    'laser_polarisation', laser_polarisation, ...
    'activation_laser_power', activation_laser_power, ...
    'activation_laser_power_density', 0, ...
    'activation_laser_wavelength', activation_laser_wavelength, ...
    'activation_laser_duration', activation_laser_duration, ...
    'activation_laser_percentage', [], ...
    'activation_laser_fwhm', 0, ...
    'activation_laser_polarisation', activation_laser_polarisation, ...
    'raster_size', raster_size, ...
    'phi_bleach', 0, ...
    'phi_blink_off', 0, ...
    'rate_blink_on', 0, ...
    'activation_yield', 0, ...
    'n_molecules', 0 ...
    );

%Open diary
if prepare_only~=1; % [set to 1 to terminate program after step #1]
    diary_file=strcat(path_in5,file_in5);
    if exist(diary_file,'file')
        reply = input(['File: ',file_in5,' already exists. Overwrite ? Y/N [Y]: '], 's');
        if reply=='Y' || reply=='y'
            delete(diary_file)
        else
            return;
        end
    end
    diary(diary_file); diary on;
end

%Define filenames
%Convert localization data to structure
[sm_file,mean_lp,mean_N, mean_SN_ratio,mean_active_number]=fun_convert_localization_file_to_structure(path_in1,file_in1,...
    frame_duration,start_frame,end_frame,limit_x,limit_y,limit_N);
disp(['Mean localization precision [nm]: ', num2str(mean_lp)]);
disp(['Mean # of emitted photons per molecule: ', num2str(mean_N)]);
disp(['Mean Signal to Noise ratio per molecule: ', num2str(mean_SN_ratio)]);
disp(['Mean # of Active Molecules in the first 1,000 frames ', num2str(mean_active_number)]);

if dist_lim==-1
    %Get a linear relation so that dist_lim=low_dist_lim(2) for mean_lp=low_dist_lim(1)
    %and dist_lim=high_dist_lim(2) for mean_lp=high_dist_lim(1)
    low_dist_lim=[5 40]; 
    high_dist_lim=[30 120];
    dist_lim_slope=(high_dist_lim(2)-low_dist_lim(2))/(high_dist_lim(1)-low_dist_lim(1));
    dist_lim_offset=high_dist_lim(2)-dist_lim_slope*high_dist_lim(1);
    dist_lim=dist_lim_slope*mean_lp+dist_lim_offset;
    disp(['Parameter Dist_Lim set to [nm]: ', num2str(dist_lim)]);
end

if dist_lim2==-1
    psf_width=1.2*0.55*laser_wavelength/num_aperture/1.17;
    dist_lim2=2*psf_width;
    disp(['Parameter Dist_Lim2 set to [nm]: ', num2str(dist_lim2)]);
end

if dist_lim3==-1
    psf_width=1.2*0.55*laser_wavelength/num_aperture/1.17;
    dist_lim3=psf_width;
    disp(['Parameter Dist_Lim3 set to [nm]: ', num2str(dist_lim3)]);
end


beam_profile_in=strcat(path_in2,file_in2);
activation_beam_profile_in=strcat(path_in3,file_in3);
out_textfile=strcat(path_in4,file_in4);

%Figure out beam center and width
beam_parameters_file=strcat(path_in1,'\beam_parameters_',file_in2,'.mat');
activation_beam_parameters_file=strcat(path_in1,'\beam_parameters_',file_in3,'.mat');
select_roi=0; % Set to 1 if ROI to be selected (if laser beams profiles not good everywhere)
[x_c,y_c,sig_x,sig_y,cols,rows] = get_beam_center_and_width2(beam_profile_in, beam_parameters_file, select_roi);
current_figure=gcf; print_figure(path_in5,file_in5,'beam_profile',current_figure);
[act_x_c,act_y_c,act_sig_x,act_sig_y,~,~] = get_beam_center_and_width2(activation_beam_profile_in, activation_beam_parameters_file, select_roi);
current_figure=gcf; print_figure(path_in5,file_in5,'activation_beam_profile',current_figure);
sig_xy=mean([sig_x,sig_y]);
act_sig_xy=mean([act_sig_x,act_sig_y]);

%Compute readout laser avearge power_density in the different regions
[laser_percentage, ~] = check_laser_mean_values3(beam_parameters_file, ...
    beam_profile_in, sm_file,n_reg,start_frame,end_frame,limit_x,limit_y, ...
    take_n_reg, 1);
current_figure=gcf-1; print_figure(path_in5,file_in5,'regions_on_beam_profile',current_figure);
current_figure=gcf; print_figure(path_in5,file_in5,'all_rendered_localized_spots',current_figure);

%Compute readout laser avearge power_density in the different regions
[activation_laser_percentage, ~] = check_laser_mean_values3(...
    activation_beam_parameters_file, activation_beam_profile_in, ...
    sm_file,n_reg,start_frame,end_frame,limit_x,limit_y, ...
    take_n_reg, 0);
current_figure=gcf; print_figure(path_in5,file_in5,'regions_on_act_beam_profile',current_figure);


%Select molecules in restricted region if option set
if select_molecule_ROI==1
   complete_ROI_file=strcat(path_in5,ROI_file);
   n_selected = select_molecules_ROI(beam_parameters_file, ...
        sm_file,n_reg, start_frame, end_frame, limit_x, limit_y, ...
        take_n_reg, complete_ROI_file, use_existing_ROI);
    current_figure=gcf; print_figure(path_in5,file_in5,'selected_rendered_localized_spots',current_figure);
end

% Time increments in histograms should not be smaller than frame duration
%if t_window/nbins < 2*frame_duration*1e-3 %Increase t_window to 2*frame duration (molecules that blink will be present at least for 2 frames)
if t_window/nbins < frame_duration*1e-3 %Increase t_window to frame duration (molecules that blink will be present at least for 2 frames)
    t_window=2*frame_duration*nbins*1e-3;
    disp(['Parameter t_window increased to: ', num2str(t_window), ' [s]']);
end
if t_window_blink_off/nbins < frame_duration*1e-3 %Increase t_window to 1*frame duration
    t_window_blink_off=frame_duration*nbins*1e-3;
    disp(['Parameter t_window_blink_off increased to: ', num2str(t_window_blink_off), ' [s]']);
end
if t_window_blink_on/nbins < frame_duration*1e-3 %Increase t_window to 1*frame duration
    t_window_blink_on=frame_duration*nbins*1e-3;
    disp(['Parameter t_window_blink_on increased to: ', num2str(t_window_blink_on), ' [s]']);
end

%Setup anisotropy
if aniso_state==1
    if laser_polarisation==0; aniso='aniso'; else aniso='aniso_linear'; end
    if activation_laser_polarisation==0; act_aniso='aniso'; else act_aniso='aniso_linear'; end
else
    aniso='isotropic';
    act_aniso='isotropic';
end
aniso_thermal='isotropic'; % always isotropic for thermal relaxation

% Fill up exp_par structure
exp_par.m=rows; exp_par.n=cols;
exp_par.laser_fwhm=0.5*sig_xy*raster_size*2.35*1e-3; % Watts [um] of readout laser beam 
exp_par.laser_power_density = get_beam_power_density(exp_par);
exp_par.laser_percentage = laser_percentage;
exp_par.activation_laser_fwhm=0.5*act_sig_xy*raster_size*2.35*1e-3; % fwhm [um] of act laser beam 
exp_par.activation_laser_power_density = get_activation_beam_power_density(exp_par);
exp_par.activation_laser_percentage = activation_laser_percentage;

disp(['Readout laser power density at beam center [W/cm2]: ',num2str(exp_par.laser_power_density)]);
disp(['Readout laser FWHM [um] (mean of X and Y): ',num2str(exp_par.laser_fwhm)]);   
disp(['Activation laser power density at beam center [W/cm2]: ',num2str(exp_par.activation_laser_power_density)]);
disp(['Activation laser FWHM [um] (mean of X and Y): ',num2str(exp_par.activation_laser_fwhm)]);

if prepare_only==1; return; end;

%% 2
fun_Check_Neighbors_real_data4(path_in1,file_in1,dist_lim,dist_lim2,dist_lim3,delta_t_max);
current_figure=2; print_figure(path_in5,file_in5,'hist_number_of_nearest_spots_closer_than_limit',current_figure);
current_figure=3; print_figure(path_in5,file_in5,'hist_delay_between_neighboring_spots',current_figure);

%% 3
max_acceptable_cluster_size=1000; % Max acceptable # of spots in a cluster
fun_get_clusters_real_data_fast3(path_in1,file_in1,cluster_distance,max_acceptable_cluster_size);
current_figure=gcf; print_figure(path_in5,file_in5,'hist_number_of_spots_per_cluster',current_figure);

%% 4 Subdivide clusters with kmeans analysis and get final cluster traces
plot_trace=0; % [0/1] To see the traces
high_xy_scatter=dist_lim3; % Acceptable cluster rms XY scatter for a cluster containing 2 molecules 
low_xy_scatter=4*mean_lp; % Acceptable cluster rms XY scatter for a cluster containing 500 molecules 
fun_cleanup_and_merge_cluster_traces(path_in1,file_in1,low_xy_scatter,high_xy_scatter,plot_trace,limit_x,limit_y);
current_figure=gcf; print_figure(path_in5,file_in5,'XY_scatter_in_clusters',current_figure);
% n_start=10000; % Starting frame for clusters to plot
% n_end=10100; % # Ending frame for clusters to plot
% fun_plot_clusters_real_data2(path_in1,file_in1,n_start,n_end);
% current_figure=gcf; print_figure(path_in5,file_in5,'clusters_plot',current_figure);

%% 5
% Start of the iterative procedure till an optimal cut off time Tau C is found for each clustrer.   
plot_trace_split=0; % [0/1] To see all the traces
filter_trace=1; % [0/1] To see filter out traces with large sig_x/sig_y
plot_stat=1; % [0/1] To see the X/Y scatter plot statistics
plot_bad_traces=0; %[0/1] To see the traces with large sig_x/sig_y
sig_limit=4*mean_lp; %[nm] Take 4 times mean localization precision

if use_initial_tauc_curve~=1
    [~, initial_n_mol]=fun_split_traces_real_data(path_in1,file_in1,initial_tau_c,plot_trace_split,...
        filter_trace,sig_limit,plot_stat,plot_bad_traces);
    current_figure=gcf; print_figure(path_in5,file_in5,'XY_scatter_in_initial_split_traces',current_figure);
    
    % Get the initial traces using a tau_c curve calculated from the initial yields
else
    exp_par.phi_bleach=initial_phi_bleach;
    exp_par.phi_blink_off=initial_phi_blink_off;
    exp_par.rate_blink_on=initial_rate_blink_on; 
    exp_par.n_molecules=2000; % Generate 2000 traces should be enough to get good statistics
    exp_par.activation_yield=1e+20; % Get all molecules activated at frame #1
    exp_par.n_images_for_long_trace=round(1e+3*delta_t_max/exp_par.frame_duration); % # of frames to simulate traces based on assumed maximum length of traces
    
    cd(PALM_SIMULATION_folder);
    fun_PALM_SIMULATE_TRACES2(exp_par);
    
    cd(PROGRAM_folder);
    fun_Check_and_Shift_Trace_for_Activated_Molecules([path_in1,'Simulated_traces.mat'], ...
        frame_duration, exp_par.n_images);
    
    % Get initial tau_c curve
    tau_c_curve=fun_get_tau_c_curve([path_in1,'Simulated_traces.mat'], exp_par,tau_c_max);
    current_figure=gcf; print_figure(path_in5,file_in5,'Initial_TauC_curve',current_figure);
    tau_c_curve_file=strcat(path_in1,'initial_tau_c_curve.mat');
    save(tau_c_curve_file,'tau_c_curve');
    
    % Apply tau_c curve
    % This uses "_cluster_traces.mat" file as input and outputs "_split_traces.mat" file
    filter_trace2=1; % [0/1] To see filter out traces with large sig_x/sig_y
    plot_stat2=1; % [0/1] To see the X/Y scatter plot statistics
    [max_mol_in_cluster_out, initial_n_mol]=fun_apply_optimum_tau_c_real_data2(path_in1,file_in1, ...
        tau_c_curve,max_mol_in_cluster,filter_trace2,sig_limit,plot_stat2); % for each cluster run Bustamente algorithm
    current_figure=gcf-1; print_figure(path_in5,file_in5,'Initial_XY_scatter_in_split_traces',current_figure);
    current_figure=gcf; print_figure(path_in5,file_in5,'Initial Molecules_per_Cluster',current_figure);
end

%Get N_blinking histogram
blink_range=[0 20]; % Select blinking range for getting histogram
frame_range=[start_frame end_frame]; % Select blinking range for getting histogram
[h_blink, mean_blink] = fun_get_N_blinking_hist(path_in1,file_in1,beam_parameters_file, ...
    blink_range, frame_range, n_reg);
current_figure=gcf; print_figure(path_in5,file_in5,'Initial_N_Blink_Histogram',current_figure);
% Fit this with a geometric distribution using current yields
fit_N_blink_data=1;
if extract_first_bleach_yield_from_N_blink==1
    remove_first_point=1;
else
    remove_first_point=0;
end
[fitted_eta, fitted_eta_error, initial_recovered_phi_bleach]=fun_fit_N_blink_histogram(...
        h_blink,take_n_reg, initial_phi_bleach,initial_phi_blink_off, remove_first_point, fit_N_blink_data);
current_figure=gcf; print_figure(path_in5,file_in5,'Initial_Fitted_N_Blink_Histogram',current_figure);

%Initial value for yields
n_reg_eff=length(find(take_n_reg==1));
if extract_first_bleach_yield_from_N_blink~=1
    phi_bleach=initial_phi_bleach*ones(1,max_iter+1);
else
    phi_bleach=initial_recovered_phi_bleach*ones(1,max_iter+1);
end
a0_bleach=initial_n_mol/n_reg*ones(n_reg_eff,max_iter)/10; % Factor of 10 is because a0 is amplitude, n_mol is total # of molecules
phi_blink_off=initial_phi_blink_off*ones(1,max_iter+1);
a0_blink_off=initial_n_mol/n_reg*ones(n_reg_eff,max_iter)/10;
rate_blink_on=initial_rate_blink_on*ones(1,max_iter+1);
a0_blink_on=initial_n_mol/n_reg*ones(n_reg_eff,max_iter)/10;
%phi_activation=3e3;
if two_populations==1
    phi_bleach2=initial_phi_bleach*ones(1,max_iter+1);
    a0_bleach2=initial_n_mol/n_reg*ones(n_reg_eff,max_iter)/10;
end
eta_array=fitted_eta*ones(n_reg_eff,max_iter);

%Tolerances for yields
tol_phi_bleach=5e-2; % Tolerate 5%
tol_phi_blink_off=1e-1; % Tolerate 10%
tol_rate_blink_on=1e-1; % Tolerate 10%

%Initial fractional changes 
frac_dx_bleach_yield=1e2*ones(1,max_iter+1);
frac_dx_blink_off_yield=1e2*ones(1,max_iter+1);
frac_dx_blink_on_rate=1e2*ones(1,max_iter+1);

iter=1;

close all;
while iter <= max_iter
    disp(['Tau C optimization Iteration = ',num2str(iter)]);
    disp(['Fractional change in Bleach Yield between this and last iteration = ',num2str(frac_dx_bleach_yield(iter))]);
    disp(['Fractional change in Blink OFF Yield between this and last iteration = ',num2str(frac_dx_blink_off_yield(iter))]);
    disp(['Fractional change in Blink ON Rate between this and last iteration = ',num2str(frac_dx_blink_on_rate(iter))]);
    %6A
    % Generate the histograms of T_ON, T_OFF and T_BLEACH
    % This uses "_split_traces.mat" file
    hist_option=2; % 1 for T_on containing only blinking molecules; 2 for T_on containing all molecules
    n_blink=fun_get_bleaching_histogram_reg_real_data2(path_in1,file_in1,beam_parameters_file,n_reg, ...
        nbins, t_window, t_window_blink_off, t_window_blink_on,select_blink, fitted_eta,snr_secure,hist_option);
    current_figure=gcf; print_figure(path_in5,file_in5,['Histograms_',num2str(iter)],current_figure);
    
    %7A Fit the yields
    loc_file=[file_in1(1:end-4),'_Bleaching_histograms.mat'];
    loc_path=path_in1;
    filename=strcat(loc_path,loc_file);
    fit_data=1;
    
    %start with on-times histogram
    fit_variable='blink_on'; % Get fitting of on-times histogram
    thermal_relaxation=0; % Set to 1 in case of a thermally induced process instead of light-induced
    initial_phi=phi_blink_off(iter)+phi_bleach(iter); % Initial yield used if thermal_relaxation=0
    initial_thermal_relaxation_rate=[]; % [s-1] used if thermal_relaxation=1
    %The extracted yield is the sum of blinking off and bleaching yields
    [blink_off_bleach_yield, ~, blink_off_a0, n_mol_blink_off,blink_off_yield_error, ~, ...
        blink_off_a0_error]=fun_fit_bleaching_histogram_global_real_data(...
        filename,take_n_reg,...
        initial_phi,fit_variable,aniso,thermal_relaxation,...
        initial_thermal_relaxation_rate,exp_par,fit_data);
    current_figure=gcf; print_figure(path_in5,file_in5,['On_Times_fit_',num2str(iter)],current_figure);
    
    if extract_first_bleach_yield_from_N_blink==1
        if two_populations==1 % Assign the first yield (of blinking molecules) 
            bleach_yield=(1-eta_array(iter))*blink_off_bleach_yield;
            if blink_off_bleach_yield==0
                disp('Only one non-blinking population of molecules seems to be present !! Aborting ... ');
                return
            end
        end
    end

    % Now fit the bleaching yield
    fit_variable='bleach'; % Get fitting of bleach-times histogram
    thermal_relaxation=0; % Set to 1 in case of a thermally induced process instead of light-induced
    if two_populations~=1 % In that case just take yield from previous round as starting value
        initial_phi=phi_bleach(iter); % Initial yield used if thermal_relaxation=0
        initial_thermal_relaxation_rate=[]; % [s-1] used if thermal_relaxation=1
        [bleach_yield, ~, bleach_a0, n_mol_bleach,bleach_yield_error, ~, bleach_a0_error]=...
            fun_fit_bleaching_histogram_global_real_data(...
            filename,take_n_reg,initial_phi,fit_variable,aniso,thermal_relaxation,...
            initial_thermal_relaxation_rate,exp_par,fit_data);
    else % In that case use first yield as determined in previous eta determination step
        initial_phi1=bleach_yield; % Initial yield1 for blinking molecules
        initial_phi2=phi_bleach2(iter); % Initial yield2 for non blinking molecules
        initial_thermal_relaxation_rate=[]; % [s-1] used if thermal_relaxation=1
        [bleach_yield, bleach_yield2, ~, bleach_a0, bleach_a0_2, n_mol_bleach,...
            bleach_yield_error, bleach_yield2_error, ~, bleach_a0_error, bleach_a0_2_error]=...
            fun_fit_2bleaching_histogram_global_real_data(...
            filename,take_n_reg,initial_phi1,initial_phi2,fit_variable,aniso,thermal_relaxation,...
            initial_thermal_relaxation_rate,exp_par,fit_data);
    end
    current_figure=gcf; print_figure(path_in5,file_in5,['Bleach_fit_',num2str(iter)],current_figure);
    
    %The true blink_off yield is the difference between the yield that
    %comes out of the fit and the bleaching yield because apparent blinking
    %off is accelerated by non-reversible bleaching
    if extract_blink_off_yield_from_N_blink==0
        if blink_off_bleach_yield>0
            if extract_first_bleach_yield_from_N_blink~=1
                blink_off_yield=blink_off_bleach_yield-bleach_yield;  % Fitted yield is the sum of blink_off + bleaching yields
                blink_off_yield_error=sqrt(blink_off_yield_error^2+bleach_yield_error^2);
            else
                blink_off_yield=eta_array(iter)*blink_off_bleach_yield;
            end
        else
            blink_off_yield=0; % set to 0 in that case
        end
    else % Extract blink off yield from fitted eta
        blink_off_yield=bleach_yield*eta_array(iter)/(1-eta_array(iter));
    end
    if blink_off_yield<0;
        disp('WARNING !!! NEGATIVE BLINK-OFF YIELD !!');
        disp('MULTIPLE MOLECULES POPULATIONS PROBABLY COEXIST !!');
        blink_off_yield=0;
    end;

    fit_variable='blink_off'; % Get fitting of off-times histogram
    thermal_relaxation=1; % Set to 1 in case of a thermally induced process instead of light-induced
    initial_phi=1; % Initial yield used if thermal_relaxation=0
    initial_thermal_relaxation_rate=rate_blink_on(iter); % [s-1] used if thermal_relaxation=1
    [blink_on_yield,blink_on_rates,blink_on_a0,n_mol_blink_on,...
        blink_on_yield_error, ~, blink_on_a0_error]=...
        fun_fit_bleaching_histogram_global_real_data(filename,take_n_reg,...
        initial_phi,fit_variable,aniso_thermal,thermal_relaxation,...
        initial_thermal_relaxation_rate,exp_par,fit_data);
    blink_on_rate=blink_on_yield*blink_on_rates(1);
    blink_on_rate_error=blink_on_yield_error*blink_on_rates(1);
    current_figure=gcf; print_figure(path_in5,file_in5,['Off_Times_fit_',num2str(iter)],current_figure);
            
    %Get N_blinking histogram
    blink_range=[0 20]; % Select blinking range for getting histogram
    frame_range=[start_frame end_frame]; % Select blinking range for getting histogram
    [h_blink, mean_blink] = fun_get_N_blinking_hist(path_in1,file_in1,beam_parameters_file, ...
        blink_range, frame_range, n_reg);
    current_figure=gcf; print_figure(path_in5,file_in5,['N_Blink_Histogram_',num2str(iter)],current_figure);
    % Fit this with a geometric distribution using current yields
    fit_N_blink_data=1;   
    [fitted_eta, fitted_eta_error, recovered_phi_bleach]=fun_fit_N_blink_histogram(...
        h_blink,take_n_reg, bleach_yield,blink_off_yield, remove_first_point, fit_N_blink_data);
    current_figure=gcf; print_figure(path_in5,file_in5,['Fitted_N_Blink_Histogram_',num2str(iter)],current_figure);
    disp(['Current Geometric Distribution Eta  = ',num2str(fitted_eta)]);
           
    if two_populations==1
        disp(['Bleaching yield1 (Blinking molecules): ',num2str(bleach_yield)]);
        disp(['Bleaching yield2 (Non blinking molecules): ',num2str(bleach_yield2)]);
    else
        disp(['Bleaching yield: ',num2str(bleach_yield)]);
    end
    
    disp(['Blinking on-off yield: ',num2str(blink_off_yield)]);
    %blink_off_yield_eta=bleach_yield*eta_array(iter)/(1-eta_array(iter));
    %blink_off_yield_eta=bleach_yield*fitted_eta/(1-fitted_eta);
    %Get the mean expected value and the associated error from the error_propagation matlab function. 
    my_err_func = @(bleach_yield, eta) bleach_yield.*fitted_eta./(1-fitted_eta);
    [blink_off_yield_eta,blink_off_yield_eta_error]=error_propagation(my_err_func,bleach_yield,fitted_eta,bleach_yield_error,fitted_eta_error);
    
    if extract_blink_off_yield_from_N_blink==0
        disp(['Blinking on-off yield from eta distribution: ',num2str(blink_off_yield_eta)]);
        disp(['Blinking on-off yield error from eta distribution: ',num2str(blink_off_yield_eta_error)]);
    end
    disp(['Blinking off-on rate: ',num2str(blink_on_rate)]);
    
    % Try to estimate if molecules blink or not by calculating these
    % numbers. If there is blinking, then n_mol_blink_off >> n_mol_bleach and n_mol_blink_on >> n_mol_bleach
    % because there are several blinks per molecule, so take 1 as maximum #
    % for the fractions.
    fraction_blink_off=min(1,n_mol_blink_off/n_mol_bleach);
    fraction_blink_on=min(1,n_mol_blink_on/n_mol_bleach);
    %The ratio of the bleaching and blinking off rate should be similar to
    %the ratio ....
    
    % coherence_factor=(n_mol_bleach/n_mol_blink_off)*mean(mean_blink(:,2));
    coherence_factor2=(blink_off_yield/bleach_yield)*mean(mean_blink(:,3)./mean_blink(:,4));
    coherence_factor3=(blink_off_yield_eta/bleach_yield)*mean(mean_blink(:,3)./mean_blink(:,4));
    
    %Get a combined blink off yield if this option is selected 
    if two_populations~=1 && combined_blink_off_yield==1;
        if ~isnan(coherence_factor2) && ~isnan(coherence_factor3)
            %coherence_factor_used=min(coherence_factor,1);
            %The 1.8 power coefficient was obtained empirically
            c_w2=abs(1/(1-coherence_factor2));
            c_w3=abs(1/(1-coherence_factor3));
            
            blink_off_yield_combined=(1/(c_w2+c_w3))*(blink_off_yield*c_w2 + ...
                blink_off_yield_eta*c_w3);
            blink_off_yield_combined_error=(1/(c_w2+c_w3))*sqrt((blink_off_yield_error*c_w2)^2 + ...
                (blink_off_yield_eta_error*c_w3)^2);
        else
            blink_off_yield_combined=blink_off_yield;
            blink_off_yield_combined_error=blink_off_yield_error;
        end
        disp(['Combined blinking on-off yield: ',num2str(blink_off_yield_combined)]);
        disp(['Combined blinking on-off yield error: ',num2str(blink_off_yield_combined_error)]);
    end
    
    if two_populations~=1
        %Also the average # of blinking should be equal to the ratio of
        %blinking_off_yield to bleaching yield, so that we can calculate an
        %expected bleaching yield for blinking molecules. This is a lower
        %boundery as n_blink does not count the blinking molecules that did not
        %blink !
        expected_bleach_yield=blink_off_yield/n_blink;
        disp(['Fraction of blinking off molecules: ',num2str(fraction_blink_off)]);
        disp(['Fraction of blinking on molecules: ',num2str(fraction_blink_on)]);
        disp(['Coherence factor 1 for t_on histogram (should ideally be close to 1): ',num2str(coherence_factor2)]);
        disp(['Coherence factor 2 for n_blink histogram (should ideally be close to 1): ',num2str(coherence_factor3)]);
        disp(['Lower boundery bleaching yield for bleaching molecules: ',num2str(expected_bleach_yield)]);
    end
    
    if two_populations==1
        phi_bleach(iter+1)=bleach_yield; % Use this yield as the main yield to be used to simulate traces for tau_c calculations
        phi_bleach2(iter+1)=bleach_yield2;
        a0_bleach(:,iter+1)=bleach_a0;
        a0_bleach2(:,iter+1)=bleach_a0_2;
    else
        phi_bleach(iter+1)=bleach_yield;
        a0_bleach(:,iter+1)=bleach_a0;
    end
    
    %phi_blink_off(iter+1)=max(0,blink_off_yield*fraction_blink_off^2); % Prevent negative blinking off
    if combined_blink_off_yield==1
        phi_blink_off(iter+1)=max(0,blink_off_yield_combined);
        phi_blink_off_error=blink_off_yield_combined_error;
    else
        phi_blink_off(iter+1)=max(0,blink_off_yield);
        phi_blink_off_error=blink_off_yield_error;
    end
    a0_blink_off(:,iter+1)=blink_off_a0;
    rate_blink_on(iter+1)=blink_on_rate; %*fraction_blink_on;
    a0_blink_on(:,iter+1)=blink_on_a0;
    eta_array(iter+1)=fitted_eta;
    
    disp('**************************');
    disp(['Current Iteration = ',num2str(iter)]);
    disp('**************************');
    if two_populations==1
        disp(['Current Bleaching Yield for blinking Molecules = ',num2str(bleach_yield)]);
        disp(['Current Bleaching Yield for non blinking Molecules = ',num2str(bleach_yield2)]);
    else
        disp(['Current Bleaching Yield  = ',num2str(bleach_yield)]);
    end
    disp(['Current Blink off Yield  = ',num2str(phi_blink_off(iter+1))]);
    disp(['Current Blink on Rate  = ',num2str(rate_blink_on(iter+1))]);
    
    
    iter=iter+1;
    if two_populations~=1
        frac_dx_bleach_yield(iter)=abs(phi_bleach(iter-1)-phi_bleach(iter))/phi_bleach(iter-1);
    else
        frac_dx_bleach_yield(iter)=max([abs(phi_bleach(iter-1)-bleach_yield)/phi_bleach(iter-1) ...
            abs(phi_bleach2(iter-1)-bleach_yield2)/phi_bleach2(iter-1)]);
    end
    frac_dx_blink_off_yield(iter)=abs(phi_blink_off(iter-1)-phi_blink_off(iter))/max(phi_blink_off(iter-1),1e-10);
    frac_dx_blink_on_rate(iter)=abs(rate_blink_on(iter-1)-rate_blink_on(iter))/max(rate_blink_on(iter-1),1e-10);
    
    %Quit loop if convergence reached
    if (frac_dx_bleach_yield(iter)<tol_phi_bleach && frac_dx_blink_off_yield(iter)<tol_phi_blink_off ...
            && frac_dx_blink_on_rate(iter)<tol_rate_blink_on) || iter==max_iter
        break
    end
    
    %Otherwise continue
    % 8A Simulate traces with these yields using the simulation software
    if use_tauc_curve==1
        exp_par.phi_bleach=phi_bleach(iter);
        exp_par.phi_blink_off=phi_blink_off(iter);
        exp_par.rate_blink_on=rate_blink_on(iter); %*fraction_blink_on;
        exp_par.n_molecules=2000; % Generate 2000 traces should be enough to get good statistics
        exp_par.activation_yield=1e+20; % Get all molecules activated at frame #1
        exp_par.n_images_for_long_trace=round(1e+3*delta_t_max/exp_par.frame_duration); % # of frames to simulate traces based on assumed maximum length of traces
        
        cd(PALM_SIMULATION_folder);
        fun_PALM_SIMULATE_TRACES2(exp_par);
        
        cd(PROGRAM_folder);
        fun_Check_and_Shift_Trace_for_Activated_Molecules([path_in1,'Simulated_traces.mat'], ...
            frame_duration, exp_par.n_images);
        
        % 9A
        tau_c_curve=fun_get_tau_c_curve([path_in1,'Simulated_traces.mat'], exp_par, tau_c_max);
        
        current_figure=gcf; print_figure(path_in5,file_in5,['TauC_curve_',num2str(iter)],current_figure);
        tau_c_curve_file=strcat(path_in1,'tau_c_curve.mat');
        save(tau_c_curve_file,'tau_c_curve');
        
        % 10A Apply tau_c curve
        % This uses "_cluster_traces.mat" file as input and outputs "_split_traces.mat" file
        filter_trace2=1; % [0/1] To see filter out traces with large sig_x/sig_y
        plot_stat2=1; % [0/1] To see the X/Y scatter plot statistics
        [max_mol_in_cluster_out, ~]=fun_apply_optimum_tau_c_real_data2(path_in1,file_in1, ...
            tau_c_curve,max_mol_in_cluster,filter_trace2,sig_limit,plot_stat2); % for each cluster run Bustamente algorithm
        current_figure=gcf-1; print_figure(path_in5,file_in5,['XY_scatter_in_split_traces',num2str(iter)],current_figure);
        current_figure=gcf; print_figure(path_in5,file_in5,['Molecules_per_Cluster',num2str(iter)],current_figure);
    else
        tau_c_curve=zeros(3,20);
        tau_c_curve(1,:)=1:20;
        tau_c_curve(2:3,:)=initial_tau_c;
    end
    clc
    close all
end

%Exit if only non blinking molecules found
if extract_first_bleach_yield_from_N_blink==1 && blink_off_bleach_yield==0
    diary off
    return
end

if iter<max_iter
    disp(['Yields have converged at iteration = ',num2str(iter),'...... Now Exiting Iteration loop']);
else
    disp(['Yields have not converged but maximum # of iteration reached = ',num2str(max_iter),'...... Now Exiting Iteration loop']);
end

phi_bleach(iter+1:end)=[];
if two_populations==1
    phi_bleach2(iter+1:end)=[];
end
phi_blink_off(iter+1:end)=[];
rate_blink_on(iter+1:end)=[];

frac_dx_bleach_yield(iter+1:end)=[];
frac_dx_blink_off_yield(iter+1:end)=[];
frac_dx_blink_on_rate(iter+1:end)=[];

%Plot the evolution of the yields over the cycles
figure(1);
subplot(1,3,1);
plot(phi_bleach,'s','LineWidth',1,...
    'MarkerEdgeColor','c',...
    'MarkerFaceColor','b',...
    'MarkerSize',8);
xtitle='Cycle Number';
ytitle='Bleaching yield';
xlabel(xtitle,'fontsize',16,'fontweight','b')
ylabel(ytitle,'fontsize',16,'fontweight','b')
subplot(1,3,2);
plot(phi_blink_off,'s','LineWidth',1,...
    'MarkerEdgeColor','c',...
    'MarkerFaceColor','r',...
    'MarkerSize',8);
xtitle='Cycle Number';
ytitle='Blink off yield';
xlabel(xtitle,'fontsize',16,'fontweight','b')
ylabel(ytitle,'fontsize',16,'fontweight','b')
subplot(1,3,3);
plot(rate_blink_on,'s','LineWidth',1,...
    'MarkerEdgeColor','c',...
    'MarkerFaceColor','g',...
    'MarkerSize',8);
xtitle='Cycle Number';
ytitle='Blink on rate [s-1]';
xlabel(xtitle,'fontsize',16,'fontweight','b')
ylabel(ytitle,'fontsize',16,'fontweight','b')
current_figure=gcf; print_figure(path_in5,file_in5,['Yields_Evolution_',num2str(iter)],current_figure);

if two_populations~=1
    disp(['Final bleaching yield: ',num2str(phi_bleach(iter))]);
    disp(['Final bleaching yield error: ',num2str(bleach_yield_error)]);
else
    disp(['Bleaching yield (blinking molecules): ',num2str(phi_bleach(iter))]);
    disp(['Bleaching yield (non blinking molecules): ',num2str(phi_bleach2(iter))]);
end
% if two_populations~=1
%     disp(['Final coherence factor (should ideally be close to 1): ',num2str(coherence_factor)]);
% end

if two_populations~=1 && combined_blink_off_yield_at_end==1
    if ~isnan(coherence_factor2) && ~isnan(coherence_factor3)
        %coherence_factor_used=min(coherence_factor,1);
        %The 1.8 power coefficient was obtained empirically
        c_w2=abs(1/(1-coherence_factor2));
        c_w3=abs(1/(1-coherence_factor3));
        
        phi_blink_off(iter)=(1/(c_w2+c_w3))*(phi_blink_off(iter)*c_w2 + ...
            blink_off_yield_eta*c_w3);
        phi_blink_off_error=(1/(c_w2+c_w3))*sqrt((blink_off_yield_error*c_w2)^2 + ...
            (blink_off_yield_eta_error*c_w3)^2);
    else
        phi_blink_off(iter)=blink_off_yield;
        phi_blink_off_error=blink_off_yield_error;
    end
    disp(['Final coherence factor 1 for t_on histogram (should ideally be close to 1): ',num2str(coherence_factor2)]);
    disp(['Final coherence factor 2 for n_blink histogram (should ideally be close to 1): ',num2str(coherence_factor3)]);
    disp(['Final combined blinking on-off yield: ',num2str(phi_blink_off(iter))]);
    disp(['Final combined blinking on-off yield error: ',num2str(phi_blink_off_error)])
else
    disp(['Final blinking on-off yield: ',num2str(phi_blink_off(iter))]);
    disp(['Final blinking on-off yield error: ',num2str(phi_blink_off_error)]);
end
disp(['Final blinking off-on rate: ',num2str(rate_blink_on(iter))]);
disp(['Final blinking off-on rate error: ',num2str(blink_on_rate_error)]);


%Do a final Tau_c splitting without X/Y filtering
% This uses "_cluster_traces.mat" file as input and outputs "_split_traces.mat" file
filter_trace3=0; % [0/1] To see filter out traces with large sig_x/sig_y
plot_stat3=0; % [0/1] To see the X/Y scatter plot statistics
[max_mol_in_cluster, ~]=fun_apply_optimum_tau_c_real_data2(path_in1,file_in1, ...
    tau_c_curve,max_mol_in_cluster,filter_trace3,sig_limit,plot_stat3); % for each cluster run Bustamente algorithm
    current_figure=gcf; print_figure(path_in5,file_in5,'Final_Molecules_per_Cluster',current_figure);

%% 11 Display and analyse output molecules
show_all_localized_spots=1; % Set to 1 if all localized spots in data set to be shown (green color)
weight_amplitude=0; % Set to 1 if localized spots in data set to be scaled as a function of their amplitude (green color)
amplitude_range=[0 1e+10]; % Set the amplitude range for selection of molecules
show_recovered_molecules=1; % Set to 1 if recovered molecules (split_traces) to be shown
%If show_recovered_molecules=1 
frame_range=[start_frame end_frame]; % Choose the frame range to display and analyse recovered molecules
show_individual_traces=0; % Set to 1 if individual traces to be shown (random color)
%If set to 0, blinking individual molecules will be shown in red color and 
%non-blinking individual molecules will be shown in blue color.
%As a consequence blinking individual molecules overlaid on spots will appear yellow
%and non-blinking individual molecules overlaid on spots will appear in cyan 

blink_range=[0 10]; % [0 0]; Set the blink range for selection of molecules
spread_contrast=0.01; % Set to bigger values (up to 1) to decrease contrast 

plot_final_molecules(path_in1,file_in1,beam_parameters_file,  ...
    show_all_localized_spots, weight_amplitude, amplitude_range, ...
    show_recovered_molecules, frame_range,n_reg,take_n_reg, ...
    show_individual_traces, ...
    blink_range, spread_contrast);
current_figure=gcf-2; print_figure(path_in5,file_in5,'Rendered_extracted_molecules',current_figure);
current_figure=gcf-1; print_figure(path_in5,file_in5,'Number_of_Blinking_Events_per_molecule',current_figure);
current_figure=gcf; print_figure(path_in5,file_in5,'Amplitude_per_localized_molecules',current_figure);


%% 12
exp_data=1; % These are exp data, so final "split_traces" file is used
n_mol=fun_Count_Activated_Molecules2(path_in1,file_in1,activation_beam_parameters_file,n_reg,exp_data,exp_par);
current_figure=gcf-2; print_figure(path_in5,file_in5,'Cumulated_activated_molecules',current_figure);
current_figure=gcf-1; print_figure(path_in5,file_in5,'Cumulated_activated_molecules_per_region',current_figure);

%% 13
fit_data_act=1;
npoints_limit=1e+20; % 80000 If less than the full data set is to be fit

% bleach_yield=1.e-5;
% blink_off_yield=5.e-5;
% blink_on_yield=1;blink_on_rates(1)=20;
% initial_phi_activation=3.0e-6;
% take_n_reg=zeros(1,n_reg); % This allows to select only a subset of the regions for fitting
% take_n_reg(5)=1;

[activation_yield,final_n_mol,activation_yield_error,final_n_mol_error]=...
fun_fit_activation_yield_global3(path_in1,...
   file_in1,take_n_reg, n_mol,initial_phi_activation,act_aniso, exp_par, fit_data_act, npoints_limit);
current_figure=gcf; print_figure(path_in5,file_in5,'Activation_Yield_Fit',current_figure);


%% 14 Save output data
disp(['Dumping on ascii file: ',out_textfile, '  ...']);
fid = fopen(out_textfile, 'w');
fprintf(fid, '\n\n%-15s %-30s\n\n','Results for: ',file_in1);
fprintf(fid, '%-30s %12.8e\n','Mean localization precision [nm]: ',mean_lp);
fprintf(fid, '%-30s %12.8e\n','Mean # of emitted photons per molecule: ',mean_N);
fprintf(fid, '%-30s %12.8e\n','Mean Signal to Noise ratio per molecule: ',mean_SN_ratio);
fprintf(fid, '%-30s %8.2e\n','Readout laser power density at beam center [W/cm2]: ',exp_par.laser_power_density);
fprintf(fid, '%-30s %5.2e\n','Readout laser FWHM [um] (mean of X and Y): ',exp_par.laser_fwhm);   
fprintf(fid, '%-30s %8.2e\n','Activation laser power density at beam center [W/cm2]: ',exp_par.activation_laser_power_density);
fprintf(fid, '%-30s %5.2e\n','Activation laser FWHM [um] (mean of X and Y): ',exp_par.activation_laser_fwhm);
if combined_blink_off_yield==1; 
    fprintf(fid, '%-30s \n','Used combined blink_off yield at each cycle. ');
end
if combined_blink_off_yield_at_end==1; 
    fprintf(fid, '%-30s \n','Used combined blink_off yield at the end. ');
end
fprintf(fid, '%-30s %12.8e\n','Bleaching Yield: ',phi_bleach(iter));
fprintf(fid, '%-30s %12.8e\n','Bleaching Yield Error (95%): ',bleach_yield_error);
fprintf(fid, '%-30s %12.8e\n','Blinking ON-OFF Yield: ',phi_blink_off(iter));
fprintf(fid, '%-30s %12.8e\n','Blinking ON-OFF Yield Error: ',phi_blink_off_error);
fprintf(fid, '%-30s %12.8e\n','Blinking OFF-ON Rate [s-1]: ',rate_blink_on(iter));
fprintf(fid, '%-30s %12.8e\n','Blinking OFF-ON Rate Error [s-1]: ',blink_on_rate_error);
fprintf(fid, '%-25s %12.8e\n','Coherence factor 1 for t_on histogram (should ideally be close to 1): ',coherence_factor2);
fprintf(fid, '%-25s %12.8e\n','Coherence factor 2 for n_blink histogram (should ideally be close to 1): ',coherence_factor3);
fprintf(fid, '%-25s %12.8e\n','Activation Yield: ',activation_yield);
fprintf(fid, '%-25s %12.8e\n','Activation Yield Error (95% inter.): ',activation_yield_error);
for i=1:length(final_n_mol)
    fprintf(fid, '%-25s %3i %2s %8u\n','Final number of molecules in sector ',i, ': ',final_n_mol(i));
    fprintf(fid, '%-25s %3i %2s %8u\n','Error in final number of molecules in sector ',i, ': ',final_n_mol_error(i));
end
fprintf(fid, '%-25s %3i %2s %8u\n','Final total number of molecules: ',sum(final_n_mol));
fprintf(fid, '%-25s %3i %2s %8u\n','Error in final total number of molecules: ',sqrt(sum(final_n_mol_error.^2)));
fclose(fid);
diary off;
