# Supplementary material for: In cellulo Evaluation of Phototransformation Quantum Yields in Fluorescent Proteins Used As Markers for Single-Molecule Localization Microscopy
Source: PLoS One. 2014 Jun 10;9(6):e98362. doi: 10.1371/journal.pone.0098362 (PMC4051587; doi:10.1371/journal.pone.0098362)
Supplement: Scripts S1 — Matlab scripts for simulation of PALM data sets and for the extraction of phototransformation yields. (ZIP) [file pone.0098362.s015.zip › extract_yields_true_data_vsn10_main.m]

% PROCESSING PIPELINE FOR SIMULATED SM TRACES (REAL OR ROUNDED TRACES FROM
% PALM PROCESSING SOFTWARE)
clear all
close all
clc

addpath('D:\Mes Documents\Articles\En cours\SM_Yield\Revised\MATLAB\YIELD_EXTRACTION\');

%For all directories, don't forget to add "\" at the end.

%Single molecules file (output from simulation software)(.mat)
path_in1='D:\Mes Documents\MATLAB\SIMULATION\PALM\OUTPUT_NOVEMBER2013\ANISO_ON\';
file_in1='ON_ON_BLINK2.mat'; 

%Readout Laser beam profile (.tif)
path_in2='D:\Mes Documents\MATLAB\SIMULATION\PALM\OUTPUT_NOVEMBER2013\ANISO_ON\';
file_in2='ON_ON_BLINK2_readout_laser.tif'; 

%Activation Laser beam profile (.tif)
path_in3='D:\Mes Documents\MATLAB\SIMULATION\PALM\OUTPUT_NOVEMBER2013\ANISO_ON\';
file_in3='ON_ON_BLINK2_readout_laser.tif'; 

%Output summary file (.txt)
path_in4='D:\Mes Documents\MATLAB\SIMULATION\PALM\OUTPUT_NOVEMBER2013\ANISO_ON\EXTRACT_TEST\';
file_in4='Test_results_true.txt'; 

%Histogram parameters
nbins=25; % # of bins of histogram
t_window=0.8; % [s] Time window for bleaching histogram
t_window_blink_off=0.8; % [s] Time window for blink-on histogram
t_window_blink_on=0.8; % [s] Time window for blink-on histogram

%Trace rounding
round_trace=0; % Set to 1 if sm traces are rounded to integer # of frames (ie trace only changes at frame 
%start or end)
delta_threshold=0.2; % If round trace =1, consider that signal is detected 

%Experiments parameters
frame_duration=30; % [ms] frame duration
start_frame=1; % Start processing from this frame
end_frame=6000; % Stop processing from this frame
raster_size=100; % [nm] pixel size of CCD camera
limit_x=[10, 290]; % Part of the images to use [x-pixels: vertical dimension]
limit_y=[10, 290]; % Part of the images to use [y-pixels: horizontal dimension]

aniso_state=1; % set to 1 if fixed cells, 0 for isotropic fluorophore dipole orienttion
n_reg=5; % Number of regions
take_n_reg=ones(1,n_reg); % This allows to select only a subset of the regions for fitting
%take_n_reg(2)=1;

% Dye parameters
epsilon_a=29120.1789; % [mol-1cm-1] exctinction coeff of active molecules (anionic) at used readout wavelength
epsilon_n=3.5672; % [mol-1cm-1] exctinction coeff of inactive molecules (neutral) at activation wavelength
%Initial (guessed) values to initialize fitting 
initial_phi_bleach=1e-6; % Bleaching yield
initial_phi_blink_off=1e-5; % Blink ON-OFF yield
initial_rate_blink_on=15; % Blink OFF-ON rate (thermal process assumed)
initial_phi_activation=1e-4; % Activation yield

%Readout Laser parameters
%Laser power
laser_power=30; %[mW]  
%Laser wavelength
laser_wavelength=561; %[nm]
%Laser polarization
laser_polarisation=0; % [0: Circular polarization; 1: Linear polarization]

%Activation Laser parameters
%Activation laser duration
activation_laser_duration=30; % [ms] frame duration
%Activation Laser power
activation_laser_power=30; %[mW]  
%Activation Laser wavelength
activation_laser_wavelength=561; %[nm]
%Activation Laser polarization
activation_laser_polarisation=0; % [0: Circular polarization; 1: Linear polarization]

%% 1 Set parameters
exp_par=struct(...
    'frame_duration', frame_duration, ...
    'n_images_for_long_trace', 0, ... % Based on assumed maximum length of traces
    'n_images', end_frame-start_frame+1, ...
    'start_frame', start_frame, ...
    'end_frame', end_frame, ...
    'limit_x', limit_x, ...
    'limit_y', limit_y, ...
    'n', 0, ...
    'm', 0, ...
    'out_path', path_in1, ...
    'aniso_state', aniso_state, ...
    'n_reg', n_reg, ...
    'epsilon_a', epsilon_a, ...
    'epsilon_n', epsilon_n, ...
    'laser_power', laser_power, ...
    'laser_power_density', 0, ...
    'laser_wavelength', laser_wavelength, ...
    'laser_percentage', [], ...
    'laser_fwhm', 0, ...
    'laser_polarisation', laser_polarisation, ...
    'activation_laser_power', activation_laser_power, ...
    'activation_laser_power_density', 0, ...
    'activation_laser_wavelength', activation_laser_wavelength, ...
    'activation_laser_duration', activation_laser_duration, ...
    'activation_laser_percentage', [], ...
    'activation_laser_fwhm', 0, ...
    'activation_laser_polarisation', activation_laser_polarisation, ...
    'raster_size', raster_size, ...
    'phi_bleach', 0, ...
    'phi_blink_off', 0, ...
    'rate_blink_on', 0, ...
    'activation_yield', 0, ...
    'n_molecules', 0 ...
    );

%Define filenames
sm_file=strcat(path_in1,file_in1);
beam_profile_in=strcat(path_in2,file_in2);
activation_beam_profile_in=strcat(path_in3,file_in3);
out_textfile=strcat(path_in4,file_in4);

%Figure out beam center and width
beam_parameters_file=strcat(path_in2,'\beam_parameters_',file_in2,'.mat');
activation_beam_parameters_file=strcat(path_in3,'\beam_parameters_',file_in3,'.mat');
select_roi=0; % Set to 1 if ROI to be selected
[x_c,y_c,sig_x,sig_y,cols,rows] = get_beam_center_and_width2(beam_profile_in, beam_parameters_file, select_roi);
[act_x_c,act_y_c,act_sig_x,act_sig_y,~,~] = get_beam_center_and_width2(activation_beam_profile_in, activation_beam_parameters_file, select_roi);
sig_xy=mean([sig_x,sig_y]);
act_sig_xy=mean([act_sig_x,act_sig_y]);

%Compute readout laser avearge power_density in the different regions
[laser_percentage, n_mol, n_true_mol] = check_laser_mean_values2(beam_parameters_file, ...
    beam_profile_in, sm_file,n_reg,start_frame,end_frame,limit_x,limit_y,...
    take_n_reg,1);
%Compute readout laser avearge power_density in the different regions
[activation_laser_percentage, ~] = check_laser_mean_values2(...
    activation_beam_parameters_file, activation_beam_profile_in, ...
    sm_file,n_reg,start_frame,end_frame,limit_x,limit_y, ...
    take_n_reg,0);

% Time increments in histograms should not be smaller than frame duration
if t_window/nbins < frame_duration*1e-3 %Increase t_window
    t_window=frame_duration*nbins*1e-3;
    disp(['Parameter t_window increased to: ', num2str(t_window), ' [s]']);
end
if t_window_blink_off/nbins < frame_duration*1e-3 %Increase t_window
    t_window_blink_off=frame_duration*nbins*1e-3;
    disp(['Parameter t_window_blink_off increased to: ', num2str(t_window_blink_off), ' [s]']);
end
if t_window_blink_on/nbins < frame_duration*1e-3 %Increase t_window
    t_window_blink_on=frame_duration*nbins*1e-3;
    disp(['Parameter t_window_blink_on increased to: ', num2str(t_window_blink_on), ' [s]']);
end

%Setup anisotropy
if aniso_state==1
    if laser_polarisation==0; aniso='aniso'; else aniso='aniso_linear'; end
    if activation_laser_polarisation==0; act_aniso='aniso'; else act_aniso='aniso_linear'; end
else
    aniso='isotropic';
    act_aniso='isotropic';
end
aniso_thermal='isotropic'; % always off for thermal relaxation

% Fill up exp_par structure
exp_par.m=rows; exp_par.n=cols;
exp_par.laser_fwhm=0.5*sig_xy*raster_size*2.35*1e-3; % fwhm [um] of readout laser beam 
exp_par.laser_power_density = get_beam_power_density(exp_par);
exp_par.laser_percentage = laser_percentage;
exp_par.activation_laser_fwhm=0.5*act_sig_xy*raster_size*2.35*1e-3; % fwhm [um] of act laser beam 
exp_par.activation_laser_power_density = get_activation_beam_power_density(exp_par);
exp_par.activation_laser_percentage = activation_laser_percentage;


%% 2
fun_convert_to_split_traces(path_in1,file_in1,start_frame,end_frame,limit_x,limit_y,round_trace,delta_threshold);


%% 3
hist_option=2; % Consider all t_on times, including last one leading to bleaching, to compute t_on histogram
select_blink=0; % [0: all; 1: only blinking molecules; 2: only non blinking molecules; ]
fun_get_bleaching_histogram_reg_real_data(path_in1,file_in1,beam_parameters_file,n_reg, ...
    nbins, t_window, t_window_blink_off, t_window_blink_on, select_blink, hist_option);

%% 4 Get N_blinking histogram
%To be done
% blink_range=[0 20]; % Select blinking range for getting histogram
% frame_range=[start_frame end_frame]; % Select blinking range for getting histogram
% [h_blink, mean_blink] = fun_get_N_blinking_hist(path_in1,file_in1,beam_parameters_file, ...
%     blink_range, frame_range, n_reg);
% % Fit this with a geometric distribution using current yields
% fit_N_blink_data=1;
% remove_first_point=0;
% [fitted_eta, fitted_eta_error, initial_recovered_phi_bleach]=fun_fit_N_blink_histogram(...
%         h_blink,take_n_reg, initial_phi_bleach,initial_phi_blink_off, remove_first_point, fit_N_blink_data);

%% 5
loc_file=[file_in1(1:end-4),'_Bleaching_histograms.mat'];
loc_path=path_in1;
filename=strcat(loc_path,loc_file);
fit_data=1;

fit_variable='bleach'; % Get fitting of bleach-times histogram
thermal_relaxation=0; % Set to 1 in case of a thermally induced process instead of light-induced
initial_phi=initial_phi_bleach; % Initial yield used if thermal_relaxation=0
initial_thermal_relaxation_rate=[]; % [s-1] used if thermal_relaxation=1
[bleach_yield, ~, bleach_a0, n_mol_bleach,bleach_yield_error, ~, bleach_a0_error]=...
    fun_fit_bleaching_histogram_global_real_data(...
    filename,take_n_reg,initial_phi,fit_variable,aniso,thermal_relaxation,...
    initial_thermal_relaxation_rate,exp_par,fit_data);

fit_variable='blink_on'; % Get fitting of on-times histogram
thermal_relaxation=0; % Set to 1 in case of a thermally induced process instead of light-induced
initial_phi=initial_phi_blink_off+initial_phi_bleach; % Initial yield used if thermal_relaxation=0
initial_thermal_relaxation_rate=[]; % [s-1] used if thermal_relaxation=1
[blink_off_yield, ~, blink_off_a0, n_mol_blink_off,blink_off_yield_error, ~, ...
    blink_off_a0_error]=fun_fit_bleaching_histogram_global_real_data(...
    filename,take_n_reg,...
    initial_phi,fit_variable,aniso,thermal_relaxation,...
    initial_thermal_relaxation_rate,exp_par,fit_data);
if blink_off_yield~=0
    blink_off_yield=blink_off_yield-bleach_yield;
    blink_off_yield_error=sqrt(blink_off_yield_error^2+bleach_yield_error^2);
end; % Fitted yield is the sum of blink_off + bleaching yields

fit_variable='blink_off'; % Get fitting of off-times histogram
thermal_relaxation=1; % Set to 1 in case of a thermally induced process instead of light-induced
initial_phi=1; % Initial yield used if thermal_relaxation=0
initial_thermal_relaxation_rate=initial_rate_blink_on; % [s-1] used if thermal_relaxation=1
[blink_on_yield,blink_on_rates,blink_on_a0,n_mol_blink_on,...
    blink_on_yield_error, ~, blink_on_a0_error]=...
    fun_fit_bleaching_histogram_global_real_data(filename,take_n_reg,...
    initial_phi,fit_variable,aniso_thermal,thermal_relaxation,...
    initial_thermal_relaxation_rate,exp_par,fit_data);
    blink_on_rate=blink_on_yield*blink_on_rates(1);
    blink_on_rate_error=blink_on_yield_error*blink_on_rates(1);

clc
disp(['Bleaching yield: ',num2str(bleach_yield)]);
disp(['Blinking on-off yield: ',num2str(blink_off_yield)]);
disp(['Blinking off-on rate: ',num2str(blink_on_yield*blink_on_rates(1))]);


%% 6
% exp_data=1; % These are exp data, so final "split_traces" file is used
% n_mol=fun_Count_Activated_Molecules2(path_in1,file_in1,activation_beam_parameters_file,n_reg,exp_data);


%% 7
fit_data_act=1;
npoints_limit=1e+20; % 80000 If less than the full data set is to be fit

% bleach_yield=1.e-5;
% blink_off_yield=5.e-5;
% blink_on_yield=1;blink_on_rates(1)=20;
% initial_phi_activation=3.0e-6;
% take_n_reg=zeros(1,n_reg); % This allows to select only a subset of the regions for fitting
% take_n_reg(5)=1;
% 
[activation_yield,final_n_mol,activation_yield_error,final_n_mol_error]=...
fun_fit_activation_yield_global3(path_in1,...
   file_in1,take_n_reg, n_mol,initial_phi_activation,act_aniso, exp_par, fit_data_act, npoints_limit);


disp(['Total retrieved number of labeled molecules: ',num2str(sum(final_n_mol))]);


%% 8 Save output data
disp(['Dumping on ascii file: ',out_textfile, '  ...']);
fid = fopen(out_textfile, 'w');
fprintf(fid, '\n\n%-15s %-30s\n\n','Results for: ',file_in1);
fprintf(fid, '%-30s %12.8e\n','Bleaching Yield: ',bleach_yield);
fprintf(fid, '%-30s %12.8e\n','Bleaching Yield Error (95%): ',bleach_yield_error);
fprintf(fid, '%-30s %12.8e\n','Blinking ON-OFF Yield: ',blink_off_yield);
fprintf(fid, '%-30s %12.8e\n','Blinking ON-OFF Yield Error: ',blink_off_yield_error);
fprintf(fid, '%-30s %12.8e\n','Blinking OFF-ON Rate [s-1]: ',blink_on_rate);
fprintf(fid, '%-30s %12.8e\n','Blinking OFF-ON Rate Error [s-1]: ',blink_on_rate_error);
fprintf(fid, '%-25s %12.8e\n','Activation Yield: ',activation_yield);
fprintf(fid, '%-25s %12.8e\n','Activation Yield Error (95% inter.): ',activation_yield_error);
for i=1:length(final_n_mol)
    fprintf(fid, '%-25s %3i %2s %8u\n','Final number of molecules in sector ',i, ': ',final_n_mol(i));
    fprintf(fid, '%-25s %3i %2s %8u\n','True number of molecules in sector ',i, ': ',n_true_mol(i));
    fprintf(fid, '%-25s %3i %2s %8u\n','Error in final number of molecules in sector ',i, ': ',final_n_mol_error(i));
end
fprintf(fid, '%-25s %3i %2s %8u\n','Final total number of molecules: ',sum(final_n_mol));
fprintf(fid, '%-25s %3i %2s %8u\n','True total number of molecules: ',sum(n_true_mol));
fprintf(fid, '%-25s %3i %2s %8u\n','Error in final total number of molecules: ',sqrt(sum(final_n_mol_error.^2)));
fclose(fid);
