# Supplementary material for: In cellulo Evaluation of Phototransformation Quantum Yields in Fluorescent Proteins Used As Markers for Single-Molecule Localization Microscopy
Source: PLoS One. 2014 Jun 10;9(6):e98362. doi: 10.1371/journal.pone.0098362 (PMC4051587; doi:10.1371/journal.pone.0098362)
Supplement: Scripts S1 — Matlab scripts for simulation of PALM data sets and for the extraction of phototransformation yields. (ZIP) [file pone.0098362.s015.zip › localize_palm_data_vsn8.m]

% clear all
% clc
%For all directories, don't forget to add "\" at the end.

addpath('D:\Mes Documents\Articles\En cours\SM_Yield\Revised\MATLAB\PALM_LOCALIZATION');

data_dir = 'D:\Mes Documents\MATLAB\SIMULATION\PALM\OUTPUT_NOVEMBER2013\ANISO_OFF\DATA\'; %Directory where the data files are contained
stack_filename = 'OFF_ch1.tif'; %Directory where the data files are contained
output_dir = 'D:\Mes Documents\MATLAB\SIMULATION\PALM\OUTPUT_NOVEMBER2013\ANISO_OFF\ANALYSIS_TEST\'; %Directory where the analysed mat files will be saved
save_mat_file = 'y'; % Set to 'n' if you do not want to save the results (or overwrite old results)
display_image ='y'; % Set to 'n' to speed up processing
rbox=4; %half width of the box used to contain a psf
q=0.100; %pixel size in �m
wvlnth=670; %peak emission wavelength in nm
NA=1.49; %numerical aperture of the objective
n_start = 20; %Start frame number
check_n_end=1; % Set to 1 to check # of frames in stack
n_end   = 100; %End frame number
pix_to_pho = 30; %Camera counts per detected photon
%bkgn=0.04;%background noise in photons per pixel
n_bkgn = n_start; % Set to define which frame to use to determine background
auto_threshold_on=0; % set to 1 for automated determination of min_thresh for a "bright object".
check_auto_threshold=1; % control automated determination of min_thresh
min_thresh= 20; % if auto_threshold_on=0, minimum threshold for a "bright object" (in photons]
threshold_scanning_precision=3; % defines step resolution in threshold adjustment in auto_threshold mode
box_overlap_factor= -1; % set to -1 for automated determination. In this case, masking box radius
% will be set to (0.5*psf_width +1). If not set to -1, will be set to round(box_overlap*rbox).
%This does not really suppress overlapped spots. Rather, in a group of overlaped spots,
%the pgrm goes through the strongest pixel, localizes it, then masks out a region around
%of size 1+masking_box_radius, and then goes to the next
%stronger pixel. So in total, only the stronger of the overlapped pixel is
%kept. Its localization might remain affected by overlapped spots.
keep_outliers=1; % Options to keep outliers even if poor localization
select_roi = 0; % Set to 1 to define a mouse delineated mask
n_roi=n_start; % If select_roi==1, define which frame to use to define ROI 
n_frames_backward=3; % # of frames to look back for spots
n_frames_backward_threshold=1.1; % backward spots will be detected with a threshold = min_thresh*n_frames_backward_threshold
salvage_bad_r0=1; % Set to 1 to try to salvage spots with bad r0 (is failed fitting with infinite error; then fit with fixed psf width instead of variable).
remove_low_r0=1; % Set to 1 to remove spots with low r0.
r0_failure_threshold=0.5; % if remove_low_r0=1, those spots with psf width < r0_failure_threshold*expected_psf_width will be removed
high_density=0; % Set to 1 to try to handle a large molecular density. Will also pick more noise so only good if signal to noise is good !

check_every_image=0; % Set to 1 to inspect every frame

%*********** END OF INPUT ************

param=struct(...
    'save_mat_file', save_mat_file, ...
    'display_image', display_image, ...
    'rbox', rbox, ...
    'q', q, ...
    'wvlnth', wvlnth, ...
    'NA', NA, ...
    'n_roi', n_roi, ...
    'pix_to_pho', pix_to_pho, ...
    'box_overlap_factor', box_overlap_factor, ...
    'scanning_precision', threshold_scanning_precision, ...
    'xy', [] ...
    );


imagefile = strcat(data_dir,stack_filename);
outfile_start = strcat(output_dir,stack_filename);

%if check # of frames option selected
if check_n_end==1
    disp('Checking # of frames in stack ...');
    info=imfinfo(imagefile);
    n_frames=numel(info);
    n_end=min([n_frames, n_end]);
end

%define ROI 
roi_mask=define_roi(imagefile,select_roi, n_roi);

%Define background
[bkgn,param.xy]=bg_noise_calc02(imagefile,pix_to_pho,n_bkgn,roi_mask);


if auto_threshold_on==1
    sugg_threshold=auto_threshold_vsn3(imagefile,param,roi_mask);
    if check_auto_threshold==1
        disp(['Current suggested threshold: ',num2str(sugg_threshold)]);
        ok=input('Is this OK [y/n] ? ','s');
        if ok=='n'
            while ok=='n'
                used_threshold=input('Input threshold you want to use: ');
                [~,~]=func_get_threshold(imagefile,rbox,q,wvlnth,NA,display_image,save_mat_file,n_roi,n_roi,...
                    pix_to_pho,used_threshold,box_overlap_factor,roi_mask);
                ok=input('Is this OK [y/n] ? ','s');
            end
        else
            used_threshold=sugg_threshold;
        end
    end
else
    used_threshold=min_thresh;
end

func_localize_with_mask_dom8(stack_filename,data_dir,output_dir,rbox,q,wvlnth,...
    NA,display_image,save_mat_file,n_start,n_end,...
    pix_to_pho,used_threshold,box_overlap_factor,bkgn,...
    keep_outliers,roi_mask, n_frames_backward, ...
    n_frames_backward_threshold, salvage_bad_r0, ...
    remove_low_r0, r0_failure_threshold, ...
    high_density,check_every_image);
