# Supplementary material for: In cellulo Evaluation of Phototransformation Quantum Yields in Fluorescent Proteins Used As Markers for Single-Molecule Localization Microscopy
Source: PLoS One. 2014 Jun 10;9(6):e98362. doi: 10.1371/journal.pone.0098362 (PMC4051587; doi:10.1371/journal.pone.0098362)
Supplement: Scripts S1 — Matlab scripts for simulation of PALM data sets and for the extraction of phototransformation yields. (ZIP) [file pone.0098362.s015.zip › PALM_LOCALIZATION/auto_threshold_vsn3.m]

function sugg_threshold=auto_threshold_vsn3(imagefile,p,roi_mask)
%Modified December 2013: delta_2 array is checked not only first the first
%maximum but also for a minimum value of min_delta_2_val=5 and for exceeding 3*standard
%deviation of the delta_2 array up to the current point. 

% data_dir: directory where raw data are stored
% p: the parameters
sugg_threshold=[]; % The suggested threshold

%%%%%%%%%%%%%%%%%%%%%%%%%%%%%%%%%%%%%%%%%%%%%%%%%%%%%%%%%%%%%%%%%%%%%%%%%%%%%%%%%%%%%%%%%%%%%%%%%%%%%%%%%%%%%%
save_mat_file = p.save_mat_file;
display_image = p.display_image; 
rbox= p.rbox;
q=p.q; 
wvlnth=p.wvlnth; 
n_roi=p.n_roi;
NA=p.NA; 
pix_to_pho = p.pix_to_pho; 
box_overlap_factor = p.box_overlap_factor; 
xy=p.xy;
scanning_precision=p.scanning_precision;

%**************CHOOSING THRESHOLD TO TEST********************

%%%%%%%%%%%%%%%%%%%%%%%%%%%%%%%%%%%%%%%%%%%%%%%%%%%%%%%%%%%%%%%%%%%%%%
%to chose threshold min by measuring maximum intesity and background noise
%on iprod image

%avoid frames without molecules
frames_max_int=[];
% for k=1:5
%     frames_max_int=[frames_max_int, max(max(double(imread(strcat(data_dir,base_name),k))))];
% end
% [~,Nfr]=max(frames_max_int);
% n_roi=Nfr;
n_end=n_roi;


i1=double(imread(imagefile,n_roi))/pix_to_pho; % Convert to photons
i1(roi_mask~=1)=0;
[~,xw]=size(i1);
rball=6; %radius of rolling ball
se = strel('ball',rball,rball,0); %structural element, i.e. rolling ball
FWHM=1; %FWHM of gaussian smoothing in pixels
rk=(FWHM)/sqrt(2*log(2)); %1/e^2 smoothing radius in pixels
kw=20; %kernal width of smoothing function
[Xgs,Ygs]=meshgrid(-kw/2:kw/2,-kw/2:kw/2);
kd=sqrt(Xgs.*Xgs+Ygs.*Ygs);
gs=exp(-2*kd.*kd/(rk*rk));
gs=gs/sum(sum(gs)); %smoothing function normalized to have area = 1
i1_gs = uint16(conv2(i1,gs,'same')); %smoothed original
bkg = double(imopen(i1_gs,se));
iprod=i1-bkg;
iprod=iprod.*(iprod>0); %set negative values to 0
max_intensity=max(max(iprod));
grab=double(iprod(xy(1):xy(2),xy(3):xy(4)));
bkgn_mean=mean(grab(:));
bkgn_std=std(grab(:));%/pix_to_pho; %double since adding 2 ROI in localization
disp(['Maximal intensity on rolling ball background subtracted image: ' num2str(max_intensity)])
if max_intensity < bkgn_mean*3
    ok=input('Maximum intensity on image seems low ! Do you want to continue [y/n] ? ', 's'); 
    if ok=='n'
        return
    end
end
%selection of min_thresh_var according bkgn and max_intensity
step=round(bkgn_std/scanning_precision);
if step<1
    step=1;
end

max_thresh=round(max_intensity/5);

%avoid max_thresh to be to zero when there is very low noise
%avoid to begin with a max_thresh to close to the noise
if max_thresh<5%to have enough points to estimate the slope in derivative''
    max_thresh=round(max_intensity/2);
end

%avoid to be too long if the noise is low
if max_thresh>70 && max_thresh>10*bkgn_mean
    max_thresh=round(max_intensity/9);
end

%avoid error linked to bkgn_mean=0 on min_thresh_var
if bkgn_mean==0
    max_thresh=round(max_intensity/2);
end

%avoid to begin with only noise in the case of very high noise
if max_thresh<10*bkgn_mean
    max_thresh=round(10*bkgn_mean);
end

min_variation=round(bkgn_mean-2*bkgn_std);
%avoid to go to zero in min_thresh_var
if bkgn_mean-2*bkgn_std<1
    min_variation=1;
end
%%%%%%%%%%%%%%%%%%%%%%%%%%%%%%%%%%%%%%%%%%%%%%%%%%%%%%%%%%%%%%%%%%%%%%%%
min_thresh_var=max_thresh:-step:min_variation;%may we use floor or ceil?
%%%%%%%%%%%%%%%%%%%%%%%%%%%%%%%%%%%%%%%%%%%%%%%%%%%%%%%%%%%%%%%%%%%%%%%%%

wthresh=length(min_thresh_var);
table=zeros(wthresh,4);


%***********************TESTING EACH THRESHOLD***********************

for j=1:wthresh
    min_thresh=min_thresh_var(j);%chose one threshold and perform localization on one frame
    
    %***************************APPLY LOCALIZATION**********************
    %********************************************************************
    [total_molecules,warning_all]=func_get_threshold(imagefile,rbox,q,wvlnth,NA,display_image,save_mat_file,n_roi,n_end,...
        pix_to_pho,min_thresh,box_overlap_factor,roi_mask);
    %**********************************************************************
    %**********************************************************************
    
    table(j,1)=total_molecules;
    table(j,2)=warning_all;
    if j>1
        table(j,4)=total_molecules-table(j-1,1);
    end
    
    disp(['Threshold: '  num2str(min_thresh_var(j))]);
    disp(['Total molecules: '  num2str(table(j,1))]);
    disp(['Warning messages: ' num2str(table(j,2))]);
    disp(['Additional molecules from a threshold to the following one: ' num2str(table(j,4))])
    %   if j>1 && total_molecules~=table(j-1,1)
    %   table(j,3)=(warning_all-table(j-1,2))/(total_molecules-table(j-1,1));
    %   end
    if j>1 && total_molecules~=table(j-1,1)
        table(j,3)=(warning_all-table(j-1,2))/(table(j,4));
    end
    disp(['Proportion of "warning molecules": ' num2str(table(j,3))]);
    
    %********************BREAK IF OVER WARNING***********************
    if warning_all>=10
        min_thresh_var(j+1:size(table,1))=[];
        table(j:size(table,1),:)=[];%empty if algo breaks
        table(j,2)=warning_all;
        table(j,1)=warning_all+total_molecules;
%         min_thresh_var_deriv=min_thresh_var;
%         min_thresh_var_deriv(j-1:end)=[];
        break
    end
end

%**********************N END OF EACH DATASET*************************

%find n_ends for the dataset
% info=imfinfo(strcat(data_dir,base_name));
% n_frames=numel(info);
% n_end_all=[n_end_all,n_frames];


%*********************CALCULATE THRESHOLD****************************
product_threshold=table(:,1).*table(:,2);

%************************************************************************
%*****************uncomment to have access to plots*********************
% figure;plot(min_thresh_var,table(:,1)),title('Number of total molecules')
figure(1);plot(min_thresh_var,table(:,2));
%figure(1);plot(min_thresh_var,product_threshold);
title(gca,'Number of total warnings as function of tested threshold', 'FontWeight','bold');
xlabel('Threhold','fontsize',12,'fontweight','b')
ylabel('Number of Warnings','fontsize',12,'fontweight','b')
%figure;plot(smooth(product_threshold,10)),title('Smoothed product')
%figure;plot(diff(table(:,2))),title('Derivative1')
%figure;plot(smooth(table(:,2),10)),title('Smoothed number of total warnings')
%figure;plot(table(:,4)),title('Number of additional molecules from threshold to following')
%loop to supress negative values of diffdiff and find easily maximum
%***************************************************************************
%***************************************************************************

delta_2=diff(product_threshold,2);
min_delta_2_val=5;

%Get standard dev array up to the current point to latter verify if maximum is a
%real one.
std_array=zeros(1,length(delta_2));
for k=1:length(delta_2)
   std_array(k)= std(delta_2(1:k));
   %figure(3); plot(min_thresh_var,std_array);
end
%delta_2=diff(std_array,2);

%figure(2);plot(min_thresh_var(2:end-1),delta_2);

l_delta=length(delta_2);
d1=circshift(delta_2,1);
dm1=circshift(delta_2,-1);

% for i=1:l_delta % Look for a maximum in the acceleration plot of warning_messages*number_of_molecules
%     if delta_2(i)>d1(i) && delta_2(i)>dm1(i)
%         delta_2(i+2:end)=[];
%         min_thresh_var(i+2:end)=[];
%         break
%     end
% end

for i=1:l_delta % Look for a maximum in the acceleration plot of warning_messages*number_of_molecules
    if delta_2(i)>d1(i) && delta_2(i)>dm1(i) && delta_2(i)> 3*std_array(i) && delta_2(i)>= min_delta_2_val  
        delta_2(i+2:end)=[];
        min_thresh_var(i+2:end)=[];
        break
    end
end

if table(:,2)==0
    sugg_threshold=[sugg_threshold 1];
    disp(['*****************************'])
    disp(['Suggested threshold: ' num2str(sugg_threshold)])
    disp(['*****************************'])
else
    %************TROUBLES LINKED TO VECTOR OF DIFFERENT SIZES*****************
    % if exist('min_thresh_var','var')==1
    %         figure;plot(min_thresh_var_deriv,delta_2),title('Derivative 2')
    %     else figure;plot(min_thresh_var,delta_2),title('Derivative 2')
    %     end
    
    [~,sugg_thresh_index]=max(delta_2);
    %**************************************************************************
    sugg_threshold=[sugg_threshold,min_thresh_var(sugg_thresh_index)];
    %**************************************************************************
    disp(['Suggested threshold: ' num2str(sugg_threshold)])
end
%Display the localized image with current threshold.
[~,~]=func_get_threshold(imagefile,rbox,q,wvlnth,NA,display_image,save_mat_file,n_roi,n_end,...
        pix_to_pho,sugg_threshold,box_overlap_factor,roi_mask);
    
end
