# Supplementary material for: In cellulo Evaluation of Phototransformation Quantum Yields in Fluorescent Proteins Used As Markers for Single-Molecule Localization Microscopy
Source: PLoS One. 2014 Jun 10;9(6):e98362. doi: 10.1371/journal.pone.0098362 (PMC4051587; doi:10.1371/journal.pone.0098362)
Supplement: Scripts S1 — Matlab scripts for simulation of PALM data sets and for the extraction of phototransformation yields. (ZIP) [file pone.0098362.s015.zip › PALM_LOCALIZATION/bg_noise_calc01.m]

function [bkgn, xy]=bg_noise_calc02(imagefile,pix_to_pho,n_start,roi_mask)
    i1=imread(imagefile,n_start);
    h = figure('WindowStyle','modal','NumberTitle','off','Name',...
                'Select Region For Background Noise:',...
                'Pointer','cross','Units','Normalized','OuterPosition',[0 0 1 1]);
    set(h,'Units','Pixels');
    imagesc(i1,'HitTest','off');
    axis image
    colormap gray
    drawnow
    try   %gets coordinates of user selected ROI
        waitforbuttonpress 
    catch
        return
    end
    p1 = get(gca,'CurrentPoint');
    rbbox;
    p2 = get(gca,'CurrentPoint');
    close(h);
    pause(.1); %makes sure figure closes

    p1 = double(uint16(round(p1(1,1:2)))+1); %Image indexes start at 1 but CurrentPoint starts at 0,
    p2 = double(uint16(round(p2(1,1:2)))+1); %offset by 1 is to resolve this

    if(p1(1) < p2(1))
        x1 = p1(1);
        x2 = p2(1);
    else
        x2 = p1(1);
        x1 = p2(1);
    end
    if(p1(2) < p2(2))
        y1 = p1(2);
        y2 = p2(2);
    else
        y2 = p1(2);
        y1 = p2(2);
    end
    
    xy=[y1,y2,x1,x2];
    grab=double(i1(y1:y2,x1:x2));

    bkgn=std(grab(:))/pix_to_pho; 
    %bkgn_mean=mean(grab(:))/pix_to_pho; 
    disp(['Background standard deviation: ',num2str(bkgn)]);
    % clear p1 p2 x1 x2 y1 y2 grab infile i1;
end
