# Supplementary material for: In cellulo Evaluation of Phototransformation Quantum Yields in Fluorescent Proteins Used As Markers for Single-Molecule Localization Microscopy
Source: PLoS One. 2014 Jun 10;9(6):e98362. doi: 10.1371/journal.pone.0098362 (PMC4051587; doi:10.1371/journal.pone.0098362)
Supplement: Scripts S1 — Matlab scripts for simulation of PALM data sets and for the extraction of phototransformation yields. (ZIP) [file pone.0098362.s015.zip › PALM_LOCALIZATION/define_roi.m]

function roi_mask=define_roi(imagefile, select_roi, frame_id)

%December 2013

%Define roi if option selected
i1_temp=double(imread(imagefile,frame_id));
if select_roi == 1
    s = figure('Name','Draw your selection with the mouse');
    imagesc(i1_temp);
    axis image, colormap gray
    freehand = imfreehand();
    roi_mask = freehand.createMask();
    close(s);
    pause(.1);
else
    roi_mask = ones(size(i1_temp));
end
clear('i1_temp');
