# Supplementary material for: In cellulo Evaluation of Phototransformation Quantum Yields in Fluorescent Proteins Used As Markers for Single-Molecule Localization Microscopy
Source: PLoS One. 2014 Jun 10;9(6):e98362. doi: 10.1371/journal.pone.0098362 (PMC4051587; doi:10.1371/journal.pone.0098362)
Supplement: Scripts S1 — Matlab scripts for simulation of PALM data sets and for the extraction of phototransformation yields. (ZIP) [file pone.0098362.s015.zip › PALM_LOCALIZATION/draw_boxes.m]

function draw_boxes(n_boxes,boxes_xy,rbox)
%n_boxes

for i=1:n_boxes
   x0_box=boxes_xy(i,1)-rbox-0.5;
   y0_box=boxes_xy(i,2)-rbox-0.5;
   x1_box=boxes_xy(i,1)+rbox+0.5;
   y1_box=boxes_xy(i,2)+rbox+0.5;
   if (x0_box<1) 
       x0_box=1;
   end
   if (y0_box<1) 
       y0_box=1;
   end
   if (x1_box>2048) 
       x1_box=2048;
   end
   if (y1_box>2048) 
       y1_box=2048;
   end
   if (boxes_xy(i,3)==1) % New spots OK
      line([x0_box x1_box x1_box x0_box x0_box],[y0_box y0_box y1_box y1_box y0_box],'Color','g','HitTest','off','LineWidth',1);
   end
   
   if (boxes_xy(i,3)==2) % Spot from previous frames, OK
       line([x0_box x1_box x1_box x0_box x0_box],[y0_box y0_box y1_box y1_box y0_box],'Color','m','HitTest','off','LineWidth',1);
   end

   if (boxes_xy(i,3)==-2) % a0 <0
      line([x0_box x1_box x1_box x0_box x0_box],[y0_box y0_box y1_box y1_box y0_box],'Color','r','HitTest','off','LineWidth',1);
   end

   if (boxes_xy(i,3)==-1) % Too small r0
     line([x0_box x1_box x1_box x0_box x0_box],[y0_box y0_box y1_box y1_box y0_box],'Color','y','HitTest','off','LineWidth',1);
   end

   if (boxes_xy(i,3)==-3)  % Out of box
     line([x0_box x1_box x1_box x0_box x0_box],[y0_box y0_box y1_box y1_box y0_box],'Color','b','HitTest','off','LineWidth',1);
   end
   
   if (boxes_xy(i,3)==-4)  % Too shifted
       line([x0_box x1_box x1_box x0_box x0_box],[y0_box y0_box y1_box y1_box y0_box],'Color',[1 0.6 0],'HitTest','off','LineWidth',1);
   end

   if (boxes_xy(i,3)==-5)  % Removed
       line([x0_box x1_box x1_box x0_box x0_box],[y0_box y0_box y1_box y1_box y0_box],'Color',[0.5 0.5 0.5],'HitTest','off','LineWidth',2);
   end
   %textlabel=int2str(i);
   %text(x0_box,y0_box,textlabel,'Color',[1 0 0]);
end
