# Supplementary material for: In cellulo Evaluation of Phototransformation Quantum Yields in Fluorescent Proteins Used As Markers for Single-Molecule Localization Microscopy
Source: PLoS One. 2014 Jun 10;9(6):e98362. doi: 10.1371/journal.pone.0098362 (PMC4051587; doi:10.1371/journal.pone.0098362)
Supplement: Scripts S1 — Matlab scripts for simulation of PALM data sets and for the extraction of phototransformation yields. (ZIP) [file pone.0098362.s015.zip › PALM_LOCALIZATION/func_get_threshold.m]

function [total_molecules,warning_all]=func_einzel01_get_threshold(imagefile,rbox,q,wvlnth,NA,display_image,~,n_start,n_end,...
    pix_to_pho,min_thresh,box_overlap_factor,roi_mask)
global xpix ypix wbox psf_w02;

%March 2 2013
keep_outliers=0;
warning_all=0;
n_frames_backward=0;
psf_scale=1.2;

%keep_outliers=1; % Dom 29/01/2013 Options to keep outliers even if poor localization
wvlnth=wvlnth/1000; %convert to �m
clims=[0 2*min_thresh];
wbox=2*rbox+1;
%[xpix0,ypix0] = meshgrid(-2*rbox:2*rbox,-2*rbox:2*rbox);
[xpix,ypix] = meshgrid(-rbox:rbox,-rbox:rbox);

psf_w0 = psf_scale*0.55*wvlnth/NA/1.17;
%psf_std=psf_w0/2; %standard deviation of psf
psf_w02=(psf_w0/q)*(psf_w0/q); %square of 1/e^2 radius in pixels
rbox_cm=round(psf_w0/q/2); %rbox for center of mass calculation
if box_overlap_factor~=-1
    w_mask = round(rbox*box_overlap_factor); %width of masking when a "high" pixel is identified
else    
    w_mask = round(psf_w0/q/2)+1; %width of masking when a "high" pixel is identified
    w_mask_border=0;

end

rball=6; %radius of rolling ball
se = strel('ball',rball,rball,0); %structural element, i.e. rolling ball
FWHM=1; %FWHM of gaussian smoothing in pixels
rk=(FWHM)/sqrt(2*log(2)); %1/e^2 smoothing radius in pixels
kw=20; %kernal width of smoothing function
[Xgs,Ygs]=meshgrid(-kw/2:kw/2,-kw/2:kw/2);
kd=sqrt(Xgs.*Xgs+Ygs.*Ygs);
gs=exp(-2*kd.*kd/(rk*rk));
gs=gs/sum(sum(gs)); %smoothing function normalized to have area = 1
max_shoulder=1.5; % Accept processing spots if central value in box is > max_shoulder*max(box)

%initialize arrays
n_init=500000;
xcm_all=zeros(n_init,1);
ycm_all=zeros(n_init,1);
xf_all=zeros(n_init,1);
yf_all=zeros(n_init,1);
a0_all=zeros(n_init,1);
r0_all=zeros(n_init,1);
off_all=zeros(n_init,1);
framenum_all=zeros(n_init,1);
xf_err_all=zeros(n_init,1);
yf_err_all=zeros(n_init,1);
a0_err_all=zeros(n_init,1);
r0_err_all=zeros(n_init,1);
off_err_all=zeros(n_init,1);
grab_sum_all=zeros(n_init,1);

%Define a list of active molecules
n_active_mol=1000;
list_mol=-10000*ones(n_active_mol,3);
i_active_mol=0;

total_molecules=0;
n_fail_a0=0;
n_fail_outbox=0;
n_fail_too_shifted=0;

%Initialize waitbar and pause component
% w = waitbarxmod(0,'Executing "einzelreader.m" ...','CreateCancelBtn','delete(gcf)');
% set(w,'Name','Progress Bar');
% uicontrol('Style','pushbutton','Parent',w,'String','Pause','Position',[210,10,60,23], ...
%     'UserData',1,'Callback',@pause_gui);
% drawnow;   %Draw the extra button immediately
% pause(.1); %Pause to ensure window completes drawing
% wb_norm = n_end-n_start;
% if wb_norm == 0 %Avoid divide by zero errors
%     wb_norm = 1;
% end

for fileloop=n_start:n_end
    disp(['Processing frame: ', num2str(fileloop)]);
%     compl = (fileloop-n_start)/wb_norm;
%     waitbarxmod(compl,w); %Update the waitbar
%     drawnow;
    
    i1=double(imread(imagefile,fileloop))/pix_to_pho;
    
    [yw,xw]=size(i1);
    
    i1_gs = uint16(conv2(i1,gs,'same')); %smoothed original
    bkg = double(imopen(i1_gs,se));
    
    iprod=i1-bkg;
    iprod=iprod.*(iprod>0); %set negative values to 0
    iprod(roi_mask~=1)=0;
    
    % To limit processing to a sub region for debugging !
    %     iprod(1:220,:)=0;
    %     iprod(240:end,:)=0;
    %     iprod(:,1:275)=0;
    %     iprod(:,295:end)=0;
    
    
    high_pixel_mask = zeros(yw,xw);
    n_boxes=0;
    boxes_xy=zeros(10000,3);
    
    %Update list_mol
    w_active=find(list_mol(:,3)>=fileloop-n_frames_backward);
    if ~isempty(w_active) %shift list_mol
        n_a=length(w_active);
        list_mol(1:n_a,:)=list_mol(w_active,:);
        list_mol(n_a+1:n_active_mol,:)=-1000*ones(n_active_mol-n_a,3);
        ix_0=list_mol(1:n_a,1);
        iy_0=list_mol(1:n_a,2);
        u_0=iy_0+(ix_0-1)*yw;
        i_active_mol=n_a;
        disp(['# of active spots from previous frames: ',num2str(n_a)]);
    else
        u_0=[];
        n_a=0;
    end
    
    
    %Modif Dom 29/01/2013 to go through pixel in descending order of pixel
    %values
    u=find(iprod >= min_thresh);
    [~,ui]=sort(iprod(u),'descend');
    u=u(ui);
    
    if ~isempty(u_0)
        % eventually recenter these spots if local maximum is found
        [iy_0,ix_0]=wheresub(u_0,iprod);
        for loc_k=1:length(u_0)
            flanking_pixels=iprod(iy_0(loc_k)-1:iy_0(loc_k)+1,ix_0(loc_k)-1:ix_0(loc_k)+1);
            loc_max=max(max(flanking_pixels));
            if iprod(iy_0(loc_k),ix_0(loc_k))~=loc_max;
                %find where is the max
                wmax=find(flanking_pixels==loc_max);
                [loc_iy_0,loc_ix_0]=wheresub(wmax(1),flanking_pixels);
                %is this a local max ?
                loc_y=iy_0(loc_k)+(loc_iy_0-2);
                loc_x=ix_0(loc_k)+(loc_ix_0-2);
                flanking_pixels2=iprod(loc_y-1:loc_y+1,loc_x-1:loc_x+1);
                if flanking_pixels2(2,2)==max(max(flanking_pixels2))
                    u_0(loc_k)=loc_y+yw*(loc_x-1);
                end
            end
        end
        
        [~,ui_0]=sort(iprod(u_0),'descend');
        u_0=u_0(ui_0);
    end
    
    %merge the two lists so as to start with spots possibly present from previous frames
    u=[u_0; u];
    
    [iy,ix]=wheresub(u,iprod);
    high_pix_inframe = length(u); %the number of pixels above thresh in frame (iy:ix)
    
    %
    %Preallocate memory for xymerge and zmerge
    xymerge=zeros(1,wbox*wbox);
    zmerge=zeros(1,wbox*wbox);
    
    %     if fileloop == 32
    %         disp('h');
    %     end
    
    while true
        pix_val = 0;
        is_old_spot=0;
        
        %Modif Dom 29/01/2013
        for k=1:1:high_pix_inframe
            if (iprod(iy(k),ix(k))>pix_val && high_pixel_mask(iy(k),ix(k))==0 && iy(k)<yw-rbox-1 && iy(k)>rbox+1 && ix(k)<xw-rbox-1 && ix(k)>rbox+1)
                %we are on a new spot; check that it is a local maximum
                flanking_pixels=iprod(iy(k)-1:iy(k)+1,ix(k)-1:ix(k)+1);
                max_flank=max(max(flanking_pixels));
                if iprod(iy(k),ix(k))==max_flank || k<=n_a
                    pix_val = iprod(iy(k),ix(k));
                    high_pixel_y = iy(k);
                    high_pixel_x = ix(k);
                    if k<=n_a; is_old_spot=1; else is_old_spot=0; end
                    break
                end
            end
        end
        %
        
        if (pix_val < min_thresh && is_old_spot==0)  %break the loop if no new high pixels were found
            break
        end
        
        if (pix_val < min_thresh/2 || (pix_val*max_shoulder)<max_flank) && (is_old_spot==1)
            iy(k)=[];
            ix(k)=[];
            high_pix_inframe=high_pix_inframe-1;
        end
        
        if (is_old_spot==0 || (is_old_spot==1 && pix_val >= min_thresh/1.2 && (pix_val*max_shoulder)>=max_flank))
            x0_box=high_pixel_x-rbox;
            y0_box=high_pixel_y-rbox;
            x1_box=high_pixel_x+rbox;
            y1_box=high_pixel_y+rbox;
            
            x0_box_cm=high_pixel_x-rbox_cm;
            y0_box_cm=high_pixel_y-rbox_cm;
            x1_box_cm=high_pixel_x+rbox_cm;
            y1_box_cm=high_pixel_y+rbox_cm;
            
            
            x0_mask=high_pixel_x-w_mask;
            if x0_mask < 1
                x0_mask = 1;
            end
            x1_mask=high_pixel_x+w_mask;
            if x1_mask > xw
                x1_mask = xw;
            end
            y0_mask=high_pixel_y-w_mask;
            if y0_mask < 1
                y0_mask = 1;
            end
            y1_mask=high_pixel_y+w_mask;
            if y1_mask > yw
                y1_mask = yw;
            end
            
            %Modif Dom 29/01/2013: avoid localizaing twice the same spot
            grab=iprod(y0_box:y1_box,x0_box:x1_box).*(1-high_pixel_mask(y0_box:y1_box,x0_box:x1_box));
            high_pixel_mask(y0_mask:y1_mask,x0_mask:x1_mask)=1;
            %
            %grab=iprod(y0_box:y1_box,x0_box:x1_box);
            
            grab_sum=sum(sum(grab));
            
            %calculate C.O.M. for intial guess in fit
            xm_sum=0;
            ym_sum=0;
            m_sum=0;
            
            %Modif Dom February 2103
            for i=x0_box_cm:x1_box_cm
                for j=y0_box_cm:y1_box_cm
                    xind=floor(i);
                    yind=floor(j);
                    intens=iprod(yind,xind);
                    xm_sum=xm_sum+xind*intens;
                    ym_sum=ym_sum+yind*intens;
                    m_sum=m_sum+intens;
                end
            end
            
            x_cm=xm_sum/m_sum;
            y_cm=ym_sum/m_sum;
            
            xc_box=(x0_box+x1_box)*0.5;
            yc_box=(y0_box+y1_box)*0.5;
            
            xguess=x_cm-xc_box;
            yguess=y_cm-yc_box;
            
            for i=1:wbox
                for j=1:wbox
                    k=(i-1)*wbox+j;
                    %xymerge(k)=0;
                    zmerge(k)=grab(i,j);
                end
            end
            
            beta0=[xguess,yguess,50,psf_w0/q,min(grab(:))]; % x,y,a0,r0,offset
             [betafit,resid,~,COVB,~,warning_1] = nlinfit_compilation(xymerge,zmerge,@gaussian_merge3,beta0);
            ci = nlparci(betafit,resid,'covar',COVB); %calculate error estimates on parameters
            ci_err=(ci(:,2)-ci(:,1))/2;
            warning_1;
            warning_all=warning_all+warning_1;
            
            if warning_all>=10
%                 table(j:size(table,1),:)=[];%empty if algo breaks
                break
            end
            % Check if problem with r0; if the case retry with fixed r0
%             if isinf(ci_err(4))==1 && salvage_bad_r0==1
%                 beta0=[xguess,yguess,50]; % x,y,a0
%                 [betafit2,resid2,~,COVB2,~] = nlinfit(xymerge,zmerge,@gaussian_merge,beta0);
%                 ci = nlparci(betafit2,resid2,'covar',COVB2); %calculate error estimates on parameters
%                 ci_err2=(ci(:,2)-ci(:,1))/2;
%                 if max(isinf(ci_err2)==1)==0
%                     betafit(1:3)=betafit2;
%                     betafit(4)=psf_w0/q;ci-re
%                     betafit(5)=0;
%                     ci_err((1:3))=ci_err2;
%                     ci_err((4:5))=0; % Arbitrarily set to 0
%                 end
%             end
%             
            yf=betafit(2)+yc_box; % x position
            xf=betafit(1)+xc_box; % y position
            a0=betafit(3); % Amplitude
            r0=abs(betafit(4)); % Radius
            off=betafit(5); % Offset
            
            failed=0; %flag for failed localization
            if(a0 < 0) % Negative amplitude ?
                n_fail_a0=n_fail_a0+1;
                failed=1;
            end
            
            %Spot ending up out of box ?
            if(xf > x1_box || xf < x0_box || yf > y1_box || yf < y0_box)
                n_fail_outbox=n_fail_outbox+1;
                failed=2;
            end
            
            %Spot ending up too far from center of box ?
            if(abs(xf-xc_box)>(w_mask+w_mask_border) || abs(yf-yc_box)>(w_mask+w_mask_border))
                n_fail_too_shifted=n_fail_too_shifted+1;
                failed=3;
            end
            
            %If keep outliers
            if failed~=0 && keep_outliers==1
                xf=x_cm; % Use COM as localization
                yf=y_cm;
                
                a0=iprod(round(yf),round(xf));
                r0=psf_w0/q;
                off=min(grab(:));
                ci_err(:)=0; % Set to no error, because no use of fitting function is made
            end
            
            if(failed==0) || keep_outliers==1 %assign if fit criteria is satisfied or outliers kept
                i_active_mol=i_active_mol+1;
                list_mol(i_active_mol,:)=[round(xf), round(yf), fileloop];
                total_molecules=total_molecules+1;
                xcm_all(total_molecules)=x_cm;
                ycm_all(total_molecules)=y_cm;
                xf_all(total_molecules)=xf;
                yf_all(total_molecules)=yf;
                a0_all(total_molecules)=a0;
                r0_all(total_molecules)=r0;
                off_all(total_molecules)=off;
                framenum_all(total_molecules)=fileloop;
                xf_err_all(total_molecules)=ci_err(1);
                yf_err_all(total_molecules)=ci_err(2);
                a0_err_all(total_molecules)=ci_err(3);
                r0_err_all(total_molecules)=ci_err(4);
                off_err_all(total_molecules)=ci_err(5);
                grab_sum_all(total_molecules)=grab_sum;
                
                n_boxes=n_boxes+1;
                boxes_xy(n_boxes,1)=round(xf);
                boxes_xy(n_boxes,2)=round(yf);
                if failed==0
                    if is_old_spot==0
                        boxes_xy(n_boxes,3)=1; % Green box
                    else
                        boxes_xy(n_boxes,3)=2; % Magenta box
                    end
                else
                    boxes_xy(n_boxes,3)=-failed; % Negative a0: Yellow, Off box: red, Too shifted: blue
                end
            else % if fit criteria is not satisfied and outliers not kept
                n_boxes=n_boxes+1;
                boxes_xy(n_boxes,1)=high_pixel_x;
                boxes_xy(n_boxes,2)=high_pixel_y;
                boxes_xy(n_boxes,3)=-failed;
            end
        end
    end
    if  display_image=='y'
        imagesc(iprod,clims), axis image, colormap gray;  colorbar
        title(['Frame: ' num2str(fileloop) ', ' num2str(total_molecules) ' molecules. Green: New Spots, Magenta: Old Spots, Blue: Center of Mass']);
        hold on
        draw_boxes(n_boxes,boxes_xy,rbox);
        hold off
        drawnow;
    end
    %input('Ok');
end
% close(w);
