# Supplementary material for: In cellulo Evaluation of Phototransformation Quantum Yields in Fluorescent Proteins Used As Markers for Single-Molecule Localization Microscopy
Source: PLoS One. 2014 Jun 10;9(6):e98362. doi: 10.1371/journal.pone.0098362 (PMC4051587; doi:10.1371/journal.pone.0098362)
Supplement: Scripts S1 — Matlab scripts for simulation of PALM data sets and for the extraction of phototransformation yields. (ZIP) [file pone.0098362.s015.zip › PALM_LOCALIZATION/gaussian_merge3.m]

function yfit=gaussian_merge3(beta,xdummy)
  global xpix ypix wbox;
 
z=beta(3)*exp(-2*((xpix-beta(1)).*(xpix-beta(1))+(ypix-beta(2)).*(ypix-beta(2)))/(beta(4))^2)+beta(5);
for i=1:wbox
    for j=1:wbox
      k=(i-1)*wbox+j;
      yfit(k)=z(i,j);
    end
end
