# Supplementary material for: In cellulo Evaluation of Phototransformation Quantum Yields in Fluorescent Proteins Used As Markers for Single-Molecule Localization Microscopy
Source: PLoS One. 2014 Jun 10;9(6):e98362. doi: 10.1371/journal.pone.0098362 (PMC4051587; doi:10.1371/journal.pone.0098362)
Supplement: Scripts S1 — Matlab scripts for simulation of PALM data sets and for the extraction of phototransformation yields. (ZIP) [file pone.0098362.s015.zip › PALM_LOCALIZATION/pause_gui.m]

% Executes on pause button press, is its own file so that it can
% be used globally throughout
function pause_gui(hObject, eventdata)
    if get(hObject,'UserData')
        set(hObject,'String','Resume','UserData',0);
        uiwait;
    else
        set(hObject,'String','Pause','UserData',1);
        uiresume;
    end
