# Supplementary material for: In cellulo Evaluation of Phototransformation Quantum Yields in Fluorescent Proteins Used As Markers for Single-Molecule Localization Microscopy
Source: PLoS One. 2014 Jun 10;9(6):e98362. doi: 10.1371/journal.pone.0098362 (PMC4051587; doi:10.1371/journal.pone.0098362)
Supplement: Scripts S1 — Matlab scripts for simulation of PALM data sets and for the extraction of phototransformation yields. (ZIP) [file pone.0098362.s015.zip › PALM_LOCALIZATION/TOLERANCE/get_optimized_hist.m]

function [h,x]=get_optimized_hist(data,data_window,nbins)

r=0;
extend_factor=10;
iter=0;
while r<0.75 &&  iter<100
    extend_factor=extend_factor*0.8;
    used_window=extend_factor*data_window;
    x=(0:nbins-1)*used_window/nbins+0.5*used_window/nbins; % Produce x_values for histogram
    h=hist(data,x);
    [max_h,i1]=max(h);
    h2=0;h3=0;
    if i1>1; h2=h(i1-1); end
    if i1<length(h); h3=h(i1+1); end
    near_max_h=min([h2,h3]);
    r=near_max_h/max_h;
    iter=iter+1;
end
