# Supplementary material for: In cellulo Evaluation of Phototransformation Quantum Yields in Fluorescent Proteins Used As Markers for Single-Molecule Localization Microscopy
Source: PLoS One. 2014 Jun 10;9(6):e98362. doi: 10.1371/journal.pone.0098362 (PMC4051587; doi:10.1371/journal.pone.0098362)
Supplement: Scripts S1 — Matlab scripts for simulation of PALM data sets and for the extraction of phototransformation yields. (ZIP) [file pone.0098362.s015.zip › PALM_LOCALIZATION/TOLERANCE/plot_hist.m]

figure
if before_tol=='y'
    set(gcf,'Name','Before applying tolerances');
else
    set(gcf,'Name','After applying tolerances');
end
subplot(2,1,1)


nbins=100;
extend_factor=4;
N_window=extend_factor*(N_tol_max-N_tol_min);
N_x=(0:nbins-1)*N_window/nbins+0.5*N_window/nbins; % Produce x_values for histogram

hist(N,100);
if show_tol=='y';
    hold on
    plot([N_tol_min N_tol_min],[0 max(hist(N,100))*0.95],'Color', 'r', 'LineWidth', 2);
    plot([N_tol_max N_tol_max],[0 max(hist(N,100))*0.95],'Color', 'r', 'LineWidth', 2);
    hold off
end
xlabel('N (photons)');
ylabel('#');

subplot(2,1,2)
hist(r0_all,100);
if show_tol=='y';
    hold on
    plot([r0_tol_min r0_tol_min],[0 max(hist(r0_all,100))*0.95],'Color', 'r', 'LineWidth', 2);
    plot([r0_tol_max r0_tol_max],[0 max(hist(r0_all,100))*0.95],'Color', 'r', 'LineWidth', 2);
    hold off
end
xlabel('r0 (pixels)');
ylabel('#');

figure
if before_tol=='y'
    set(gcf,'Name','Before applying tolerances');
else
    set(gcf,'Name','After applying tolerances');
end
subplot(2,1,1)
w=~isinf(r0_err_all);
hist(r0_err_all(w)./r0_all(w),100);
if show_tol=='y';
    hold on
    plot([fr_un fr_un],[0 max(hist(r0_err_all(w)./r0_all(w),100))*0.95],'Color', 'r', 'LineWidth', 2);
    hold off
end
xlabel('Frac. Unc. in r0');
ylabel('#');

subplot(2,1,2)
w=~isinf(a0_err_all);
hist(a0_err_all(w)./a0_all(w),100);
if show_tol=='y';
    hold on
    plot([fr_un fr_un],[0 max(hist(a0_err_all(w)./a0_all(w),100))*0.95],'Color', 'r', 'LineWidth', 2);
    hold off
end
xlabel('Frac. Unc. in a0');
ylabel('#');

figure
if before_tol=='y'
    set(gcf,'Name','Before applying tolerances');
else
    set(gcf,'Name','After applying tolerances');
end
subplot(2,1,1)
w=~isinf(xf_err_all);
hist(xf_err_all(w)*(q*1000),100);
if show_tol=='y';
    hold on
    plot([max_unc max_unc],[0 max(hist(xf_err_all(w)*(q*1000),100))*0.95],'Color', 'r', 'LineWidth', 2);
    hold off
end
xlabel('Unc. in x (nm)');
ylabel('#');

subplot(2,1,2)
w=~isinf(yf_err_all);
hist(yf_err_all(w)*(q*1000),100);
if show_tol=='y';
    hold on
    plot([max_unc max_unc],[0 max(hist(yf_err_all(w)*(q*1000),100))*0.95],'Color', 'r', 'LineWidth', 2);
    hold off
end
xlabel('Unc. in y (nm)');
ylabel('#');
