# Supplementary material for: In cellulo Evaluation of Phototransformation Quantum Yields in Fluorescent Proteins Used As Markers for Single-Molecule Localization Microscopy
Source: PLoS One. 2014 Jun 10;9(6):e98362. doi: 10.1371/journal.pone.0098362 (PMC4051587; doi:10.1371/journal.pone.0098362)
Supplement: Scripts S1 — Matlab scripts for simulation of PALM data sets and for the extraction of phototransformation yields. (ZIP) [file pone.0098362.s015.zip › PALM_LOCALIZATION/TOLERANCE/plot_hist_dom2.m]

figure
if before_tol=='y'
    set(gcf,'Name','Before applying tolerances');
else
    set(gcf,'Name','After applying tolerances');
end
subplot(2,1,1)

nbins=100; % Define # of bins

Y=N;
W=N_tol_max-N_tol_min;
[H,X]=get_optimized_hist(Y,W,nbins);
bar(X,H);

if show_tol=='y';
    hold on
    plot([N_tol_min N_tol_min],[0 max(H)*0.95],'Color', 'r', 'LineWidth', 2);
    plot([N_tol_max N_tol_max],[0 max(H)*0.95],'Color', 'r', 'LineWidth', 2);
    hold off
end
xlabel('N (photons)');
ylabel('#');

subplot(2,1,2)
Y=r0_all;
W=r0_tol_max-r0_tol_min;
[H,X]=get_optimized_hist(Y,W,nbins);
bar(X,H)

if show_tol=='y';
    hold on
    plot([r0_tol_min r0_tol_min],[0 max(H)*0.95],'Color', 'r', 'LineWidth', 2);
    plot([r0_tol_max r0_tol_max],[0 max(H)*0.95],'Color', 'r', 'LineWidth', 2);
    hold off
end
xlabel('r0 (pixels)');
ylabel('#');

figure
if before_tol=='y'
    set(gcf,'Name','Before applying tolerances');
else
    set(gcf,'Name','After applying tolerances');
end

subplot(2,1,1)
w=~isinf(r0_err_all);
Y=r0_err_all(w)./r0_all(w);
W=fr_un;
[H,X]=get_optimized_hist(Y,W,nbins);
bar(X,H)

if show_tol=='y';
    hold on
    plot([fr_un fr_un],[0 max(H)*0.95],'Color', 'r', 'LineWidth', 2);
    hold off
end
xlabel('Frac. Unc. in r0');
ylabel('#');

subplot(2,1,2)
w=~isinf(a0_err_all);
Y=a0_err_all(w)./a0_all(w);
W=fr_un;
[H,X]=get_optimized_hist(Y,W,nbins);
bar(X,H)

if show_tol=='y';
    hold on
    plot([fr_un fr_un],[0 max(H)*0.95],'Color', 'r', 'LineWidth', 2);
    hold off
end
xlabel('Frac. Unc. in a0');
ylabel('#');

figure
if before_tol=='y'
    set(gcf,'Name','Before applying tolerances');
else
    set(gcf,'Name','After applying tolerances');
end
subplot(2,1,1)
w=~isinf(xf_err_all);
Y=xf_err_all(w)*(q*1000);
W=max_unc;
[H,X]=get_optimized_hist(Y,W,nbins);
bar(X,H)

if show_tol=='y';
    hold on
    plot([max_unc max_unc],[0 max(H)*0.95],'Color', 'r', 'LineWidth', 2);
    hold off
end
xlabel('Unc. in x (nm)');
ylabel('#');

subplot(2,1,2)
w=~isinf(yf_err_all);
Y=yf_err_all(w)*(q*1000);
W=max_unc;
[H,X]=get_optimized_hist(Y,W,nbins);
bar(X,H)

if show_tol=='y';
    hold on
    plot([max_unc max_unc],[0 max(H)*0.95],'Color', 'r', 'LineWidth', 2);
    hold off
end
xlabel('Unc. in y (nm)');
ylabel('#');
