# Supplementary material for: In cellulo Evaluation of Phototransformation Quantum Yields in Fluorescent Proteins Used As Markers for Single-Molecule Localization Microscopy
Source: PLoS One. 2014 Jun 10;9(6):e98362. doi: 10.1371/journal.pone.0098362 (PMC4051587; doi:10.1371/journal.pone.0098362)
Supplement: Scripts S1 — Matlab scripts for simulation of PALM data sets and for the extraction of phototransformation yields. (ZIP) [file pone.0098362.s015.zip › PALM_SIMULATIONS/Add_noise_to_stack.m]

close all % Close all windows
%Raw data
path_in1='D:\Mes Documents\MATLAB\SIMULATION\PALM\OUTPUT_FEBRUARY2013\ACT5\BLINK_ON_ANISO_ON_LONG\DATA\';
file_in1='BLINK_ON_ANISO_ON_ch1.tif';

%Output data
path_out1='D:\Mes Documents\MATLAB\SIMULATION\TEST\';
file_out1='NOISE1000.tif';

n_start=1; % Starting frame
n_end=6000; % Ending frame

%Raster size
raster=100; % [nm]

%Noise level
%autofluorescence noise level
%Poisson noise is assumed
auto_noise_ch1 = 1000; %25, 100, 400, 1000 [photons/100x100nm^2/frame]
%adjust auto_noise as function of readout laser power
adjust_auto_noise=1; % [1:Yes/0:No]
%If adjust_auto_noise=1, provide laser data
path_in2='D:\Mes Documents\MATLAB\SIMULATION\PALM\OUTPUT_FEBRUARY2013\ACT5\BLINK_ON_ANISO_ON_LONG\';
file_in2='BLINK_ON_ANISO_ON_readout_laser.tif';

%Gain
det_gain=30;

%Show image ?
display_image=0;

%Save images ?
save_images=1;

% END INPUT
imagefile=strcat(path_in1,file_in1);
out_imagefile=strcat(path_out1,file_out1);
if exist(out_imagefile,'file'); delete(out_imagefile); end
laserfile=strcat(path_in2,file_in2);

info=imfinfo(imagefile);
n_frames=numel(info);
disp(['Number of frames in stack: ', num2str(n_frames)]);
n_end=min([n_frames, n_end]);
rescale=0;

for i=n_start:n_end
    clc
    disp(['Processing frame #: ', num2str(i)]);
    
    im=double(imread(imagefile,i));
    if i==n_start
        n=size(im,1); m=size(im,2);
        i1=ones(n,m);
        auto_noise_p_ch1 = auto_noise_ch1*(raster*0.01)^2; %auto_noise per pixel
        if display_image==1;
            figure(1);colormap(gray);
            figure(2);colormap(gray);
        end
    end
    
    if adjust_auto_noise==1
        if i==n_start
            laser=double(imread(laserfile,i));
            max_laser=max(max(laser));
        end
        noise_ch1=imnoise(uint16(auto_noise_p_ch1/max_laser*laser.*i1),'poisson');
        %Note that there are rounding errors apparently that makes the
        %noise pattern not very smooth along the beam profile
    else
        noise_ch1=imnoise(uint16(auto_noise_p_ch1*i1),'poisson');
    end
    im_n=im+det_gain*double(noise_ch1);
    im_n=round(im_n);
    if max(max(im_n))>65535 && i==n_start
        disp('Rescaling image ...');
        scale_f=ceil(max(max(im_n))/65536)+1;
        rescale=1;
    end
    if rescale==1
        im_n=im_n/scale_f;
    end
    if display_image==1
        figure(1);
        imagesc(im,[0,max(max(im))]); axis image;
        figure(2);
        imagesc(im_n,[0,max(max(im_n))]);axis image;
    end
    
    if save_images==1
        imwrite(uint16(im_n),out_imagefile,'tif','WriteMode','append');
    end
end
