# Supplementary material for: In cellulo Evaluation of Phototransformation Quantum Yields in Fluorescent Proteins Used As Markers for Single-Molecule Localization Microscopy
Source: PLoS One. 2014 Jun 10;9(6):e98362. doi: 10.1371/journal.pone.0098362 (PMC4051587; doi:10.1371/journal.pone.0098362)
Supplement: Scripts S1 — Matlab scripts for simulation of PALM data sets and for the extraction of phototransformation yields. (ZIP) [file pone.0098362.s015.zip › PALM_SIMULATIONS/check_activation2.m]

function [activated,bleached] = check_activation2(xy, thetaphi, act_laser_beam, ...
    act_laser_par, laser_beam, laser_par, sm_par, im_par, frame)
% NAME:
%	ACTIVATE_SINGLE_MOLECULES
%
% PURPOSE:
%	Figure out if a SM will get photoactivated
%
% CATEGORY:
%	Single molecule.
%
% CALLING SEQUENCE:
%	activated = check_activation2(xy, act_laser_beam, sm_par, par)
%
% INPUTS:
%	xy: the x,y coordinates of the SM
%   thetaphi: theta and phi angles of SM dipole
%	act_laser_beam: the activation laser profile
%	laser_beam: the redadout laser profile
%   sm_par: general parameters for the SMs
%   im_par: some general image parameters
%   frame: frame # in data set
%
% OUTPUTS:
%	activated = the activation status
%
% COMMON BLOCKS:
%	None.
%
% SIDE EFFECTS:
%	None.
%
% RESTRICTIONS:
%	None.
%
% MODIFICATION HISTORY:
%	D.Bourgeois, April 2011.
%   D.Bourgeois, February 2013: improved accuracy for weak # of absorbed
%   D.Bourgeois, March 2013: added readout activation option
%   photons

%Some global variables
global avogadro;

if act_laser_par.sequence(frame) > 0 && ~isempty(act_laser_beam)  % only calculate if laser is ON
    %Local laser energy density [photons/cm2]
    local_act_laser_phot = act_laser_par.sequence(frame)/100*...
        act_laser_beam(round(xy(1)),round(xy(2)))*(1e+7/im_par.raster)^2; % 1cm=1e+7nm

    %Maximum # of photons absorbed will be local_energy*cross_section
    act_cross_section = 1000*log(10)*sm_par.extinction_coeff_at_act_laser/avogadro; % [cm2]
    
    if im_par.anisotropy==1 % take anisotropy into account
        theta=thetaphi(1); phi=thetaphi(2);
        if act_laser_par.laser_polarization==1 % laser is linearly polarized
            %the factor 3 comes from the fact that
            %<cos((phi-act_laser_par.phi_laser)*pi/180)^2>=1/2
            %and that
            %<cos(theta*pi/180)^2>=2/3
            %so 1/2*2/3=1/3 so for randomly oriented molecules we have to get
            %no modification of cross_section, hence the factor of 3
            act_cross_section=act_cross_section*2*cos((phi-act_laser_par.phi_laser)*pi/180)^2*3/2*cos(theta*pi/180)^2;
        else % laser is circularly polarized
            %here the factor 3/2 comes from the fact that
            %<cos(theta*pi/180)^2>=2/3
            act_cross_section=3/2*act_cross_section*cos(theta*pi/180)^2;
        end
    end
    max_n_abs_act=local_act_laser_phot*act_cross_section;
else
    max_n_abs_act=0;
end

%if readout activation is on
if laser_par.sequence(frame) > 0 && im_par.readout_activation==1
    local_act_laser_phot_readout = laser_par.sequence(frame)/100*...
        laser_beam(round(xy(1)),round(xy(2)))*(1e+7/im_par.raster)^2; % 1cm=1e+7nm

    %Maximum # of photons absorbed will be local_energy*cross_section
    act_cross_section_readout = 1000*log(10)*sm_par.extinction_coeff_at_act_laser_readout/avogadro; % [cm2]
    
    if im_par.anisotropy==1 % take anisotropy into account
        theta=thetaphi(1); phi=thetaphi(2);
        if laser_par.laser_polarization==1 % laser is linearly polarized
            %the factor 3 comes from the fact that
            %<cos((phi-act_laser_par.phi_laser)*pi/180)^2>=1/2
            %and that
            %<cos(theta*pi/180)^2>=2/3
            %so 1/2*2/3=1/3 so for randomly oriented molecules we have to get
            %no modification of cross_section, hence the factor of 3
            act_cross_section_readout=act_cross_section_readout*2*cos((phi-laser_par.phi_laser)*pi/180)^2*3/2*cos(theta*pi/180)^2;
        else % laser is circularly polarized
            %here the factor 3/2 comes from the fact that
            %<cos(theta*pi/180)^2>=2/3
            act_cross_section_readout=3/2*act_cross_section_readout*cos(theta*pi/180)^2;
        end
    end
    max_n_abs_readout=local_act_laser_phot_readout*act_cross_section_readout;
else
    max_n_abs_readout=0;
end

%add numbers of absorbed photons
max_n_abs=max_n_abs_act+max_n_abs_readout;

%proceed if some photons absorbed
if max_n_abs>0
    %Test for activation
    %Try to reach 1% precision (February 2013)
    if max_n_abs<100
        extension_factor=100/max_n_abs;
        test_act = rand(1, 100); % February 2013
        w_act = find(test_act <= sm_par.act_yield/extension_factor);
    else
        test_act = rand(1, round(max_n_abs)); % February 2013
        w_act = find(test_act <= sm_par.act_yield);
    end
    
    %Test for photobleaching (by activation laser only; readout bleaching
    %is handled in get_signal routine) 
    if sm_par.bl_yield>0
        if max_n_abs_act>0 && max_n_abs_act<100
            extension_factor=100/max_n_abs_act;
            test_bl = rand(1, 100); % February 2013
            w_bl = find(test_bl <= sm_par.bl_yield/extension_factor);
        else
            test_bl = rand(1, round(max_n_abs_act)); % February 2013
            w_bl = find(test_bl <= sm_par.bl_yield);
        end
    else
        w_bl=[];
    end
    
    
    %test which of the two events occurs first, if any
    
    if ~isempty(w_bl) && ~isempty(w_act) % both events occured
        if w_bl(1) < w_act(1) % bleaching occured first
            bleached=frame;
            activated=0;
            if im_par.debug
                n_abs = w_bl(1)-1;
                disp(['Molecule bleached at absorbed photon #: ',num2str(n_abs+1)]);
            end
        else % activation occured first
            activated=frame;
            bleached=0;
            if im_par.debug
                n_abs = w_act(1)-1;
                disp(['Molecule activated at absorbed photon #: ',num2str(n_abs+1)]);
            end
        end
    end
    
    if ~isempty(w_bl) && isempty(w_act) % only bleaching occured
        bleached=frame;
        activated=0;
        if im_par.debug
            n_abs = w_bl(1)-1;
            disp(['Molecule bleached at absorbed photon #: ',num2str(n_abs+1)]);
        end
    end
    
    if isempty(w_bl) && ~isempty(w_act) % only activation occured
        activated=frame;
        bleached=0;
        if im_par.debug
            n_abs = w_act(1)-1;
            disp(['Molecule activated at absorbed photon #: ',num2str(n_abs+1)]);
        end
    end
    
    if isempty(w_bl) && isempty(w_act) % nothing occured
        activated=0;
        bleached=0;
        if im_par.debug
            disp('Molecule did not photoactivate nor bleached ! ');
        end
    end
else
    activated=0;
    bleached=0;
end
