# Supplementary material for: In cellulo Evaluation of Phototransformation Quantum Yields in Fluorescent Proteins Used As Markers for Single-Molecule Localization Microscopy
Source: PLoS One. 2014 Jun 10;9(6):e98362. doi: 10.1371/journal.pone.0098362 (PMC4051587; doi:10.1371/journal.pone.0098362)
Supplement: Scripts S1 — Matlab scripts for simulation of PALM data sets and for the extraction of phototransformation yields. (ZIP) [file pone.0098362.s015.zip › PALM_SIMULATIONS/check_im_size.m]

function [a_out,n,m]=check_im_size(a_in, binning)
% NAME:
%	CHECK_IM_SIZE
%
% PURPOSE:
%	Crop image if binning wrong
%
% CATEGORY:
%	
% CALLING SEQUENCE:
%	
% INPUTS:
%	
%
% OUTPUTS:
%	

% MODIFICATION HISTORY:
%	D.Bourgeois, December 2011.

n_h=size(a_in,1);
m_h=size(a_in,2);
if (mod(n_h, binning)~=0) || (mod(m_h, binning)~=0)
    crop_n=mod(n_h, binning);
    crop_m=mod(m_h, binning);
    n_h=n_h-crop_n;
    m_h=m_h-crop_m;
    a_out=a_in(1:n_h,1:m_h);
    disp('Size of image divided by binning factor non-integer: cropping image !');
else
    a_out=a_in;
end
n=fix(n_h/binning);
m=fix(m_h/binning);
end
