# Supplementary material for: In cellulo Evaluation of Phototransformation Quantum Yields in Fluorescent Proteins Used As Markers for Single-Molecule Localization Microscopy
Source: PLoS One. 2014 Jun 10;9(6):e98362. doi: 10.1371/journal.pone.0098362 (PMC4051587; doi:10.1371/journal.pone.0098362)
Supplement: Scripts S1 — Matlab scripts for simulation of PALM data sets and for the extraction of phototransformation yields. (ZIP) [file pone.0098362.s015.zip › PALM_SIMULATIONS/check_input.m]

function ok = check_input(dir, file)
% PURPOSE:
%   Check if a file exists
%
% MODIFICATION HISTORY:
%	D.Bourgeois, June 2012.
%

ok=1;
my_file=[dir,file];
if ~exist(my_file,'file')
    disp(['File ',my_file,' does not exist !']);
    ok=0;
end
end
