# Supplementary material for: In cellulo Evaluation of Phototransformation Quantum Yields in Fluorescent Proteins Used As Markers for Single-Molecule Localization Microscopy
Source: PLoS One. 2014 Jun 10;9(6):e98362. doi: 10.1371/journal.pone.0098362 (PMC4051587; doi:10.1371/journal.pone.0098362)
Supplement: Scripts S1 — Matlab scripts for simulation of PALM data sets and for the extraction of phototransformation yields. (ZIP) [file pone.0098362.s015.zip › PALM_SIMULATIONS/Check_Trace.m]

% Check traces
% Traces are in 0.1 usec units.
% Displays the trace in ms units

for i=1:length(sm)
    if ~isempty(sm(i).tot_trace) && sm(i).activated > 0
        plot(sm(i).tot_trace(1,:)/10000.0/im_par.duration+1,sm(i).tot_trace(2,:))
        %Note: we plot as frame #, but tot_trace is as function of time so
        %we have to add +1
        ylim([0 2]);
        xlim([sm(i).activated-1 sm(i).bleached+1]);
        xtitle='Frame #';
        ytitle='Molecule state';
        fig_fontsize=16;
        xlabel(xtitle,'fontsize',fig_fontsize,'fontweight','b')
        ylabel(ytitle,'fontsize',fig_fontsize,'fontweight','b')
        title(gca,'Single molecule trace','fontsize',fig_fontsize,'FontWeight','bold');
        disp(['Molecule #',num2str(i)]);
        p1=sm(i).activated;
        p2=sm(i).bleached;
        nf=p2-p1;
        disp(['Molecule was alive for: ',num2str(nf),' frames']);
        disp(['Molecule activated at frame: ',num2str(sm(i).activated)]);
        disp(['Molecule coordinates: ',num2str(sm(i).x),' ',num2str(sm(i).y)]);
        input('OK ?')
        wb=find(sm(i).tot_trace(2,:)==0);
        if ~isempty(wb)
            if (wb(1) < length(sm(i).tot_trace(2,:))-2)
                input('Erreur ?')
            end
        end
        
    end
end
