# Supplementary material for: In cellulo Evaluation of Phototransformation Quantum Yields in Fluorescent Proteins Used As Markers for Single-Molecule Localization Microscopy
Source: PLoS One. 2014 Jun 10;9(6):e98362. doi: 10.1371/journal.pone.0098362 (PMC4051587; doi:10.1371/journal.pone.0098362)
Supplement: Scripts S1 — Matlab scripts for simulation of PALM data sets and for the extraction of phototransformation yields. (ZIP) [file pone.0098362.s015.zip › PALM_SIMULATIONS/cleanup_trace.m]

function trace=cleanup_trace(trace)

% NAME:
%	cleanup_trace
%
% PURPOSE:	
%
% INPUTS:
%   
%
% OUTPUTS:
%
%
% MODIFICATION HISTORY:
%	D.Bourgeois, March 2011.
%   Fixed bug, May 2012


% Remove successive blink on or blink off or bleach events.
delta_trace=trace-circshift(trace,[0,1]);
delta_trace(2,1)=-1; % First event should be kept
w=find(delta_trace(2,:)~=0);
if ~isempty(w)
    trace=trace(:,w);
end

% If bleaching occurs following blinking off, remove this bleaching event
w=find(trace(2,1:(end-1))==1);
if ~isempty(w)
    w2=find(trace(2,w+1)==0);
    if ~isempty(w2)
        trace(:,w(w2)+1)=[];
    end
end

% If bleaching occurs, remove following events
w=find(trace(2,1:(end-1))==0);
if ~isempty(w) 
    trace(:,w(1)+1:end)=[];
end
