# Supplementary material for: In cellulo Evaluation of Phototransformation Quantum Yields in Fluorescent Proteins Used As Markers for Single-Molecule Localization Microscopy
Source: PLoS One. 2014 Jun 10;9(6):e98362. doi: 10.1371/journal.pone.0098362 (PMC4051587; doi:10.1371/journal.pone.0098362)
Supplement: Scripts S1 — Matlab scripts for simulation of PALM data sets and for the extraction of phototransformation yields. (ZIP) [file pone.0098362.s015.zip › PALM_SIMULATIONS/filter_em_spectrum.m]

function [n1, n2] = filter_em_spectrum(spectrum, par)
% NAME:
%	filter_em_spectrum
%
% PURPOSE:
%	Filter spectrum by 2 filters for 2-color experiments
%
% CATEGORY:
%	Signal, image processing.
%
% CALLING SEQUENCE:
%	[n1, n2] = filter_em_spectrum(spectrum, par)
%
% INPUTS:
%   spectrum: the spectrum to be filtered
%	par: parameters containing filters infos
%
% OUTPUTS:
%	n1, n2: Number of photons emitted through each filter
%
% COMMON BLOCKS:
%	None.
%
% SIDE EFFECTS:
%	None.
%
% RESTRICTIONS:
%	None.
%
% MODIFICATION HISTORY:
%	D.Bourgeois, April 2011.

f1 = par.ch1_filter; % Get filter 1
f2 = par.ch2_filter; % Get filter 1

w_ch1 = find((spectrum(:,1) >= (f1(1)-f1(2)/2)) & (spectrum(:,1) <= (f1(1)+f1(2)/2)));
w_ch2 = find((spectrum(:,1) >= (f2(1)-f2(2)/2)) & (spectrum(:,1) <= (f2(1)+f2(2)/2)));

if ~isempty(w_ch1)
    n1 = fix(sum(spectrum(w_ch1,2))*f1(3));
else
    n1=0;
end

if ~isempty(w_ch2)
    n2 = fix(sum(spectrum(w_ch2,2))*f2(3));
else
    n2=0;
end

if par.debug
    disp(['# of photons emitted in channel 1: ',num2str(n1)]);
    disp(['# of photons emitted in channel 2: ',num2str(n2)]);
end

end
