# Supplementary material for: In cellulo Evaluation of Phototransformation Quantum Yields in Fluorescent Proteins Used As Markers for Single-Molecule Localization Microscopy
Source: PLoS One. 2014 Jun 10;9(6):e98362. doi: 10.1371/journal.pone.0098362 (PMC4051587; doi:10.1371/journal.pone.0098362)
Supplement: Scripts S1 — Matlab scripts for simulation of PALM data sets and for the extraction of phototransformation yields. (ZIP) [file pone.0098362.s015.zip › PALM_SIMULATIONS/FLUOROPHORES/Dendra2_all.xls]

## Sheet: Data
Lambda	Activation (=Abs Green@pH3.0)	Lambda	Excitation (=Abs Red@pH10.0)	Lambda	Emission Red		ExcG_wav	ExcG_Spec		AbsG_wav	AbsG_Spec		EmG_wav	EmG_Spec
549.023	6.78554e-05	700	-0.00649	550	0.13421
547.973	0.00012011	699	-0.00514	551	0.19702		260	0.51577		196.614	-0.96934		485	--
547.072	0.000271126	698	-0.00767	552	0.25704		261	0.5344		196.833	--		486	--
546.021	0.000415166	697	-0.0081	553	0.30991		262	0.56555		197.052	1.98012		487	--
544.97	0.000519183	696	-0.00645	554	0.35503		263	0.59422		197.271	-1.19106		488	0.1653
544.069	0.000570332	695	-0.00782	555	0.39504		264	0.62037		197.49	-0.43387		489	0.20363
543.017	0.000731727	694	-0.007	556	0.43422		265	0.64683		197.709	--		490	0.24247
541.965	0.000824372	693	-0.00587	557	0.4764		266	0.65683		197.928	-0.68911		491	0.29838
541.064	0.000955045	692	-0.00638	558	0.52354		267	0.67871		198.147	2.07627		492	0.34726
540.011	0.00106	691	-0.00618	559	0.57535		268	0.6977		198.366	--		493	0.41193
538.959	0.00122	690	-0.00615	560	0.62987		269	0.71077		198.585	0.96039		494	0.47375
538.056	0.00115	689	-0.00678	561	0.68466		270	0.72803		198.804	1.09416		495	0.5492
537.003	0.0015	688	-0.00516	562	0.73776		271	0.74107		199.023	0.8192		496	0.61496
535.95	0.00162	687	-0.00657	563	0.78802		272	0.74982		199.242	1.27086		497	0.69007
535.047	0.00152	686	-0.0053	564	0.83484		273	0.75148		199.46	1.09122		498	0.75673
533.993	0.00189	685	-0.00583	565	0.87757		274	0.7513		199.679	1.09085		499	0.81813
532.939	0.00197	684	-0.00634	566	0.91505		275	0.74952		199.898	1.32508		500	0.87025
532.035	0.002	683	-0.00506	567	0.94576		276	0.72106		200.117	1.20726		501	0.91511
530.981	0.00217	682	-0.00473	568	0.96833		277	0.71289		200.336	1.30313		502	0.95525
529.926	0.0023	681	-0.00506	569	0.98227		278	0.69423		200.555	1.43051		503	0.98042
529.021	0.00251	680	-0.0062	570	0.98839		279	0.67931		200.774	1.508		504	0.99712
527.966	0.00263	679	-0.0062	571	0.98857		280	0.6519		200.993	1.61252		505	1
527.061	0.00257	678	-0.00547	572	0.98513		281	0.61772		201.211	1.76649		506	0.99047
526.006	0.00266	677	-0.00574	573	0.97989		282	0.5756		201.43	1.73805		507	0.97658
524.95	0.00276	676	-0.00495	574	0.97354		283	0.54387		201.649	1.78843		508	0.94516
524.044	0.00283	675	-0.00483	575	0.96557		284	0.50261		201.868	1.79318		509	0.91978
522.988	0.00287	674	-0.00629	576	0.95476		285	0.46784		202.087	1.95118		510	0.87569
521.931	0.00307	673	-0.00414	577	0.93999		286	0.4278		202.305	1.75186		511	0.84026
521.025	0.00297	672	-0.00465	578	0.92085		287	0.3896		202.524	2.02161		512	0.81071
519.968	0.00309	671	-0.0049	579	0.89786		288	0.34853		202.743	2.09211		513	0.7717
519.062	0.00306	670	-0.0037	580	0.87217		289	0.30464		202.962	2.25042		514	0.7311
518.004	0.00319	669	-0.00398	581	0.84501		290	0.26446		203.18	2.12077		515	0.69254
516.947	0.00341	668	-0.00319	582	0.81712		291	0.23088		203.399	2.36501		516	0.65269
516.04	0.00344	667	-0.0031	583	0.78866		292	0.19965		203.618	2.2567		517	0.62006
514.981	0.00323	666	-0.00392	584	0.75939		293	0.17941		203.836	2.22108		518	0.59187
514.074	0.0035	665	-0.00297	585	0.72915		294	0.15908		204.055	2.33138		519	0.56291
513.015	0.00356	664	-0.00263	586	0.69828		295	0.13952		204.274	2.2221		520	0.53966
511.956	0.00368	663	-0.0033	587	0.66765		296	0.12312		204.492	2.44571		521	0.51619
511.049	0.00354	662	-0.00262	588	0.63849		297	0.10895		204.711	2.46792		522	0.494
509.989	0.00362	661	-0.00327	589	0.61181		298	0.09519		204.93	2.57533		523	0.47701
508.929	0.00373	660	-0.00279	590	0.58805		299	0.08492		205.148	2.52255		524	0.46036
508.021	0.00418	659	-0.00261	591	0.56692		300	0.07653		205.367	2.41309		525	0.44543
506.961	0.00417	658	-0.00216	592	0.54761		301	0.06812		205.586	2.56964		526	0.43253
506.052	0.00435	657	-0.00135	593	0.52923		302	0.06261		205.804	2.63342		527	0.42152
504.991	0.00445	656	-0.000883147	594	0.51123		303	0.0588		206.023	2.50906		528	0.40791
503.931	0.0048	655	-0.0012	595	0.49361		304	0.0553		206.241	2.80988		529	0.40194
503.021	0.0048	654	0.000222795	596	0.47682		305	0.05393		206.46	2.69776		530	0.39126
501.96	0.00517	653	-0.000531433	597	0.46153		306	0.05117		206.679	2.71979		531	0.38145
501.05	0.00542	652	-0.000896092	598	0.44822		307	0.04943		206.897	2.6214		532	0.37598
499.988	0.00548	651	-0.000911661	599	0.43702		308	0.04762		207.116	3.00549		533	0.36878
498.927	0.00573	650	0	600	0.42772		309	0.04657		207.334	2.89356		534	0.3643
498.016	0.00599	649	0.000527107	601	0.41988		310	0.04287		207.553	2.89071		535	0.36087
496.954	0.00625	648	-0.000509629	602	0.41305		311	0.04197		207.771	2.77178		536	0.35588
496.043	0.00641	647	0.00161	603	0.40693		312	0.0411		207.99	2.96219		537	0.34963
494.98	0.00667	646	0.00131	604	0.40133		313	0.03873		208.208	2.83879		538	0.34316
494.069	0.00674	645	0.00236	605	0.39618		314	0.03813		208.427	2.95733		539	0.33579
493.006	0.00651	644	0.00276	606	0.39139		315	0.03589		208.645	2.93531		540	0.32826
491.942	0.00687	643	0.00187	607	0.38685		316	0.03569		208.864	2.82956		541	0.32029
491.031	0.00679	642	0.00221	608	0.38247		317	0.03377		209.082	3.06765		542	0.31144
489.967	0.00688	641	0.00255	609	0.37824		318	0.03301		209.3	3.19544		543	0.3053
489.055	0.00673	640	0.00254	610	0.37419		319	0.03082		209.519	3.02147		544	0.29614
487.99	0.00685	639	0.00396	611	0.37041		320	0.02805		209.737	2.97958		545	0.28544
486.926	0.00678	638	0.00421	612	0.36689		321	0.02534		209.956	2.85089		546	0.2738
486.013	0.00666	637	0.00488	613	0.36354		322	0.02271		210.174	2.93562		547	0.2629
484.948	0.00636	636	0.00518	614	0.3601		323	0.02017		210.393	3.03471		548	0.25452
484.035	0.00643	635	0.00506	615	0.35632		324	0.01785		210.611	3.00785		549	0.24432
482.97	0.0064	634	0.00553	616	0.35195		325	0.0157		210.829	2.99268		550	0.23453
482.056	0.00604	633	0.00642	617	0.3469		326	0.01387		211.048	3.21767		551	0.2233
480.991	0.00608	632	0.0052	618	0.34117		327	0.01315		211.266	3.08207		552	0.21115
479.925	0.00587	631	0.00699	619	0.33483		328	0.01176		211.484	3.18833		553	0.20486
479.011	0.00586	630	0.00584	620	0.32787		329	0.01099		211.703	3.1138		554	0.19479
477.944	0.00592	629	0.00728	621	0.32026		330	0.01026		211.921	3.21378		555	0.18485
477.03	0.00598	628	0.00771	622	0.31192		331	0.01031		212.139	3.19599		556	0.17744
475.963	0.00576	627	0.00916	623	0.30287		332	0.01018		212.357	3.38496		557	0.16848
475.048	0.00574	626	0.00775	624	0.29328		333	0.01034		212.576	3.55436		558	0.16123
473.981	0.00574	625	0.00974	625	0.28347		334	0.00999		212.794	3.35067		559	0.15406
473.066	0.00568	624	0.00858	626	0.2738		335	0.00969		213.012	3.38079		560	0.147
471.998	0.00547	623	0.01065	627	0.2645		336	0.00987		213.231	3.18925		561	0.14008
470.93	0.00589	622	0.0105	628	0.25554		337	0.00991		213.449	3.35059		562	0.13343
470.015	0.00579	621	0.01053	629	0.24669		338	0.00981		213.667	3.65469		563	0.12806
468.947	0.00566	620	0.0115	630	0.23759		339	0.01031		213.885	3.29753		564	0.12358
468.031	0.00595	619	0.01156	631	0.22801		340	0.01012		214.103	3.40958		565	0.11765
466.962	0.00605	618	0.01359	632	0.21797		341	0.01003		214.322	3.64035		566	0.11354
466.046	0.00588	617	0.01407	633	0.20778		342	0.01027		214.54	3.45878		567	0.10776
464.976	0.00613	616	0.01527	634	0.19786		343	0.0106		214.758	3.57724		568	0.10459
464.06	0.00603	615	0.01738	635	0.18861		344	0.01084		214.976	3.7623		569	0.10023
462.99	0.00617	614	0.01778	636	0.18014		345	0.011		215.194	3.711		570	0.09617
462.073	0.00612	613	0.01785	637	0.1723		346	0.01166		215.412	3.66056		571	0.09266
461.003	0.00619	612	0.01906	638	0.16476		347	0.0121		215.631	3.82912		572	0.08893
459.933	0.00621	611	0.02298	639	0.15719		348	0.01241		215.849	3.70481		573	0.08527
459.016	0.0062	610	0.02426	640	0.14949		349	0.013		216.067	3.64306		574	0.0828
457.945	0.00629	609	0.02713	641	0.14176		350	0.0133		216.285	3.57097		575	0.07961
457.027	0.00631	608	0.02872	642	0.13428		351	0.01422		216.503	3.65339		576	0.07728
455.956	0.00621	607	0.02959	643	0.1273		352	0.01474		216.721	3.72001		577	0.07404
455.038	0.00632	606	0.03333	644	0.1209		353	0.01525		216.939	3.85543		578	0.07227
453.967	0.00615	605	0.03668	645	0.11498		354	0.01594		217.157	3.66491		579	0.06976
453.048	0.00612	604	0.04118	646	0.10934		355	0.01621		217.375	3.60396		580	0.06686
451.976	0.00636	603	0.044	647	0.10385		356	0.01708		217.593	3.69067		581	0.06492
451.057	0.00636	602	0.04737	648	0.09847		357	0.01749		217.811	3.72706		582	0.063
449.985	0.00647	601	0.0523	649	0.09336		358	0.01808		218.029	3.87489		583	0.06075
449.066	0.00679	600	0.05728	650	0.08865		359	0.01964		218.247	4.18127		584	0.05897
447.993	0.00666	599	0.06223	651	0.08441		360	0.02014		218.465	4.00413		585	0.05617
447.074	0.00697	598	0.06829	652	0.08052		361	0.02116		218.683	3.91281		586	0.05422
446.001	0.00706	597	0.07424	653	0.07677		362	0.02104		218.901	3.88765		587	0.05263
444.928	0.00733	596	0.0785	654	0.07298		363	0.02194		219.119	3.8077		588	0.05034
444.008	0.0076	595	0.08612	655	0.06914		364	0.02259		219.337	4.09363		589	0.04824
442.934	0.0077	594	0.09238	656	0.06542		365	0.02326		219.555	3.99595		590	0.04666
442.014	0.00817	593	0.09839	657	0.06209		366	0.02347		219.773	4.10423		591	0.0446
440.94	0.00871	592	0.10466	658	0.05934		367	0.02419		219.991	3.89888		592	0.04338
440.019	0.00922	591	0.11131	659	0.05712		368	0.02518		220.209	4.13941		593	0.04163
438.945	0.00989	590	0.11976	660	0.05518		369	0.02571		220.427	3.94836		594	0.03978
438.024	0.01031	589	0.12467	661	0.05317		370	0.02577		220.645	4.02664		595	0.03752
436.949	0.0111	588	0.13224	662	0.05087		371	0.02678		220.863	4.23205		596	0.03626
436.027	0.01175	587	0.1394	663	0.04834		372	0.02705		221.08	4.0565		597	0.0346
434.952	0.01299	586	0.14552	664	0.04585		373	0.02784		221.298	4.32965		598	0.03354
434.031	0.01453	585	0.15248	665	0.04375		374	0.0281		221.516	4.15812		599	0.03198
432.955	0.01593	584	0.1605	666	0.04219		375	0.02854		221.734	4.30765		600	0.03093
432.033	0.01731	583	0.16752	667	0.04102		376	0.02907		221.952	4.2837		601	0.02925
430.957	0.01946	582	0.17677	668	0.03982		377	0.02916		222.17	4.15354		602	0.02812
430.035	0.02173	581	0.18661	669	0.03819		378	0.02997		222.387	4.13627		603	0.02677
428.959	0.02488	580	0.19825	670	0.03599		379	0.02992		222.605	4.18556		604	0.02557
428.036	0.02836	579	0.20937	671	0.03348		380	0.03125		222.823	4.04734		605	0.02482
426.959	0.03268	578	0.22349	672	0.03121		381	0.03173		223.041	4.2708		606	0.02352
426.036	0.03651	577	0.23973	673	0.02965		382	0.03142		223.259	4.18323		607	0.02235
424.959	0.04248	576	0.25662	674	0.02889		383	0.03241		223.476	4.23479		608	0.02168
424.036	0.04926	575	0.28059	675	0.02851		384	0.0332		223.694	4.19549		609	0.02095
422.958	0.05842	574	0.3037	676	0.02777		385	0.03332		223.912	4.21294		610	0.02012
422.035	0.06765	573	0.33154	677	0.02606		386	0.03449		224.129	4.37568		611	0.01909
420.957	0.07764	572	0.36152	678	0.0233		387	0.03436		224.347	4.38858		612	0.01855
420.033	0.08779	571	0.39707	679	0.0201		388	0.03485		224.565	4.4161		613	0.01791
418.955	0.10374	570	0.43566	680	0.0175		389	0.03542		224.783	4.41391		614	0.0171
418.031	0.11999	569	0.47654	681	0.01633		390	0.03638		225	4.33892		615	0.01661
416.952	0.13975	568	0.52863	682	0.01669		391	0.037		225.218	4.52702		616	0.01566
416.028	0.1561	567	0.56572	683	0.01774		392	0.0375		225.436	4.39192		617	0.01539
414.949	0.17698	566	0.61697	684	0.01807		393	0.03772		225.653	4.27587		618	0.01456
414.024	0.19892	565	0.66676	685	0.01649		394	0.03875		225.871	4.36163		619	0.01387
412.945	0.2266	564	0.71829	686	0.01282		395	0.03979		226.088	4.44734		620	0.01318
412.019	0.24995	563	0.76635	687	0.00821		396	0.04035		226.306	4.3012		621	0.01262
410.94	0.27812	562	0.81522	688	0.00465		397	0.04102		226.524	4.49662		622	0.0121
410.014	0.29808	561	0.85922	689	0.00397		398	0.04144		226.741	4.41688		623	0.01151
408.934	0.32457	560	0.89983	690	0.0066		399	0.04212		226.959	4.54913		624	0.01116
408.009	0.35226	559	0.93705	691	0.01106		400	0.04266		227.176	4.41244		625	0.0107
406.928	0.37878	558	0.96863	692	0.01433		401	0.0442		227.394	4.30768		626	0.01037
406.002	0.3998	557	0.99493	693	0.01332		402	0.04477		227.611	4.44184		627	0.00982
405.076	0.41769	556	1.01328	694	0.0067		403	0.04648		227.829	4.5772		628	0.00935
403.995	0.43951	555	1.0254	695	-0.0038		404	0.04752		228.047	4.44555		629	0.00919
403.068	0.46095	554	1.03245	696	-0.01318		405	0.04865		228.264	4.47256		630	0.00873
401.987	0.48181	553	1.03271	697	-0.01463		406	0.05006		228.482	4.38293		631	0.00823
401.06	0.49896	552	1.02822	698	-0.00183		407	0.05233		228.699	4.53226		632	0.00823
399.979	0.51739	551	1.01745	699	0.00286		408	0.05282		228.917	4.22215		633	0.00788
399.052	0.53288	550	1.00196	700	0.00756		409	0.05512		229.134	4.24411		634	0.00775
397.97	0.55398	549	0.98315				410	0.05703		229.351	4.29424		635	0.00713
397.042	0.57247	548	0.9623				411	0.06027		229.569	4.19797		636	0.00709
395.96	0.59307	547	0.93713				412	0.06268		229.786	4.24875		637	0.00667
395.032	0.60933	546	0.91275				413	0.0648		230.004	4.15498		638	0.00637
393.95	0.62702	545	0.88672				414	0.06795		230.221	4.13034		639	0.0061
393.022	0.64509	544	0.85943				415	0.07021		230.439	4.03361		640	0.00595
391.939	0.66797	543	0.83333				416	0.07375		230.656	4.0041		641	0.00574
391.01	0.68177	542	0.8049				417	0.07707		230.873	3.8455		642	0.00536
389.927	0.7016	541	0.77768				418	0.08034		231.091	3.93098		643	0.00515
388.998	0.7141	540	0.75471				419	0.08494		231.308	3.80128		644	0.00483
388.07	0.72864	539	0.73147				420	0.08779		231.526	3.71851		645	0.00471
386.986	0.74331	538	0.70974				421	0.09239		231.743	3.58326		646	0.00461
386.057	0.75329	537	0.69016				422	0.09761		231.96	3.58649		647	0.00444
384.973	0.76263	536	0.6748				423	0.10158		232.178	3.47159		648	0.00435
384.043	0.76797	535	0.65791				424	0.10792		232.395	3.38847		649	0.00398
382.959	0.77332	534	0.64542				425	0.11162		232.612	3.30231		650	0.00393
382.029	0.77598	533	0.63569				426	0.11878		232.829	3.21298		651	0.00369
380.944	0.77716	532	0.62531				427	0.12544		233.047	3.08751		652	0.00346
380.014	0.77642	531	0.61984				428	0.13162		233.264	2.99101		653	0.00329
378.929	0.77496	530	0.61617				429	0.13921		233.481	2.92647		654	0.00315
377.999	0.77222	529	0.61395				430	0.14542		233.698	2.85285		655	0.00321
377.069	0.76803	528	0.61229				431	0.15436		233.916	2.75017		656	0.00298
375.983	0.76377	527	0.6162				432	0.16075		234.133	2.65016		657	0.00276
375.053	0.75957	526	0.62073				433	0.17013		234.35	2.56055		658	0.00271
373.967	0.75308	525	0.62472				434	0.17873		234.567	2.48393		659	0.00262
373.036	0.7483	524	0.63037				435	0.18599		234.785	2.42242		660	0.00245
371.949	0.74047	523	0.63714				436	0.19836		235.002	2.33098		661	0.00234
371.018	0.73328	522	0.64361				437	0.20722		235.219	2.26933		662	0.0022
369.932	0.72521	521	0.64903				438	0.21799		235.436	2.1775		663	0.0023
369	0.71711	520	0.65532				439	0.22887		235.653	2.11557		664	0.00203
368.069	0.70812	519	0.6586				440	0.24185		235.87	2.03605		665	0.00197
366.981	0.69597	518	0.66069				441	0.25371		236.088	1.97239		666	0.00177
366.05	0.68386	517	0.65926				442	0.26902		236.305	1.91374		667	0.00178
364.962	0.67075	516	0.65727				443	0.28461		236.522	1.85578		668	0.00174
364.03	0.65825	515	0.65371				444	0.29839		236.739	1.78386		669	0.00157
362.942	0.64149	514	0.64687				445	0.31469		236.956	1.72596		670	0.00144
362.01	0.62682	513	0.63814				446	0.32915		237.173	1.6818		671	0.00148
361.077	0.6126	512	0.62903				447	0.34665		237.39	1.6257		672	0.00131
359.989	0.595	511	0.61978				448	0.36414		237.607	1.56866		673	0.00128
359.056	0.57999	510	0.60591				449	0.3814		237.824	1.52702		674	0.0012
357.968	0.56129	509	0.59357				450	0.40166		238.041	1.47474		675	0.0012
357.035	0.54642	508	0.5807				451	0.42219		238.258	1.43168		676	0.00115
355.946	0.52647	507	0.5672				452	0.4378		238.475	1.39378		677	0.000945182
355.013	0.51146	506	0.55482				453	0.45559		238.692	1.34267		678	0.000887146
353.923	0.49312	505	0.53941				454	0.4757		238.909	1.31285		679	0.00087573
352.99	0.48066	504	0.52823				455	0.49545		239.126	1.26888		680	0.00092091
352.056	0.46368	503	0.51407				456	0.51041		239.343	1.23558		681	0.000805061
350.966	0.44521	502	0.50492				457	0.52235		239.56	1.20306		682	0.000710775
350.032	0.43101	501	0.4944				458	0.5313		239.777	1.17089		683	0.00062958
348.943	0.41435	500	0.48537				459	0.55055		239.994	1.14494		684	0.000574307
348.008	0.40107	499	0.47408				460	0.56917		240.211	1.11735		685	0.000587988
347.074	0.38506	498	0.46682				461	0.58709		240.428	1.08494		686	0.000433087
345.984	0.36718	497	0.4563				462	0.59316		240.645	1.0671		687	0.000482063
345.049	0.35384	496	0.44774				463	0.59463		240.862	1.04502		688	0.000317055
343.958	0.33791	495	0.43958				464	0.61127		241.079	1.01659		689	0.000290858
343.023	0.32632	494	0.43216				465	0.6377		241.295	0.99109		690	0.00048544
341.932	0.3111	493	0.42529				466	0.66018		241.512	0.97251		691	0.000331796
340.997	0.2966	492	0.41831				467	0.68076		241.729	0.9517		692	0.000368492
340.062	0.28546	491	0.40866				468	0.69373		241.946	0.93512		693	0.000209022
338.971	0.27236	490	0.40202				469	0.70302		242.163	0.91725		694	0.000227167
338.035	0.26335	489	0.39455				470	0.7236		242.38	0.90448		695	0.000105257
336.943	0.25263	488	0.38706				471	0.74462		242.596	0.88621		696	0.000204506
336.008	0.24245	487	0.37996				472	0.75948		242.813	0.86732		697	7.14022e-05
335.072	0.23462	486	0.3744				473	0.77584		243.03	0.86142		698	0.000217427
333.98	0.2259	485	0.36683				474	0.78917		243.247	0.84465		699	0.00010222
333.043	0.22022	484	0.36325				475	0.79938		243.464	0.83031		700	3.14725e-05
331.951	0.21313	483	0.35793				476	0.80927		243.68	0.81676		701	0
331.015	0.20647	482	0.35372				477	0.81874		243.897	0.82528		702	0.000116542
329.922	0.20062	481	0.34828				478	0.8435		244.114	0.80116		703	3.93406e-05
328.985	0.1957	480	0.3466				479	0.86245		244.33	0.79729
328.048	0.19141	479	0.34347				480	0.88181		244.547	0.78358
326.955	0.18551	478	0.34095				481	0.90128		244.764	0.78048
326.018	0.18033	477	0.33718				482	0.92349		244.981	0.77224
324.925	0.17513	476	0.33559				483	0.94487		245.197	0.76323
323.988	0.17044	475	0.33254				484	0.96381		245.414	0.76427
323.05	0.16669	474	0.32762				485	0.97718		245.631	0.76382
321.956	0.16056	473	0.32354				486	0.9904		245.847	0.75479
321.019	0.15529	472	0.31799				487	0.98805		246.064	0.75251
319.925	0.14983	471	0.31228				488	0.98984		246.28	0.74891
318.987	0.14577	470	0.30452				489	0.99722		246.497	0.74321
318.049	0.14222	469	0.29548				490	1		246.714	0.73788
316.954	0.13719	468	0.28904				491	0.99854		246.93	0.74186
316.016	0.1328	467	0.28078				492	0.98861		247.147	0.74193
315.078	0.12951	466	0.27318				493	0.97687		247.363	0.73666
313.983	0.12592	465	0.26597				494	0.96019		247.58	0.73732
313.044	0.12309	464	0.25946				495	0.94497		247.797	0.73328
311.949	0.12015	463	0.25221				496	0.92508		248.013	0.73452
311.01	0.11729	462	0.24643				497	0.90428		248.23	0.73599
310.071	0.11548	461	0.23878				498	0.88219		248.446	0.73587
308.976	0.11365	460	0.2332				499	0.86561		248.663	0.73915
308.037	0.11346	459	0.22897				500	0.84479		248.879	0.73377
306.941	0.11354	458	0.22244				501	0.81979		249.096	0.73638
306.002	0.11513	457	0.21919				502	0.79338		249.312	0.74067
305.062	0.1181	456	0.21386				503	0.76704		249.529	0.74213
303.966	0.12359	455	0.21065				504	0.73527		249.745	0.74491
303.026	0.12951	454	0.21027				505	0.69661		249.961	0.74712
301.93	0.13923	453	0.20734				506	0.65176		250.178	0.7485
300.99	0.15159	452	0.20557				507	0.6134		250.394	0.74856
300.05	0.16455	451	0.20484				508	0.56795		250.611	0.75433
298.953	0.18304	450	0.20469				509	0.51825		250.827	0.75598
298.013	0.19881	449	0.20392				510	0.4671		251.043	0.76103
297.072	0.22169	448	0.20219				511	0.41046		251.26	0.76402
295.975	0.2569	447	0.20287				512	0.35576		251.476	0.75636
295.034	0.29472	446	0.20254				513	0.30445		251.693	0.76323
293.937	0.3461	445	0.20334				514	0.25958		251.909	0.77104
292.996	0.39557	444	0.20165				515	0.21672		252.125	0.77326
292.055	0.45759	443	0.20122				516	0.18072		252.342	0.77566
290.957	0.52877	442	0.19819				517	0.14718		252.558	0.78148
290.016	0.57605	441	0.19505				518	0.1205		252.774	0.78286
289.075	0.62158	440	0.19322				519	0.09747		252.99	0.78741
287.976	0.67571	439	0.1887				520	0.07711		253.207	0.78664
287.035	0.73686	438	0.1846				521	0.0617		253.423	0.79526
285.936	0.81488	437	0.17946				522	0.04885		253.639	0.79623
284.995	0.87546	436	0.17426				523	0.03896		253.855	0.80051
284.053	0.9205	435	0.17055				524	0.03193		254.072	0.80502
282.954	0.95554	434	0.16538				525	0.02538		254.288	0.80855
282.012	0.97162	433	0.16259				526	0.01975		254.504	0.81128
281.07	0.98424	432	0.15796				527	0.01689		254.72	0.82431
279.971	1	431	0.15563				528	0.01327		254.936	0.82413
279.029	1.01123	430	0.15108				529	0.01115		255.153	0.83162
277.929	1.01879	429	0.14918				530	0.0089		255.369	0.83347
276.987	1.01781	428	0.14767				531	0.00762		255.585	0.83714
276.044	1.0101	427	0.145				532	0.00631		255.801	0.84484
274.944	0.99629	426	0.14297				533	0.00511		256.017	0.84824
274.001	0.98076	425	0.14207				534	0.00418		256.233	0.84944
273.058	0.96481	424	0.14126				535	0.00341		256.45	0.85718
271.958	0.94004	423	0.14092				536	0.00298		256.666	0.86375
271.015	0.92166	422	0.14028				537	0.00234		256.882	0.86791
270.072	0.90277	421	0.13907				538	0.0021		257.098	0.87583
268.971	0.8833	420	0.13725				539	0.00172		257.314	0.87585
268.028	0.8618	419	0.13765				540	0.00139		257.53	0.88404
266.927	0.83096	418	0.13771				541	0.00111		257.746	0.89014
265.984	0.81359	417	0.13623				542	0.00101		257.962	0.89962
265.04	0.79745	416	0.13396				543	0.000858313		258.178	0.9001
263.939	0.77704	415	0.13178				544	0.000768785		258.394	0.90384
262.995	0.76301	414	0.12967				545	0.000643955		258.61	0.91074
262.051	0.75177	413	0.12875				546	0.000595444		258.826	0.91214
260.949	0.74179	412	0.12316				547	0.000450721		259.042	0.91292
260.005	0.73342	411	0.12335				548	0.000507236		259.258	0.92237
259.061	0.72055	410	0.11993				549	0.000399418		259.474	0.92348
257.959	0.68964	409	0.11719				550	0.000309366		259.69	0.92884
257.015	0.6521	408	0.11789				551	0.000294691		259.906	0.93883
256.07	0.62895	407	0.11368				552	0.000262748		260.122	0.94205
254.968	0.61007	406	0.11114				553	0.000267533		260.338	0.94464
254.023	0.60133	405	0.10872				554	0.000203269		260.554	0.94475
253.078	0.59238	404	0.10966				555	0.000204988		260.769	0.95123
251.976	0.58022	403	0.10793				556	0.000139127		260.985	0.95598
251.031	0.5688	402	0.10742				557	0.000192858		261.201	0.95959
249.929	0.55926	401	0.10449				558	0.00012913		261.417	0.96298
		400	0.10365				559	0.000126968		261.633	0.97573
		399	0.10364				560	0.000118978		261.849	0.98372
		398	0.10394				561	0.000167705		262.065	0.97988
		397	0.10247				562	9.87967e-05		262.28	0.98808
		396	0.10114				563	0.000108461		262.496	0.98759
		395	0.1002				564	8.75374e-05		262.712	0.99719
		394	0.0998				565	7.56057e-05		262.928	1.00414
		393	0.10102				566	8.50351e-05		263.144	1.00394
		392	0.10135				567	3.95804e-05		263.359	1.01292
		391	0.09606				568	0.000104661		263.575	1.01624
		390	0.09749				569	7.11566e-05		263.791	1.02064
		389	0.09865				570	4.65603e-05		264.007	1.02398
		388	0.09395				571	6.88242e-05		264.222	1.02687
		387	0.09281				572	5.9705e-05		264.438	1.03501
		386	0.09348				573	5.36885e-05		264.654	1.04007
		385	0.09034				574	6.98214e-05		264.869	1.04371
		384	0.08977				575	2.85446e-05		265.085	1.05357
		383	0.08996				576	2.87101e-05		265.301	1.05569
		382	0.08721				577	3.20952e-05		265.516	1.06141
		381	0.08807				578	1.60186e-05		265.732	1.06496
		380	0.0878				579	3.54024e-05		265.948	1.06768
		379	0.0913				580	3.54483e-05		266.163	1.07714
		378	0.08864				581	3.56251e-05		266.379	1.07688
		377	0.08866				582	5.53512e-05		266.594	1.08498
		376	0.09066				583	4.25643e-05		266.81	1.08882
		375	0.08953				584	3.29149e-05		267.026	1.0935
		374	0.09475				585	3.31298e-05		267.241	1.10032
		373	0.09511				586	3.33758e-05		267.457	1.09953
		372	0.09652				587	0		267.672	1.10981
		371	0.09912				588	6.46688e-05		267.888	1.1103
		370	0.10037				589	2.76236e-05		268.103	1.11793
		369	0.10259				590	2.80005e-05		268.319	1.11914
		368	0.10349				591	2.48718e-05		268.534	1.12058
		367	0.10742				592	3.96115e-05		268.75	1.12771
		366	0.10835				593	1.47406e-05		268.965	1.12968
		365	0.1156				594	2.96147e-05		269.181	1.13525
		364	0.12454				595	1.88778e-05		269.396	1.13884
		363	0.12994				596	3.39867e-05		269.612	1.1474
		362	0.13551				597	3.60553e-05		269.827	1.15028
		361	0.14557				598	4.07554e-05		270.042	1.15375
		360	0.15807				599	4.54556e-05		270.258	1.15393
		359	0.17482				600	5.01557e-05		270.473	1.15958
		358	0.18305							270.689	1.1634
		357	0.20381							270.904	1.16106
		356	0.20785							271.119	1.17078
		355	0.21301							271.335	1.17607
		354	0.22267							271.55	1.17274
		353	0.2218							271.765	1.18377
		352	0.22985							271.981	1.18612
		351	0.22526							272.196	1.19522
		350	0.2321							272.411	1.1977
		349	0.22866							272.627	1.19962
		348	0.23613							272.842	1.19807
		347	0.24558							273.057	1.20669
		346	0.25359							273.272	1.20784
		345	0.25457							273.488	1.21307
		344	0.26313							273.703	1.21558
		343	0.26792							273.918	1.21352
		342	0.28416							274.133	1.22022
		341	0.28668							274.349	1.21511
		340	0.29462							274.564	1.22439
		339	0.30321							274.779	1.21977
		338	0.29734							274.994	1.22344
		337	0.30076							275.209	1.22177
		336	0.2991							275.424	1.21729
		335	0.29403							275.64	1.22252
		334	0.30562							275.855	1.22658
		333	0.29825							276.07	1.22333
		332	0.30698							276.285	1.22174
		331	0.31631							276.5	1.22014
		330	0.32607							276.715	1.22056
		329	0.33396							276.93	1.21754
		328	0.33801							277.145	1.21568
		327	0.35653							277.36	1.20831
		326	0.37133							277.575	1.21247
		325	0.38553							277.79	1.20671
		324	0.4084							278.005	1.2018
		323	0.41028							278.22	1.20123
		322	0.42689							278.435	1.1983
		321	0.43574							278.65	1.19457
		320	0.44413							278.865	1.19027
		319	0.4482							279.08	1.18639
		318	0.45255							279.295	1.18427
		317	0.44879							279.51	1.18158
		316	0.44685							279.725	1.16918
		315	0.43129							279.94	1.16583
		314	0.42834							280.155	1.16226
		313	0.42489							280.37	1.15491
		312	0.4252							280.584	1.1474
		311	0.42373							280.799	1.14488
		310	0.41808							281.014	1.13621
		309	0.4264							281.229	1.13276
		308	0.42626							281.444	1.1234
		307	0.42701							281.659	1.12167
		306	0.43186							281.874	1.10873
		305	0.43513							282.088	1.09901
		304	0.43888							282.303	1.09263
		303	0.44106							282.518	1.07888
		302	0.4474							282.733	1.07113
		301	0.44588							282.947	1.05913
		300	0.44925							283.162	1.05255
		299	0.45324							283.377	1.03735
		298	0.45953							283.592	1.02719
		297	0.46836							283.806	1.01322
		296	0.48467							284.021	0.99625
		295	0.50661							284.236	0.98362
		294	0.53537							284.45	0.97196
		293	0.57044							284.665	0.96095
		292	0.60873							284.88	0.94524
		291	0.65479							285.094	0.93114
		290	0.69894							285.309	0.91701
		289	0.74464							285.524	0.90175
		288	0.78708							285.738	0.89088
		287	0.82557							285.953	0.87363
		286	0.86811							286.167	0.85823
		285	0.90218							286.382	0.84444
		284	0.93973							286.597	0.83257
		283	0.96082							286.811	0.81588
		282	0.97347							287.026	0.80289
		281	0.99201							287.24	0.79124
		280	1							287.455	0.77797
		279	1.00827							287.669	0.76455
		278	1.01651							287.884	0.75469
		277	1.01517							288.098	0.7358
		276	1.00712							288.313	0.7223
		275	0.99589							288.527	0.71166
		274	0.98183							288.742	0.69701
		273	0.96014							288.956	0.67833
		272	0.93896							289.17	0.66706
		271	0.92169							289.385	0.65428
		270	0.89866							289.599	0.64104
		269	0.87809							289.814	0.62407
		268	0.8559							290.028	0.60995
		267	0.83026							290.242	0.59987
		266	0.80713							290.457	0.58024
		265	0.78529							290.671	0.56837
		264	0.75996							290.885	0.55323
		263	0.73443							291.1	0.54072
		262	0.71134							291.314	0.53007
		261	0.69356							291.528	0.51692
		260	0.67467							291.743	0.50239
		259	0.65636							291.957	0.49051
		258	0.63772							292.171	0.47789
		257	0.61902							292.386	0.46415
		256	0.59688							292.6	0.45488
		255	0.58495							292.814	0.43759
		254	0.57765							293.028	0.43148
		253	0.57467							293.242	0.41757
		252	0.56828							293.457	0.41248
		251	0.56815							293.671	0.39919
		250	0.57093							293.885	0.39556
			1.03271							294.099	0.38164
			0.20469							294.313	0.37238
										294.528	0.36565
										294.742	0.35834
										294.956	0.34742
										295.17	0.34188
										295.384	0.334
										295.598	0.32807
										295.812	0.31996
										296.026	0.31616
										296.24	0.30703
										296.454	0.30221
										296.668	0.29811
										296.882	0.29232
										297.096	0.28862
										297.31	0.28171
										297.524	0.27616
										297.738	0.27453
										297.952	0.2684
										298.166	0.26697
										298.38	0.25855
										298.594	0.25376
										298.808	0.25189
										299.022	0.25091
										299.236	0.2475
										299.45	0.2389
										299.664	0.23852
										299.878	0.23137
										300.091	0.23197
										300.305	0.22817
										300.519	0.22787
										300.733	0.22392
										300.947	0.21706
										301.161	0.21445
										301.374	0.21369
										301.588	0.20873
										301.802	0.20573
										302.016	0.20205
										302.229	0.19962
										302.443	0.19706
										302.657	0.19516
										302.871	0.19529
										303.084	0.19356
										303.298	0.18992
										303.512	0.18873
										303.725	0.19059
										303.939	0.18319
										304.153	0.18276
										304.366	0.17881
										304.58	0.18322
										304.793	0.1802
										305.007	0.17641
										305.221	0.17934
										305.434	0.17581
										305.648	0.17125
										305.861	0.17304
										306.075	0.16946
										306.288	0.16937
										306.502	0.16771
										306.715	0.1716
										306.929	0.16598
										307.142	0.16685
										307.356	0.16587
										307.569	0.16471
										307.783	0.16597
										307.996	0.16311
										308.21	0.16184
										308.423	0.1637
										308.636	0.16064
										308.85	0.16067
										309.063	0.16227
										309.276	0.16212
										309.49	0.16072
										309.703	0.15986
										309.917	0.15897
										310.13	0.15897
										310.343	0.16052
										310.556	0.15767
										310.77	0.15789
										310.983	0.1577
										311.196	0.15588
										311.41	0.15695
										311.623	0.15635
										311.836	0.15329
										312.049	0.15909
										312.262	0.15609
										312.476	0.15735
										312.689	0.1529
										312.902	0.15195
										313.115	0.1551
										313.328	0.15684
										313.541	0.15355
										313.755	0.15488
										313.968	0.15476
										314.181	0.15135
										314.394	0.15484
										314.607	0.15324
										314.82	0.15041
										315.033	0.15438
										315.246	0.14878
										315.459	0.15406
										315.672	0.15174
										315.885	0.15082
										316.098	0.14905
										316.311	0.14882
										316.524	0.15067
										316.737	0.15131
										316.95	0.14843
										317.163	0.15126
										317.376	0.14882
										317.589	0.14526
										317.802	0.1477
										318.015	0.14979
										318.228	0.14838
										318.441	0.15001
										318.653	0.14764
										318.866	0.1515
										319.079	0.14687
										319.292	0.14231
										319.505	0.14699
										319.718	0.14814
										319.93	0.14912
										320.143	0.14548
										320.356	0.14619
										320.569	0.14297
										320.781	0.14542
										320.994	0.14592
										321.207	0.14413
										321.42	0.14487
										321.632	0.14654
										321.845	0.14653
										322.058	0.14523
										322.27	0.14238
										322.483	0.14342
										322.696	0.14346
										322.908	0.14472
										323.121	0.14266
										323.333	0.14315
										323.546	0.14634
										323.759	0.14256
										323.971	0.14145
										324.184	0.14079
										324.396	0.14207
										324.609	0.14155
										324.821	0.13835
										325.034	0.14068
										325.246	0.13887
										325.459	0.14133
										325.671	0.14056
										325.884	0.13881
										326.096	0.13865
										326.309	0.1378
										326.521	0.13354
										326.734	0.13653
										326.946	0.13624
										327.159	0.1344
										327.371	0.1369
										327.583	0.13656
										327.796	0.13749
										328.008	0.13562
										328.22	0.13697
										328.433	0.13709
										328.645	0.13713
										328.857	0.13416
										329.07	0.13388
										329.282	0.13642
										329.494	0.13091
										329.706	0.1355
										329.919	0.13206
										330.131	0.13546
										330.343	0.13306
										330.555	0.13527
										330.768	0.13673
										330.98	0.13563
										331.192	0.13656
										331.404	0.13589
										331.616	0.13795
										331.828	0.13481
										332.041	0.1358
										332.253	0.13415
										332.465	0.13703
										332.677	0.13972
										332.889	0.13828
										333.101	0.14098
										333.313	0.13705
										333.525	0.13496
										333.737	0.13839
										333.949	0.13887
										334.161	0.13956
										334.373	0.1387
										334.585	0.14063
										334.797	0.13896
										335.009	0.13853
										335.221	0.13944
										335.433	0.13989
										335.645	0.14402
										335.857	0.14302
										336.069	0.14184
										336.281	0.13984
										336.493	0.14534
										336.705	0.1436
										336.917	0.14322
										337.128	0.14472
										337.34	0.14837
										337.552	0.14731
										337.764	0.14852
										337.976	0.1477
										338.188	0.14713
										338.399	0.15227
										338.611	0.1477
										338.823	0.14984
										339.035	0.15081
										339.246	0.15194
										339.458	0.15468
										339.67	0.15633
										339.882	0.15147
										340.093	0.15735
										340.305	0.15826
										340.517	0.15696
										340.728	0.16178
										340.94	0.15965
										341.152	0.1601
										341.363	0.16316
										341.575	0.16277
										341.786	0.1628
										341.998	0.16449
										342.21	0.1645
										342.421	0.16536
										342.633	0.16566
										342.844	0.16956
										343.056	0.16604
										343.267	0.16917
										343.479	0.16848
										343.69	0.17395
										343.902	0.17099
										344.113	0.17322
										344.325	0.17216
										344.536	0.17112
										344.748	0.17369
										344.959	0.17667
										345.17	0.1791
										345.382	0.18094
										345.593	0.17946
										345.805	0.18326
										346.016	0.18548
										346.227	0.18542
										346.439	0.18487
										346.65	0.18763
										346.861	0.18819
										347.073	0.18818
										347.284	0.18919
										347.495	0.19271
										347.707	0.19007
										347.918	0.19453
										348.129	0.19545
										348.34	0.19767
										348.552	0.19733
										348.763	0.19688
										348.974	0.20264
										349.185	0.20137
										349.396	0.20403
										349.607	0.20715
										349.819	0.20649
										350.03	0.20361
										350.241	0.20688
										350.452	0.20732
										350.663	0.21274
										350.874	0.21394
										351.085	0.21653
										351.296	0.21626
										351.507	0.21959
										351.719	0.22096
										351.93	0.22322
										352.141	0.22035
										352.352	0.22595
										352.563	0.22276
										352.774	0.22426
										352.985	0.22808
										353.196	0.22952
										353.406	0.23265
										353.617	0.23271
										353.828	0.23355
										354.039	0.23386
										354.25	0.23832
										354.461	0.24045
										354.672	0.24044
										354.883	0.24195
										355.094	0.24253
										355.305	0.24357
										355.515	0.2422
										355.726	0.25011
										355.937	0.25102
										356.148	0.25069
										356.359	0.2562
										356.569	0.25774
										356.78	0.25732
										356.991	0.25675
										357.202	0.25677
										357.412	0.25986
										357.623	0.25814
										357.834	0.26311
										358.045	0.26364
										358.255	0.26436
										358.466	0.26852
										358.677	0.26578
										358.887	0.267
										359.098	0.27169
										359.308	0.27278
										359.519	0.27403
										359.73	0.27914
										359.94	0.27663
										360.151	0.281
										360.361	0.28268
										360.572	0.28291
										360.783	0.28356
										360.993	0.28711
										361.204	0.28623
										361.414	0.28976
										361.625	0.29218
										361.835	0.28909
										362.046	0.2931
										362.256	0.29379
										362.466	0.29513
										362.677	0.29823
										362.887	0.29868
										363.098	0.30146
										363.308	0.30288
										363.519	0.30386
										363.729	0.30748
										363.939	0.3078
										364.15	0.30647
										364.36	0.30911
										364.57	0.30816
										364.781	0.31164
										364.991	0.31411
										365.201	0.31626
										365.412	0.31934
										365.622	0.32399
										365.832	0.31875
										366.042	0.31832
										366.253	0.31808
										366.463	0.32305
										366.673	0.32522
										366.883	0.3262
										367.093	0.32655
										367.304	0.32625
										367.514	0.33034
										367.724	0.33348
										367.934	0.33361
										368.144	0.33606
										368.354	0.338
										368.564	0.34012
										368.774	0.33582
										368.984	0.33793
										369.195	0.34319
										369.405	0.34043
										369.615	0.34333
										369.825	0.34286
										370.035	0.34509
										370.245	0.34454
										370.455	0.34813
										370.665	0.35295
										370.875	0.35161
										371.085	0.35085
										371.295	0.35165
										371.505	0.3545
										371.714	0.35141
										371.924	0.35637
										372.134	0.35813
										372.344	0.36144
										372.554	0.35936
										372.764	0.3609
										372.974	0.36697
										373.184	0.35947
										373.393	0.36608
										373.603	0.36524
										373.813	0.36629
										374.023	0.36735
										374.233	0.36583
										374.442	0.36817
										374.652	0.36587
										374.862	0.37079
										375.072	0.3702
										375.281	0.37457
										375.491	0.3672
										375.701	0.37295
										375.91	0.37375
										376.12	0.37393
										376.33	0.37286
										376.539	0.3795
										376.749	0.37419
										376.959	0.37966
										377.168	0.38297
										377.378	0.38102
										377.587	0.37981
										377.797	0.38223
										378.007	0.38162
										378.216	0.37818
										378.426	0.37995
										378.635	0.38017
										378.845	0.38607
										379.054	0.38504
										379.264	0.38628
										379.473	0.3854
										379.683	0.38417
										379.892	0.38381
										380.102	0.38747
										380.311	0.38459
										380.52	0.38998
										380.73	0.39169
										380.939	0.39083
										381.149	0.38937
										381.358	0.39194
										381.567	0.38871
										381.777	0.38767
										381.986	0.39451
										382.195	0.39068
										382.405	0.39113
										382.614	0.38998
										382.823	0.39212
										383.033	0.39008
										383.242	0.39111
										383.451	0.39135
										383.66	0.39072
										383.87	0.39278
										384.079	0.39292
										384.288	0.39124
										384.497	0.39423
										384.706	0.39105
										384.915	0.3951
										385.125	0.39645
										385.334	0.39256
										385.543	0.39374
										385.752	0.39216
										385.961	0.3963
										386.17	0.39449
										386.379	0.39304
										386.588	0.3925
										386.797	0.39141
										387.006	0.39418
										387.216	0.39239
										387.425	0.39145
										387.634	0.39127
										387.843	0.39045
										388.052	0.3933
										388.261	0.39251
										388.469	0.38739
										388.678	0.38577
										388.887	0.39159
										389.096	0.38798
										389.305	0.38957
										389.514	0.38712
										389.723	0.38834
										389.932	0.38597
										390.141	0.38504
										390.35	0.38725
										390.558	0.38502
										390.767	0.38357
										390.976	0.37982
										391.185	0.38319
										391.394	0.38554
										391.602	0.37945
										391.811	0.37746
										392.02	0.37948
										392.229	0.37653
										392.437	0.37527
										392.646	0.37808
										392.855	0.37703
										393.064	0.37368
										393.272	0.3762
										393.481	0.37304
										393.69	0.37167
										393.898	0.36445
										394.107	0.37007
										394.316	0.37079
										394.524	0.36761
										394.733	0.36176
										394.941	0.36705
										395.15	0.36321
										395.358	0.36394
										395.567	0.36494
										395.776	0.35958
										395.984	0.35901
										396.193	0.35597
										396.401	0.35954
										396.61	0.35963
										396.818	0.35633
										397.026	0.3564
										397.235	0.35063
										397.443	0.35283
										397.652	0.34876
										397.86	0.3477
										398.069	0.34926
										398.277	0.34223
										398.485	0.34515
										398.694	0.34455
										398.902	0.33719
										399.11	0.33958
										399.319	0.33891
										399.527	0.33632
										399.735	0.33582
										399.944	0.33526
										400.152	0.33563
										400.36	0.33126
										400.569	0.32879
										400.777	0.32755
										400.985	0.32666
										401.193	0.3248
										401.401	0.32351
										401.61	0.32653
										401.818	0.3233
										402.026	0.32184
										402.234	0.31885
										402.442	0.31834
										402.65	0.31729
										402.859	0.31341
										403.067	0.3136
										403.275	0.30939
										403.483	0.30894
										403.691	0.30723
										403.899	0.30821
										404.107	0.30475
										404.315	0.3045
										404.523	0.3002
										404.731	0.30038
										404.939	0.30071
										405.147	0.2989
										405.355	0.29941
										405.563	0.2935
										405.771	0.29275
										405.979	0.28842
										406.187	0.29107
										406.395	0.29314
										406.603	0.28761
										406.811	0.28177
										407.018	0.28273
										407.226	0.28132
										407.434	0.28133
										407.642	0.2806
										407.85	0.2777
										408.058	0.27407
										408.265	0.27499
										408.473	0.27038
										408.681	0.2705
										408.889	0.26721
										409.096	0.26712
										409.304	0.26166
										409.512	0.26355
										409.72	0.25728
										409.927	0.26302
										410.135	0.25975
										410.343	0.25621
										410.55	0.25554
										410.758	0.25699
										410.966	0.251
										411.173	0.24868
										411.381	0.24645
										411.589	0.24107
										411.796	0.24357
										412.004	0.23902
										412.211	0.24098
										412.419	0.23787
										412.626	0.23676
										412.834	0.23829
										413.041	0.23473
										413.249	0.23372
										413.456	0.23239
										413.664	0.22606
										413.871	0.22756
										414.079	0.22489
										414.286	0.22821
										414.494	0.22052
										414.701	0.21996
										414.909	0.21972
										415.116	0.21735
										415.323	0.21781
										415.531	0.21193
										415.738	0.21377
										415.945	0.21439
										416.153	0.20844
										416.36	0.21149
										416.567	0.20511
										416.775	0.20786
										416.982	0.20566
										417.189	0.20388
										417.397	0.20183
										417.604	0.20098
										417.811	0.2027
										418.018	0.19774
										418.225	0.19647
										418.433	0.19591
										418.64	0.19348
										418.847	0.19513
										419.054	0.19078
										419.261	0.18844
										419.468	0.18956
										419.676	0.18944
										419.883	0.18809
										420.09	0.18637
										420.297	0.18201
										420.504	0.184
										420.711	0.18239
										420.918	0.18189
										421.125	0.17774
										421.332	0.18008
										421.539	0.18003
										421.746	0.17949
										421.953	0.17673
										422.16	0.17559
										422.367	0.17661
										422.574	0.17683
										422.781	0.17391
										422.988	0.17028
										423.195	0.17151
										423.402	0.17314
										423.609	0.17378
										423.816	0.17226
										424.022	0.17335
										424.229	0.17253
										424.436	0.17167
										424.643	0.17064
										424.85	0.1681
										425.056	0.1683
										425.263	0.16694
										425.47	0.16901
										425.677	0.16809
										425.884	0.16985
										426.09	0.17089
										426.297	0.16749
										426.504	0.16897
										426.71	0.16737
										426.917	0.16485
										427.124	0.16744
										427.33	0.16278
										427.537	0.16848
										427.744	0.16912
										427.95	0.16935
										428.157	0.16632
										428.364	0.16539
										428.57	0.16637
										428.777	0.1664
										428.983	0.16578
										429.19	0.16759
										429.396	0.16749
										429.603	0.16736
										429.81	0.16321
										430.016	0.16507
										430.222	0.1688
										430.429	0.17089
										430.635	0.16929
										430.842	0.16796
										431.048	0.16975
										431.255	0.16856
										431.461	0.17299
										431.668	0.1733
										431.874	0.17019
										432.08	0.17041
										432.287	0.17912
										432.493	0.17501
										432.699	0.17567
										432.906	0.1758
										433.112	0.18397
										433.318	0.17726
										433.525	0.17643
										433.731	0.18231
										433.937	0.18394
										434.143	0.17729
										434.35	0.17823
										434.556	0.18246
										434.762	0.18013
										434.968	0.18563
										435.175	0.18578
										435.381	0.18931
										435.587	0.19362
										435.793	0.18903
										435.999	0.18579
										436.205	0.19338
										436.411	0.18931
										436.617	0.19281
										436.824	0.1978
										437.03	0.19481
										437.236	0.19649
										437.442	0.19635
										437.648	0.19862
										437.854	0.20235
										438.06	0.19932
										438.266	0.20574
										438.472	0.20503
										438.678	0.20508
										438.884	0.20506
										439.09	0.20814
										439.296	0.21064
										439.502	0.21561
										439.708	0.21285
										439.913	0.21582
										440.119	0.21713
										440.325	0.21957
										440.531	0.22383
										440.737	0.22528
										440.943	0.22386
										441.149	0.22367
										441.354	0.22818
										441.56	0.2259
										441.766	0.23395
										441.972	0.23095
										442.177	0.23358
										442.383	0.23499
										442.589	0.23768
										442.795	0.23782
										443	0.24348
										443.206	0.24523
										443.412	0.24975
										443.617	0.24952
										443.823	0.24749
										444.029	0.25728
										444.234	0.25847
										444.44	0.2569
										444.646	0.25951
										444.851	0.26345
										445.057	0.26667
										445.262	0.26837
										445.468	0.26694
										445.674	0.26912
										445.879	0.27444
										446.085	0.27416
										446.29	0.27848
										446.496	0.28137
										446.701	0.28423
										446.907	0.28758
										447.112	0.28822
										447.317	0.28978
										447.523	0.29491
										447.728	0.29756
										447.934	0.29932
										448.139	0.30129
										448.345	0.30647
										448.55	0.30999
										448.755	0.31221
										448.961	0.31636
										449.166	0.32098
										449.371	0.32473
										449.577	0.32283
										449.782	0.32629
										449.987	0.33548
										450.192	0.33571
										450.398	0.33931
										450.603	0.33961
										450.808	0.34632
										451.013	0.34374
										451.219	0.35088
										451.424	0.35257
										451.629	0.3553
										451.834	0.36306
										452.039	0.36296
										452.244	0.37299
										452.45	0.36852
										452.655	0.37563
										452.86	0.38114
										453.065	0.38116
										453.27	0.38439
										453.475	0.38518
										453.68	0.39545
										453.885	0.39204
										454.09	0.39885
										454.295	0.40564
										454.5	0.40359
										454.705	0.40984
										454.91	0.41488
										455.115	0.41586
										455.32	0.42187
										455.525	0.42385
										455.73	0.42672
										455.935	0.43294
										456.14	0.43591
										456.345	0.43643
										456.549	0.44087
										456.754	0.44535
										456.959	0.44864
										457.164	0.45036
										457.369	0.45513
										457.574	0.4553
										457.778	0.46045
										457.983	0.46698
										458.188	0.46916
										458.393	0.47392
										458.598	0.47474
										458.802	0.47847
										459.007	0.48064
										459.212	0.4808
										459.416	0.48288
										459.621	0.48933
										459.826	0.48987
										460.03	0.49811
										460.235	0.49771
										460.44	0.4968
										460.644	0.50542
										460.849	0.50289
										461.054	0.50741
										461.258	0.51193
										461.463	0.51559
										461.667	0.51814
										461.872	0.51988
										462.076	0.52367
										462.281	0.52541
										462.485	0.5307
										462.69	0.53027
										462.894	0.53487
										463.099	0.53513
										463.303	0.53934
										463.508	0.53847
										463.712	0.54743
										463.917	0.54224
										464.121	0.54831
										464.325	0.55069
										464.53	0.55322
										464.734	0.55071
										464.938	0.55921
										465.143	0.55655
										465.347	0.56028
										465.551	0.55971
										465.756	0.56785
										465.96	0.57005
										466.164	0.57113
										466.369	0.57418
										466.573	0.57765
										466.777	0.57885
										466.981	0.57759
										467.185	0.58602
										467.39	0.58445
										467.594	0.59432
										467.798	0.59324
										468.002	0.59566
										468.206	0.59475
										468.41	0.59643
										468.615	0.60602
										468.819	0.60526
										469.023	0.6132
										469.227	0.61205
										469.431	0.61584
										469.635	0.61706
										469.839	0.62031
										470.043	0.62665
										470.247	0.62774
										470.451	0.63074
										470.655	0.63141
										470.859	0.64059
										471.063	0.64529
										471.267	0.64739
										471.471	0.65059
										471.675	0.65005
										471.879	0.66155
										472.083	0.65861
										472.287	0.66023
										472.49	0.66647
										472.694	0.671
										472.898	0.67139
										473.102	0.6762
										473.306	0.68007
										473.51	0.68235
										473.713	0.68721
										473.917	0.68445
										474.121	0.69409
										474.325	0.69804
										474.528	0.70492
										474.732	0.7066
										474.936	0.70682
										475.14	0.71063
										475.343	0.71632
										475.547	0.71758
										475.751	0.72091
										475.954	0.72579
										476.158	0.73184
										476.362	0.73884
										476.565	0.74033
										476.769	0.74614
										476.972	0.75035
										477.176	0.75438
										477.38	0.75734
										477.583	0.76549
										477.787	0.7689
										477.99	0.77202
										478.194	0.77756
										478.397	0.77725
										478.601	0.78664
										478.804	0.78984
										479.008	0.80075
										479.211	0.80008
										479.415	0.80848
										479.618	0.81392
										479.821	0.81346
										480.025	0.82206
										480.228	0.82725
										480.432	0.83328
										480.635	0.83418
										480.838	0.84104
										481.042	0.84908
										481.245	0.85664
										481.448	0.85784
										481.652	0.86136
										481.855	0.86731
										482.058	0.87656
										482.261	0.87646
										482.465	0.88613
										482.668	0.88777
										482.871	0.89713
										483.074	0.90069
										483.277	0.90817
										483.481	0.9126
										483.684	0.91316
										483.887	0.92017
										484.09	0.92532
										484.293	0.92705
										484.496	0.93549
										484.699	0.93566
										484.902	0.94014
										485.106	0.94694
										485.309	0.94558
										485.512	0.95298
										485.715	0.95521
										485.918	0.95842
										486.121	0.96418
										486.324	0.96748
										486.527	0.97249
										486.73	0.97426
										486.933	0.97871
										487.136	0.97825
										487.339	0.98274
										487.541	0.98344
										487.744	0.98857
										487.947	0.99071
										488.15	0.99547
										488.353	0.99283
										488.556	0.99309
										488.759	0.99875
										488.961	0.99689
										489.164	0.9994
										489.367	0.99967
										489.57	0.99895
										489.773	1.00059
										489.975	0.99918
										490.178	1
										490.381	0.99684
										490.584	0.99486
										490.786	0.99467
										490.989	0.99484
										491.192	0.99404
										491.394	0.98962
										491.597	0.98722
										491.8	0.98392
										492.002	0.97958
										492.205	0.97602
										492.408	0.97199
										492.61	0.96734
										492.813	0.96247
										493.015	0.95783
										493.218	0.95511
										493.42	0.95047
										493.623	0.94621
										493.825	0.93709
										494.028	0.93708
										494.23	0.93034
										494.433	0.924
										494.635	0.91694
										494.838	0.91216
										495.04	0.906
										495.243	0.89778
										495.445	0.89569
										495.647	0.88906
										495.85	0.88047
										496.052	0.87276
										496.255	0.86655
										496.457	0.86117
										496.659	0.85434
										496.862	0.84589
										497.064	0.83954
										497.266	0.83161
										497.468	0.82441
										497.671	0.81975
										497.873	0.81128
										498.075	0.80172
										498.277	0.79673
										498.48	0.78719
										498.682	0.78039
										498.884	0.77076
										499.086	0.76741
										499.288	0.75637
										499.491	0.74757
										499.693	0.74138
										499.895	0.73401
										500.097	0.72556
										500.299	0.72118
										500.501	0.71268
										500.703	0.70842
										500.905	0.70074
										501.107	0.69519
										501.309	0.68775
										501.511	0.67921
										501.713	0.67525
										501.915	0.66719
										502.117	0.6627
										502.319	0.65481
										502.521	0.64849
										502.723	0.6439
										502.925	0.63544
										503.127	0.63002
										503.329	0.62501
										503.531	0.61672
										503.733	0.61167
										503.934	0.6089
										504.136	0.59872
										504.338	0.59444
										504.54	0.58625
										504.742	0.58086
										504.944	0.57599
										505.145	0.56794
										505.347	0.56147
										505.549	0.55581
										505.751	0.55126
										505.952	0.54335
										506.154	0.53992
										506.356	0.52914
										506.557	0.52833
										506.759	0.51709
										506.961	0.51074
										507.162	0.50442
										507.364	0.49528
										507.566	0.48867
										507.767	0.48369
										507.969	0.47467
										508.17	0.47045
										508.372	0.46173
										508.573	0.45593
										508.775	0.4481
										508.977	0.43875
										509.178	0.43123
										509.38	0.42595
										509.581	0.41757
										509.783	0.41216
										509.984	0.40421
										510.185	0.3954
										510.387	0.38748
										510.588	0.38184
										510.79	0.37213
										510.991	0.36838
										511.192	0.35973
										511.394	0.35314
										511.595	0.34606
										511.797	0.33947
										511.998	0.33204
										512.199	0.31857
										512.4	0.31478
										512.602	0.30418
										512.803	0.29931
										513.004	0.29057
										513.206	0.28435
										513.407	0.27558
										513.608	0.26825
										513.809	0.25947
										514.01	0.2526
										514.212	0.24587
										514.413	0.24058
										514.614	0.2323
										514.815	0.22313
										515.016	0.21502
										515.217	0.21052
										515.418	0.20689
										515.62	0.1957
										515.821	0.19334
										516.022	0.18527
										516.223	0.18222
										516.424	0.17423
										516.625	0.16931
										516.826	0.16329
										517.027	0.15539
										517.228	0.15079
										517.429	0.14766
										517.63	0.1397
										517.831	0.13814
										518.032	0.13287
										518.232	0.12994
										518.433	0.12185
										518.634	0.11871
										518.835	0.11285
										519.036	0.10763
										519.237	0.10361
										519.438	0.10247
										519.639	0.10029
										519.839	0.09548
										520.04	0.09128
										520.241	0.08704
										520.442	0.08372
										520.642	0.08287
										520.843	0.07896
										521.044	0.07536
										521.245	0.07322
										521.445	0.06909
										521.646	0.06906
										521.847	0.06317
										522.047	0.05912
										522.248	0.05984
										522.449	0.05698
										522.649	0.05606
										522.85	0.05429
										523.05	0.0521
										523.251	0.04911
										523.452	0.04804
										523.652	0.04422
										523.853	0.04546
										524.053	0.04188
										524.254	0.04084
										524.454	0.03955
										524.655	0.03706
										524.855	0.03721
										525.056	0.03526
										525.256	0.03561
										525.457	0.03403
										525.657	0.03219
										525.857	0.03077
										526.058	0.03015
										526.258	0.03032
										526.459	0.02983
										526.659	0.02585
										526.859	0.02712
										527.06	0.02497
										527.26	0.02569
										527.46	0.02541
										527.661	0.02305
										527.861	0.02297
										528.061	0.02072
										528.261	0.02259
										528.462	0.02138
										528.662	0.01998
										528.862	0.02038
										529.062	0.0208
										529.262	0.01919
										529.463	0.01811
										529.663	0.01728
										529.863	0.019
										530.063	0.01628
										530.263	0.01662
										530.463	0.01635
										530.663	0.014
										530.863	0.01722
										531.063	0.01421
										531.263	0.01579
										531.463	0.01415
										531.664	0.01038
										531.864	0.01266
										532.064	0.01505
										532.263	0.01561
										532.463	0.01255
										532.663	0.01237
										532.863	0.01261
										533.063	0.01207
										533.263	0.01462
										533.463	0.01202
										533.663	0.01075
										533.863	0.01273
										534.063	0.01133
										534.263	0.01035
										534.462	0.01184
										534.662	0.01033
										534.862	0.01044
										535.062	0.01092
										535.262	0.01134
										535.461	0.01016
										535.661	0.01172
										535.861	0.01167
										536.061	0.01017
										536.26	0.0101
										536.46	0.01202
										536.66	0.00876
										536.859	0.00999
										537.059	0.01077
										537.259	0.00869
										537.458	0.01122
										537.658	0.00969
										537.857	0.01144
										538.057	0.01027
										538.257	0.01013
										538.456	0.0111
										538.656	0.00835
										538.855	0.00898
										539.055	0.0098
										539.254	0.00746
										539.454	0.01039
										539.653	0.01091
										539.853	0.01201
										540.052	0.01163
										540.252	0.0096
										540.451	0.00925
										540.65	0.00798
										540.85	0.01076
										541.049	0.00959
										541.249	0.01175
										541.448	0.00728
										541.647	0.01165
										541.847	0.00894
										542.046	0.01112
										542.245	0.01206
										542.445	0.00977
										542.644	0.00955
										542.843	0.00841
										543.042	0.01091
										543.242	0.00925
										543.441	0.00985
										543.64	0.0102
										543.839	0.01108
										544.038	0.01027
										544.238	0.01023
										544.437	0.00928
										544.636	0.01039
										544.835	0.01078
										545.034	0.01027
										545.233	0.01047
										545.432	0.00845
										545.631	0.00958
										545.831	0.00826
										546.03	0.00758
										546.229	0.00981
										546.428	0.01036
										546.627	0.00903
										546.826	0.01021
										547.025	0.0101
										547.224	0.00942
										547.423	0.01036
										547.621	0.00961
										547.82	0.01152
										548.019	0.01163
										548.218	0.01029
										548.417	0.011
										548.616	0.01088
										548.815	0.01083
										549.014	0.00923
										549.212	0.00749
										549.411	0.00968
										549.61	0.00922
										549.809	0.01002
										550.008	0.00864
										550.206	0.00986
										550.405	0.01012
										550.604	0.00782
										550.803	0.00846
										551.001	0.00801
										551.2	0.00816
										551.399	0.0102
										551.597	0.00927
										551.796	0.00639
										551.995	0.01011
										552.193	0.00899
										552.392	0.00865
										552.591	0.00778
										552.789	0.01005
										552.988	0.00864
										553.186	0.01016
										553.385	0.00931
										553.583	0.00727
										553.782	0.00865
										553.98	0.00744
										554.179	0.00906
										554.377	0.00978
										554.576	0.00977
										554.774	0.00879
										554.973	0.00848
										555.171	0.00842
										555.369	0.00688
										555.568	0.00621
										555.766	0.00867
										555.965	0.00648
										556.163	0.00749
										556.361	0.00926
										556.56	0.00777
										556.758	0.00571
										556.956	0.00505
										557.155	0.00773
										557.353	0.008
										557.551	0.00731
										557.749	0.00819
										557.948	0.00631
										558.146	0.00607
										558.344	0.00631
										558.542	0.00768
										558.74	0.00774
										558.938	0.00635
										559.137	0.00526
										559.335	0.00827
										559.533	0.00547
										559.731	0.00584
										559.929	0.0051
										560.127	0.00709
										560.325	0.00574
										560.523	0.00504
										560.721	0.00626
										560.919	0.00628
										561.117	0.00573
										561.315	0.00494
										561.513	0.00579
										561.711	0.00438
										561.909	0.00643
										562.107	0.00699
										562.305	0.00542
										562.503	0.00648
										562.701	0.00644
										562.899	0.00582
										563.097	0.00561
										563.295	0.0041
										563.492	0.00531
										563.69	0.00775
										563.888	0.00683
										564.086	0.00643
										564.284	0.00662
										564.481	0.00555
										564.679	0.00543
										564.877	0.00627
										565.075	0.00631
										565.272	0.00585
										565.47	0.00633
										565.668	0.00585
										565.865	0.00541
										566.063	0.0071
										566.261	0.00568
										566.458	0.00694
										566.656	0.00421
										566.854	0.00595
										567.051	0.00319
										567.249	0.00527
										567.446	0.00369
										567.644	0.00591
										567.842	0.00445
										568.039	0.00535
										568.237	0.0056
										568.434	0.00313
										568.632	0.00358
										568.829	0.00455
										569.026	0.000771573
										569.224	0.00153
										569.421	0.0014
										569.619	0.00396
										569.816	0.00402
										570.014	0.00262
										570.211	0.00233
										570.408	0.0026
										570.606	0.00282
										570.803	0.00266
										571	0.00323
										571.198	0.00159
										571.395	0.00276
										571.592	0.0033
										571.789	0.00442
										571.987	0.000596179
										572.184	0.00386
										572.381	0.00153
										572.578	0.00365
										572.776	0.00188
										572.973	0.00303
										573.17	0.00292
										573.367	0.00223
										573.564	0.00287
										573.761	0.00227
										573.959	0.00168
										574.156	0.00265
										574.353	0.00228
										574.55	0.00192
										574.747	0.000575407
										574.944	0.00211
										575.141	0.00239
										575.338	0.00166
										575.535	0.00206
										575.732	0.000243845
										575.929	-0.00067021
										576.126	0.00176
										576.323	0.000784473
										576.52	0.00153
										576.717	0.00361
										576.914	0.00366
										577.11	0.00355
										577.307	0.000717467
										577.504	0.00162
										577.701	0.00124
										577.898	0.00233
										578.095	-0.000302118
										578.292	-0.000468355
										578.488	0.00233
										578.685	0.00162
										578.882	0.00144
										579.079	0.00288
										579.275	0.0017
										579.472	0.002
										579.669	0.000978374
										579.865	0.000660983
										580.062	-0.000143346
										580.259	0.00196
										580.456	0.00179
										580.652	0.00164
										580.849	0.00241
										581.045	0.00233
										581.242	0.00142
										581.439	0.000900295
										581.635	0.000786083
										581.832	0.0015
										582.028	0.00161
										582.225	0.00108
										582.421	0.0025
										582.618	0.00268
										582.814	0.000626223
										583.011	0.0011
										583.207	0.00309
										583.404	0.00206
										583.6	0.00098868
										583.797	0.00136
										583.993	0.0013
										584.189	0.00104
										584.386	0.000379774
										584.582	3.71549e-05
										584.778	-0.000698052
										584.975	0.000786137
										585.171	0.00152
										585.367	0.00141
										585.564	0.000548124
										585.76	0.000763164
										585.956	0.00183
										586.152	-0.000141866
										586.349	0.000558877
										586.545	0.000867279
										586.741	0.0011
										586.937	0.000328325
										587.134	6.10777e-05
										587.33	0.00235
										587.526	0.000353939
										587.722	0.000680608
										587.918	-0.000214323
										588.114	0.000265374
										588.31	0.00183
										588.506	0.00344
										588.702	0.00126
										588.899	0.0013
										589.095	0.0014
										589.291	0.00112
										589.487	0.00142
										589.683	0.00256
										589.879	0.0022
										590.075	-0.000240726
										590.271	0.000898
										590.467	-0.000423862
										590.662	0.00106
										590.858	0.00118
										591.054	0.000371172
										591.25	0.00224
										591.446	0.00213
										591.642	0.00179
										591.838	0.00195
										592.034	0.00181
										592.229	0.00264
										592.425	0.00123
										592.621	0.00156
										592.817	0.00227
										593.013	0.00237
										593.208	0.00183
										593.404	0.00132
										593.6	0.00338
										593.795	0.00154
										593.991	0.000652401
										594.187	0.00156
										594.382	0.00141
										594.578	0.00106
										594.774	0.000605256
										594.969	0.000755471
										595.165	-0.000457669
										595.361	0.00258
										595.556	0.00186
										595.752	0.00123
										595.947	0.000977147
										596.143	0.000652251
										596.338	0.00036411
										596.534	0.000264733
										596.729	0.000568648
										596.925	-4.85554e-05
										597.12	-0.000147832
										597.316	-0.000820451
										597.511	0.00183
										597.707	-0.000182835
										597.902	0.000560748
										598.097	0.00105
										598.293	0.000395199
										598.488	0.000976937
										598.684	0.000218413
										598.879	-0.00142
										599.074	0.00167
										599.269	-1.54735e-05
										599.465	-0.000713759
										599.66	0.000582829
										599.855	0.000405152
										600.051	-0.00142
										600.246	0.000552572
										600.441	-0.00166
										600.636	0.000899368
										600.831	0.000293677
										601.027	-0.00145
										601.222	1.13585e-05
										601.417	-0.00023472
										601.612	0.00242
										601.807	-0.000372531
										602.002	0.000597906
										602.197	0.00179
										602.393	0.00221
										602.588	0.0021
										602.783	0.00136
										602.978	-0.000421547
										603.173	0.00111
										603.368	0.000430805
										603.563	-0.000353276
										603.758	-0.000338983
										603.953	0.000231493
										604.148	0.000368906
										604.343	0.00225
										604.538	0.000866868
										604.733	0.00103
										604.927	0.00185
										605.122	0.000269374
										605.317	-0.000355954
										605.512	-0.000222797
										605.707	0.000669596
										605.902	0.000545484
										606.097	0.0017
										606.291	0.00109
										606.486	0.000782409
										606.681	2.39615e-05
										606.876	-0.000353515
										607.07	0.00109
										607.265	0.00151
										607.46	0.000197654
										607.655	-0.000331929
										607.849	-0.0011
										608.044	-0.000776116
										608.239	0.00229
										608.433	0.00223
										608.628	0.00186
										608.822	0.00115
										609.017	0.00128
										609.212	0.00101
										609.406	0.000436785
										609.601	0.000242241
										609.795	0.000975947
										609.99	0.00207
										610.184	0.000364913
										610.379	6.43709e-05
										610.573	0.00117
										610.768	0.000616397
[truncated: 467 more rows]

## Sheet: Exctinction Coeff
Lambda	dendra-pH30	dendra-pH75	dendra-pH70	activatable @pH 7	extinction coeff @pH 7		384.043	0.76797	0.50573			Dendra-rot-pH100	Dendra-rot-pH70-3	Dendra-rot-pH75-3	exct coeff activated @pH 7
549.023	6.78554e-05	0.000119592	-5.87046e-06	4.46847e-05	1.66524						700	-0.00649	-0.00938	-0.00768	-482.568
547.973	0.00012011	2.46624e-05	0.000373924	7.90958e-05	2.94761						699	-0.00514	-0.00908	-0.00792	-382.188
547.072	0.000271126	0.000229608	0.000450878	0.000178544	6.65369	Abs 490	1.21082	at PH7.5			698	-0.00767	-0.00929	-0.0083	-570.307	Abs 553	0.48685	at PH7.5
546.021	0.000415166	0.000430027	0.000447512	0.000273399	10.1886	Ext @ 490	45100	at PH7.4			697	-0.0081	-0.00937	-0.00858	-602.28	Ext @ 553	36200	at PH7.4
544.97	0.000519183	0.000577332	0.000777942	0.000341897	12.7412	Abs 405	0.2752	at PH7.5			696	-0.00645	-0.00909	-0.00804	-479.593	Coeff	74355.6
544.069	0.000570332	0.000484052	0.000737553	0.00037558	13.9965	Ext @ 405	10250.5	at PH7.5			695	-0.00782	-0.00893	-0.00809	-581.46
543.017	0.000731727	0.000822725	0.000966772	0.000481863	17.9573	Coeff :	37266.3				694	-0.007	-0.00862	-0.00781	-520.489
541.965	0.000824372	0.000841891	0.00109	0.000542872	20.2309						693	-0.00587	-0.00836	-0.00775	-436.467	Abs 553	0.25272	at PH7.0
541.064	0.000955045	0.0014	0.0014	0.000628924	23.4377						692	-0.00638	-0.00845	-0.00789	-474.388	Ext @ 553	18791.1	at PH7.0
540.011	0.00106	0.00152	0.00156	0.00069804	26.0134	Abs 490	0.72285	at PH7.0			691	-0.00618	-0.00842	-0.00738	-459.517
538.959	0.00122	0.00169	0.00176	0.000803405	29.94	Ext @ 490	26924.3	at PH7.0			690	-0.00615	-0.0079	-0.00721	-457.287
538.056	0.00115	0.0017	0.00174	0.000757308	28.2221	Abs 405	0.35273	at PH7.0			689	-0.00678	-0.00794	-0.00733	-504.131
537.003	0.0015	0.00202	0.00199	0.000987792	36.8114	Ext @ 405	13138.3	at PH7.0			688	-0.00516	-0.00757	-0.00693	-383.675
535.95	0.00162	0.00239	0.0024	0.00106682	39.7563						687	-0.00657	-0.00766	-0.00712	-488.516
535.047	0.00152	0.00248	0.00249	0.00100096	37.3022						686	-0.0053	-0.00731	-0.00674	-394.084
533.993	0.00189	0.00274	0.00257	0.00124462	46.3824						685	-0.00583	-0.00727	-0.00685	-433.493
532.939	0.00197	0.0033	0.00311	0.0012973	48.3457						684	-0.00634	-0.00719	-0.0068	-471.414
532.035	0.002	0.00335	0.00328	0.00131706	49.0819						683	-0.00506	-0.00658	-0.00628	-376.239
530.981	0.00217	0.00373	0.00358	0.00142901	53.2539						682	-0.00473	-0.00672	-0.00654	-351.702
529.926	0.0023	0.00412	0.00398	0.00151462	56.4442						681	-0.00506	-0.00641	-0.00614	-376.239
529.021	0.00251	0.00449	0.00432	0.00165291	61.5978						680	-0.0062	-0.00664	-0.00628	-461.004
527.966	0.00263	0.00531	0.00486	0.00173193	64.5427						679	-0.0062	-0.0062	-0.00616	-461.004
527.061	0.00257	0.00572	0.00517	0.00169242	63.0702						678	-0.00547	-0.006	-0.00546	-406.725
526.006	0.00266	0.00631	0.00571	0.00175169	65.2789						677	-0.00574	-0.00585	-0.00557	-426.801
524.95	0.00276	0.00741	0.00658	0.00181754	67.733						676	-0.00495	-0.00557	-0.00531	-368.06
524.044	0.00283	0.00836	0.00728	0.00186364	69.4509						675	-0.00483	-0.00552	-0.00489	-359.137
522.988	0.00287	0.00983	0.00823	0.00188998	70.4325						674	-0.00629	-0.00562	-0.00504	-467.696
521.931	0.00307	0.01155	0.00954	0.00202168	75.3407						673	-0.00414	-0.00493	-0.00476	-307.832
521.025	0.00297	0.01324	0.01057	0.00195583	72.8866						672	-0.00465	-0.00511	-0.00452	-345.753
519.968	0.00309	0.01599	0.0125	0.00203485	75.8315						671	-0.0049	-0.0046	-0.00446	-364.342
519.062	0.00306	0.01895	0.01442	0.0020151	75.0953						670	-0.0037	-0.00424	-0.00399	-275.116
518.004	0.00319	0.02332	0.01753	0.00210071	78.2856						669	-0.00398	-0.00463	-0.00405	-295.935
516.947	0.00341	0.02884	0.02114	0.00224558	83.6846						668	-0.00319	-0.00387	-0.00375	-237.194
516.04	0.00344	0.03494	0.02513	0.00226534	84.4209						667	-0.0031	-0.00366	-0.00342	-230.502
514.981	0.00323	0.0427	0.03002	0.00212705	79.2673						666	-0.00392	-0.00352	-0.00303	-291.474
514.074	0.0035	0.05043	0.03528	0.00230485	85.8933						665	-0.00297	-0.00348	-0.0029	-220.836
513.015	0.00356	0.06355	0.04384	0.00234436	87.3658						664	-0.00263	-0.00301	-0.00269	-195.555
511.956	0.00368	0.0796	0.05419	0.00242338	90.3107						663	-0.0033	-0.00325	-0.00235	-245.373
511.049	0.00354	0.096	0.06456	0.00233119	86.875						662	-0.00262	-0.00268	-0.0023	-194.812
509.989	0.00362	0.11929	0.07987	0.00238387	88.8382						661	-0.00327	-0.00268	-0.00217	-243.143
508.929	0.00373	0.14595	0.09674	0.00245631	91.5377						660	-0.00279	-0.00241	-0.002	-207.452
508.021	0.00418	0.17302	0.1134	0.00275265	102.581						659	-0.00261	-0.00233	-0.00203	-194.068
506.961	0.00417	0.21715	0.14096	0.00274606	102.336						658	-0.00216	-0.00213	-0.00164	-160.608
506.052	0.00435	0.26333	0.16963	0.0028646	106.753						657	-0.00135	-0.00179	-0.0015	-100.38
504.991	0.00445	0.32197	0.20611	0.00293045	109.207						656	-0.000883147	-0.00156	-0.00117	-65.6669
503.931	0.0048	0.38777	0.24529	0.00316094	117.797						655	-0.0012	-0.00141	-0.00112	-89.2267
503.021	0.0048	0.43773	0.27555	0.00316094	117.797						654	0.000222795	-0.000853284	-0.000923401	16.566
501.96	0.00517	0.52036	0.32199	0.00340459	126.877						653	-0.000531433	-0.00067769	-0.000661151	-39.515
501.05	0.00542	0.60504	0.37326	0.00356922	133.012						652	-0.000896092	-0.000813693	-0.000802212	-66.6294
499.988	0.00548	0.69326	0.42694	0.00360874	134.484						651	-0.000911661	-0.000477085	-0.00030095	-67.7871
498.927	0.00573	0.78093	0.4754	0.00377337	140.62						650	0	0	0	0
498.016	0.00599	0.85011	0.51562	0.00394458	147						649	0.000527107	0.00041373	0.000735488	39.1933
496.954	0.00625	0.92755	0.5598	0.0041158	153.381						648	-0.000509629	0.000357805	0.000905171	-37.8937
496.043	0.00641	0.9973	0.60055	0.00422117	157.307						647	0.00161	0.00111	0.00151	119.712
494.98	0.00667	1.07017	0.64359	0.00439238	163.688						646	0.00131	0.00127	0.00133	97.4058
494.069	0.00674	1.11774	0.67071	0.00443848	165.406						645	0.00236	0.00159	0.00194	175.479
493.006	0.00651	1.16336	0.69697	0.00428702	159.762						644	0.00276	0.00219	0.00225	205.221
491.942	0.00687	1.19086	0.71217	0.00452409	168.596						643	0.00187	0.00231	0.0023	139.045
491.031	0.00679	1.20358	0.71908	0.00447141	166.633						642	0.00221	0.00257	0.00247	164.326
489.967	0.00688	1.21082	0.72285	0.00453067	168.842						641	0.00255	0.00304	0.00292	189.607
489.055	0.00673	1.20357	0.71852	0.0044319	165.161						640	0.00254	0.00321	0.00332	188.863
487.99	0.00685	1.18913	0.70898	0.00451092	168.105						639	0.00396	0.00362	0.00361	294.448
486.926	0.00678	1.16563	0.69458	0.00446482	166.388						638	0.00421	0.00401	0.00401	313.037
486.013	0.00666	1.14204	0.68075	0.0043858	163.443						637	0.00488	0.00448	0.00441	362.855
484.948	0.00636	1.10589	0.65966	0.00418824	156.08						636	0.00518	0.00477	0.00464	385.162
484.035	0.00643	1.0741	0.64046	0.00423434	157.798						635	0.00506	0.00527	0.00515	376.239
482.97	0.0064	1.04172	0.62099	0.00421458	157.062						634	0.00553	0.00532	0.00539	411.186
482.056	0.00604	1.00547	0.59975	0.00397751	148.227						633	0.00642	0.00579	0.00575	477.363
480.991	0.00608	0.96925	0.57843	0.00400385	149.209						632	0.0052	0.00597	0.00612	386.649
479.925	0.00587	0.93259	0.5569	0.00386556	144.055						631	0.00699	0.00644	0.00652	519.745
479.011	0.00586	0.90027	0.53883	0.00385898	143.81						630	0.00584	0.00664	0.00673	434.236
477.944	0.00592	0.86659	0.51853	0.00389849	145.282						629	0.00728	0.00698	0.00725	541.308
477.03	0.00598	0.84164	0.50376	0.003938	146.755						628	0.00771	0.00742	0.00768	573.281
475.963	0.00576	0.81427	0.48755	0.00379312	141.356						627	0.00916	0.00791	0.00827	681.097
475.048	0.00574	0.79718	0.47699	0.00377995	140.865						626	0.00775	0.00816	0.00829	576.256
473.981	0.00574	0.77547	0.46506	0.00377995	140.865						625	0.00974	0.00867	0.00898	724.223
473.066	0.00568	0.75686	0.45387	0.00374044	139.393						624	0.00858	0.00886	0.00903	637.971
471.998	0.00547	0.74056	0.44366	0.00360215	134.239						623	0.01065	0.00946	0.00974	791.887
470.93	0.00589	0.72639	0.43569	0.00387873	144.546						622	0.0105	0.00994	0.00996	780.733
470.015	0.00579	0.71693	0.43011	0.00381288	142.092						621	0.01053	0.01013	0.01046	782.964
468.947	0.00566	0.70688	0.42375	0.00372727	138.902						620	0.0115	0.01059	0.01106	855.089
468.031	0.00595	0.69839	0.41882	0.00391824	146.019						619	0.01156	0.01115	0.01144	859.55
466.962	0.00605	0.68962	0.41351	0.0039841	148.473						618	0.01359	0.01178	0.01219	1010.49
466.046	0.00588	0.68186	0.4079	0.00387215	144.301						617	0.01407	0.01238	0.01279	1046.18
464.976	0.00613	0.67288	0.40251	0.00403678	150.436						616	0.01527	0.01292	0.0134	1135.41
464.06	0.00603	0.66551	0.39813	0.00397093	147.982						615	0.01738	0.01364	0.01433	1292.3
462.99	0.00617	0.65392	0.39014	0.00406312	151.418						614	0.01778	0.01405	0.01484	1322.04
462.073	0.00612	0.64	0.38165	0.00403019	150.191						613	0.01785	0.01483	0.0156	1327.25
461.003	0.00619	0.6219	0.37121	0.00407629	151.908						612	0.01906	0.01534	0.01628	1417.22
459.933	0.00621	0.60569	0.3608	0.00408946	152.399						611	0.02298	0.01648	0.01748	1708.69
459.016	0.0062	0.5912	0.35217	0.00408288	152.154						610	0.02426	0.01724	0.01827	1803.87
457.945	0.00629	0.57017	0.33954	0.00414214	154.363						609	0.02713	0.01834	0.01976	2017.27
457.027	0.00631	0.55133	0.32709	0.00415531	154.853						608	0.02872	0.01871	0.02028	2135.49
455.956	0.00621	0.52155	0.31096	0.00408946	152.399						607	0.02959	0.01967	0.02156	2200.18
455.038	0.00632	0.50068	0.29901	0.0041619	155.099						606	0.03333	0.02089	0.02288	2478.27
453.967	0.00615	0.4758	0.28458	0.00404995	150.927						605	0.03668	0.02216	0.02448	2727.36
453.048	0.00612	0.45851	0.27404	0.00403019	150.191						604	0.04118	0.02302	0.02594	3061.96
451.976	0.00636	0.43475	0.26119	0.00418824	156.08						603	0.044	0.0243	0.02758	3271.64
451.057	0.00636	0.4117	0.24722	0.00418824	156.08						602	0.04737	0.02509	0.02914	3522.22
449.985	0.00647	0.38986	0.23495	0.00426068	158.78						601	0.0523	0.02673	0.0312	3888.8
449.066	0.00679	0.3724	0.22447	0.00447141	166.633						600	0.05728	0.02833	0.03337	4259.09
447.993	0.00666	0.35424	0.21428	0.0043858	163.443						599	0.06223	0.02988	0.03564	4627.15
447.074	0.00697	0.33947	0.20607	0.00458994	171.05						598	0.06829	0.03138	0.03824	5077.74
446.001	0.00706	0.3208	0.19527	0.00464921	173.259						597	0.07424	0.03282	0.0405	5520.16
444.928	0.00733	0.30363	0.18552	0.00482701	179.885						596	0.0785	0.03431	0.04274	5836.91
444.008	0.0076	0.29062	0.17856	0.00500482	186.511						595	0.08612	0.03643	0.04562	6403.5
442.934	0.0077	0.27594	0.17047	0.00507067	188.965						594	0.09238	0.03817	0.04856	6868.97
442.014	0.00817	0.2665	0.16532	0.00538018	200.5						593	0.09839	0.03979	0.05161	7315.84
440.94	0.00871	0.25415	0.15886	0.00573578	213.752						592	0.10466	0.04159	0.05436	7782.05
440.019	0.00922	0.24312	0.15327	0.00607163	226.268						591	0.11131	0.04334	0.05737	8276.52
438.945	0.00989	0.2322	0.14812	0.00651285	242.71						590	0.11976	0.04546	0.06048	8904.82
438.024	0.01031	0.22386	0.14418	0.00678943	253.017						589	0.12467	0.04707	0.06345	9269.91
436.949	0.0111	0.21475	0.14014	0.00730966	272.405						588	0.13224	0.04921	0.06709	9832.78
436.027	0.01175	0.20753	0.13718	0.00773771	288.356						587	0.1394	0.05112	0.0699	10365.2
434.952	0.01299	0.19941	0.13354	0.00855428	318.787						586	0.14552	0.05279	0.07309	10820.2
434.031	0.01453	0.1927	0.13194	0.00956842	356.58						585	0.15248	0.05476	0.07629	11337.7
432.955	0.01593	0.18614	0.12996	0.0104904	390.937						584	0.1605	0.05683	0.07984	11934.1
432.033	0.01731	0.18145	0.129	0.0113991	424.804						583	0.16752	0.05888	0.08307	12456
430.957	0.01946	0.17608	0.12842	0.012815	477.567						582	0.17677	0.06098	0.0868	13143.8
430.035	0.02173	0.17181	0.12866	0.0143098	533.275						581	0.18661	0.06306	0.09051	13875.5
428.959	0.02488	0.16767	0.1295	0.0163842	610.579						580	0.19825	0.06544	0.09503	14741
428.036	0.02836	0.16513	0.13132	0.0186759	695.981						579	0.20937	0.06817	0.09968	15567.8
426.959	0.03268	0.16265	0.13357	0.0215207	801.998						578	0.22349	0.07075	0.10501	16617.7
426.036	0.03651	0.16157	0.13644	0.0240429	895.99						577	0.23973	0.07396	0.1114	17825.3
424.959	0.04248	0.16101	0.14055	0.0279743	1042.5						576	0.25662	0.07744	0.1184	19081.1
424.036	0.04926	0.16111	0.14557	0.0324391	1208.89						575	0.28059	0.08214	0.1268	20863.4
422.958	0.05842	0.16261	0.15212	0.0384712	1433.68						574	0.3037	0.08638	0.13577	22581.8
422.035	0.06765	0.16459	0.15859	0.0445494	1660.2						573	0.33154	0.09192	0.14658	24651.8
420.957	0.07764	0.16734	0.16598	0.0511281	1905.36						572	0.36152	0.09799	0.15839	26881
420.033	0.08779	0.17031	0.17287	0.0578122	2154.45						571	0.39707	0.10477	0.17126	29524.4
418.955	0.10374	0.1753	0.1833	0.0683157	2545.88						570	0.43566	0.11235	0.18644	32393.7
418.031	0.11999	0.18042	0.19377	0.0790168	2944.67						569	0.47654	0.12002	0.20274	35433.4
416.952	0.13975	0.18693	0.20576	0.0920293	3429.6						568	0.52863	0.13043	0.22404	39306.6
416.028	0.1561	0.19197	0.21492	0.102796	3830.84						567	0.56572	0.13784	0.23978	42064.4
414.949	0.17698	0.19883	0.22709	0.116546	4343.26						566	0.61697	0.14815	0.2604	45875.1
414.024	0.19892	0.20617	0.23926	0.130994	4881.69						565	0.66676	0.15826	0.28167	49577.3
412.945	0.2266	0.2151	0.25409	0.149223	5560.98						564	0.71829	0.1691	0.30389	53408.8
412.019	0.24995	0.2222	0.26663	0.164599	6134.01						563	0.76635	0.17923	0.32621	56982.4
410.94	0.27812	0.23098	0.28126	0.18315	6825.33						562	0.81522	0.18962	0.34853	60616.1
410.014	0.29808	0.23711	0.29133	0.196294	7315.17						561	0.85922	0.19995	0.37063	63887.8
408.934	0.32457	0.24543	0.30532	0.213739	7965.25						560	0.89983	0.2096	0.39163	66907.4
408.009	0.35226	0.25409	0.31932	0.231973	8644.79						559	0.93705	0.21897	0.41195	69674.9
406.928	0.37878	0.26298	0.33316	0.249437	9295.62						558	0.96863	0.22739	0.43003	72023
406.002	0.3998	0.27003	0.34425	0.26328	9811.47						557	0.99493	0.23466	0.4462	73978.6
405.076	0.41769	0.2752	0.35273	0.275061	10250.5						556	1.01328	0.24088	0.46018	75343
403.995	0.43951	0.28263	0.36518	0.28943	10786						555	1.0254	0.24617	0.47205	76244.2
403.068	0.46095	0.28993	0.37691	0.303549	11312.1						554	1.03245	0.25017	0.48066	76768.4
401.987	0.48181	0.29775	0.38838	0.317286	11824.1						553	1.03271	0.25272	0.48685	76787.7
401.06	0.49896	0.30353	0.39724	0.328579	12245						552	1.02822	0.25424	0.49063	76453.9
399.979	0.51739	0.31013	0.40779	0.340716	12697.2						551	1.01745	0.25457	0.49158	75653.1
399.052	0.53288	0.31596	0.41597	0.350917	13077.4						550	1.00196	0.25335	0.49005	74501.3
397.97	0.55398	0.32339	0.4276	0.364812	13595.2						549	0.98315	0.25169	0.48606	73102.7
397.042	0.57247	0.32946	0.43692	0.376988	14049						548	0.9623	0.24883	0.48057	71552.3
395.96	0.59307	0.33637	0.44678	0.390553	14554.5						547	0.93713	0.24503	0.47284	69680.8
395.032	0.60933	0.34135	0.45434	0.401261	14953.5						546	0.91275	0.24105	0.46414	67868
393.95	0.62702	0.3466	0.4624	0.41291	15387.7						545	0.88672	0.23605	0.45409	65932.6
393.022	0.64509	0.35154	0.47006	0.42481	15831.1						544	0.85943	0.23096	0.44325	63903.4
391.939	0.66797	0.35727	0.47893	0.439877	16392.6						543	0.83333	0.22569	0.4319	61962.7
391.01	0.68177	0.36055	0.48412	0.448965	16731.3						542	0.8049	0.22024	0.42029	59848.8
389.927	0.7016	0.36435	0.49049	0.462023	17217.9						541	0.77768	0.21427	0.40839	57824.8
388.998	0.7141	0.36661	0.49428	0.470255	17524.7						540	0.75471	0.20906	0.39683	56116.9
388.07	0.72864	0.36898	0.49865	0.47983	17881.5						539	0.73147	0.20371	0.3853	54388.9
386.986	0.74331	0.37081	0.5024	0.489491	18241.5						538	0.70974	0.19862	0.37476	52773.1
386.057	0.75329	0.37168	0.50452	0.496063	18486.4						537	0.69016	0.19385	0.36428	51317.2
384.973	0.76263	0.3718	0.50561	0.502213	18715.7						536	0.6748	0.18967	0.35539	50175.1
384.043	0.76797	0.37161	0.50573	0.50573	18846.7						535	0.65791	0.18562	0.34661	48919.3
382.959	0.77332	0.3707	0.50545	0.509253	18978						534	0.64542	0.18232	0.33918	47990.6
382.029	0.77598	0.36884	0.50343	0.511005	19043.3						533	0.63569	0.17925	0.33224	47267.1
380.944	0.77716	0.36653	0.501	0.511782	19072.2						532	0.62531	0.17638	0.32656	46495.3
380.014	0.77642	0.36431	0.4984	0.511295	19054.1						531	0.61984	0.17462	0.32199	46088.5
378.929	0.77496	0.36122	0.49433	0.510333	19018.3						530	0.61617	0.1732	0.31862	45815.7
377.999	0.77222	0.35819	0.49057	0.508529	18951						529	0.61395	0.17216	0.31583	45650.6
377.069	0.76803	0.35479	0.48579	0.50577	18848.2						528	0.61229	0.17107	0.31402	45527.2
375.983	0.76377	0.35103	0.48069	0.502964	18743.6						527	0.6162	0.1715	0.31367	45817.9
375.053	0.75957	0.34697	0.47547	0.500198	18640.6						526	0.62073	0.17172	0.31412	46154.7
373.967	0.75308	0.34253	0.47005	0.495925	18481.3						525	0.62472	0.17198	0.31474	46451.4
373.036	0.7483	0.33836	0.46398	0.492777	18364						524	0.63037	0.17283	0.31678	46871.5
371.949	0.74047	0.33213	0.4558	0.48762	18171.8						523	0.63714	0.17434	0.31896	47374.9
371.018	0.73328	0.327	0.44906	0.482886	17995.4						522	0.64361	0.17549	0.32162	47856
369.932	0.72521	0.32087	0.44069	0.477571	17797.3						521	0.64903	0.17687	0.32419	48259
369	0.71711	0.3153	0.43362	0.472237	17598.6						520	0.65532	0.17823	0.32674	48726.7
368.069	0.70812	0.30929	0.4252	0.466317	17377.9						519	0.6586	0.17952	0.32927	48970.6
366.981	0.69597	0.3014	0.41494	0.458316	17079.8						518	0.66069	0.17953	0.33049	49126
366.05	0.68386	0.29494	0.40573	0.450341	16782.6						517	0.65926	0.18057	0.33136	49019.6
364.962	0.67075	0.28655	0.39482	0.441708	16460.8						516	0.65727	0.18081	0.33186	48871.7
364.03	0.65825	0.27991	0.38616	0.433476	16154.1						515	0.65371	0.18098	0.33131	48607
362.942	0.64149	0.27112	0.37384	0.422439	15742.8						514	0.64687	0.1804	0.32957	48098.4
362.01	0.62682	0.26487	0.36423	0.412779	15382.8						513	0.63814	0.17924	0.327	47449.3
361.077	0.6126	0.2578	0.3549	0.403414	15033.8						512	0.62903	0.17848	0.3243	46771.9
359.989	0.595	0.24917	0.3439	0.391824	14601.9						511	0.61978	0.17746	0.32105	46084.1
359.056	0.57999	0.24184	0.33334	0.38194	14233.5						510	0.60591	0.17565	0.31609	45052.8
357.968	0.56129	0.23315	0.32108	0.369625	13774.6						509	0.59357	0.17432	0.31121	44135.2
357.035	0.54642	0.22649	0.31135	0.359833	13409.7						508	0.5807	0.17238	0.30608	43178.3
355.946	0.52647	0.2173	0.2992	0.346695	12920.1						507	0.5672	0.17073	0.30083	42174.5
355.013	0.51146	0.21063	0.2897	0.336811	12551.7						506	0.55482	0.16912	0.29548	41253.9
353.923	0.49312	0.20236	0.27781	0.324733	12101.6						505	0.53941	0.16806	0.29016	40108.1
352.99	0.48066	0.19708	0.27028	0.316528	11795.9						504	0.52823	0.16689	0.28506	39276.8
352.056	0.46368	0.18948	0.25928	0.305346	11379.1						503	0.51407	0.16595	0.28028	38224
350.966	0.44521	0.18112	0.24747	0.293183	10925.9						502	0.50492	0.16574	0.27635	37543.6
350.032	0.43101	0.17465	0.23863	0.283832	10577.4						501	0.4944	0.16568	0.27225	36761.4
348.943	0.41435	0.16719	0.22851	0.272861	10168.5						500	0.48537	0.16623	0.26913	36090
348.008	0.40107	0.16202	0.22037	0.264116	9842.64						499	0.47408	0.1666	0.266	35250.5
347.074	0.38506	0.15484	0.21033	0.253573	9449.74						498	0.46682	0.16854	0.2638	34710.7
345.984	0.36718	0.14768	0.20009	0.241798	9010.94						497	0.4563	0.16953	0.26144	33928.4
345.049	0.35384	0.14195	0.19192	0.233014	8683.57						496	0.44774	0.17097	0.2599	33292
343.958	0.33791	0.13563	0.18299	0.222523	8292.63						495	0.43958	0.17392	0.25879	32685.2
343.023	0.32632	0.13078	0.1759	0.214891	8008.2						494	0.43216	0.1762	0.25772	32133.5
341.932	0.3111	0.12488	0.16695	0.204868	7634.69						493	0.42529	0.17942	0.25783	31622.7
340.997	0.2966	0.11938	0.15895	0.19532	7278.84						492	0.41831	0.18298	0.25722	31103.7
340.062	0.28546	0.11512	0.15253	0.187983	7005.46						491	0.40866	0.18603	0.25706	30386.1
338.971	0.27236	0.11009	0.14526	0.179357	6683.97						490	0.40202	0.19063	0.25769	29892.4
338.035	0.26335	0.10691	0.14068	0.173423	6462.86						489	0.39455	0.19521	0.25853	29337
336.943	0.25263	0.10273	0.13444	0.166364	6199.78						488	0.38706	0.20008	0.26007	28780.1
336.008	0.24245	0.09875	0.12879	0.15966	5949.95						487	0.37996	0.20592	0.26151	28252.1
335.072	0.23462	0.09619	0.12457	0.154504	5757.8						486	0.3744	0.21255	0.26449	27838.7
333.98	0.2259	0.09333	0.11992	0.148762	5543.8						485	0.36683	0.21998	0.26732	27275.8
333.043	0.22022	0.09141	0.11708	0.145021	5404.41						484	0.36325	0.22867	0.27152	27009.7
331.951	0.21313	0.08916	0.11343	0.140352	5230.41						483	0.35793	0.23838	0.27636	26614.1
331.015	0.20647	0.08734	0.11055	0.135966	5066.97						482	0.35372	0.24965	0.28269	26301
329.922	0.20062	0.08628	0.10801	0.132114	4923.4						481	0.34828	0.26155	0.28926	25896.6
328.985	0.1957	0.08537	0.10605	0.128874	4802.66						480	0.3466	0.27504	0.29726	25771.6
328.048	0.19141	0.08522	0.10458	0.126049	4697.38						479	0.34347	0.28959	0.30553	25538.9
326.955	0.18551	0.08496	0.10306	0.122164	4552.59						478	0.34095	0.30485	0.31462	25351.5
326.018	0.18033	0.08523	0.10157	0.118752	4425.47						477	0.33718	0.31996	0.32337	25071.2
324.925	0.17513	0.08502	0.09998	0.115328	4297.86						476	0.33559	0.33554	0.33203	24953
323.988	0.17044	0.08536	0.09879	0.11224	4182.76						475	0.33254	0.34987	0.33967	24726.2
323.05	0.16669	0.08531	0.09764	0.10977	4090.73						474	0.32762	0.36237	0.34635	24360.4
321.956	0.16056	0.08456	0.09557	0.105733	3940.29						473	0.32354	0.37327	0.35094	24057
321.019	0.15529	0.0838	0.09353	0.102263	3810.96						472	0.31799	0.38168	0.35456	23644.3
319.925	0.14983	0.08283	0.09127	0.0986673	3676.97						471	0.31228	0.3883	0.3565	23219.8
318.987	0.14577	0.08269	0.09001	0.0959937	3577.33						470	0.30452	0.392	0.35628	22642.8
318.049	0.14222	0.08244	0.08902	0.0936559	3490.21						469	0.29548	0.39379	0.35479	21970.6
316.954	0.13719	0.08191	0.08716	0.0903435	3366.77						468	0.28904	0.39414	0.35233	21491.7
316.016	0.1328	0.08158	0.08589	0.0874526	3259.04						467	0.28078	0.39269	0.34876	20877.6
315.078	0.12951	0.08168	0.08509	0.085286	3178.3						466	0.27318	0.39083	0.34446	20312.4
313.983	0.12592	0.08231	0.08453	0.0829219	3090.2						465	0.26597	0.38825	0.34062	19776.3
313.044	0.12309	0.08257	0.08402	0.0810583	3020.75						464	0.25946	0.38606	0.33718	19292.3
311.949	0.12015	0.0837	0.08394	0.0791222	2948.59						463	0.25221	0.384	0.33319	18753.2
311.01	0.11729	0.08441	0.08382	0.0772388	2878.41						462	0.24643	0.38263	0.32996	18323.4
310.071	0.11548	0.08574	0.08394	0.0760469	2833.99						461	0.23878	0.38172	0.32733	17754.6
308.976	0.11365	0.08738	0.08488	0.0748417	2789.08						460	0.2332	0.38154	0.32539	17339.7
308.037	0.11346	0.08948	0.0862	0.0747166	2784.42						459	0.22897	0.38222	0.32442	17025.2
306.941	0.11354	0.09305	0.08905	0.0747693	2786.38						458	0.22244	0.38364	0.32335	16539.6
306.002	0.11513	0.09857	0.09334	0.0758164	2825.4						457	0.21919	0.38606	0.3238	16298
305.062	0.1181	0.10535	0.09888	0.0777722	2898.29						456	0.21386	0.38919	0.32422	15901.7
303.966	0.12359	0.1151	0.10742	0.0813875	3033.02						455	0.21065	0.39285	0.32609	15663
303.026	0.12951	0.12412	0.11592	0.085286	3178.3						454	0.21027	0.39731	0.32792	15634.7
301.93	0.13923	0.13714	0.12749	0.0916869	3416.84						453	0.20734	0.40236	0.33024	15416.9
300.99	0.15159	0.15168	0.14147	0.0998263	3720.16						452	0.20557	0.40783	0.33326	15285.3
300.05	0.16455	0.16549	0.15479	0.108361	4038.21						451	0.20484	0.41351	0.33699	15231
298.953	0.18304	0.18429	0.17457	0.120537	4491.97						450	0.20469	0.4201	0.34086	15219.8
298.013	0.19881	0.20012	0.1907	0.130922	4878.99						449	0.20392	0.4267	0.34492	15162.6
297.072	0.22169	0.2233	0.21427	0.145989	5440.48						448	0.20219	0.4328	0.34881	15033.9
295.975	0.2569	0.26037	0.25077	0.169176	6304.57						447	0.20287	0.43986	0.353	15084.5
295.034	0.29472	0.29777	0.29037	0.194081	7232.71						446	0.20254	0.44604	0.35703	15060
293.937	0.3461	0.35004	0.34077	0.227917	8493.62						445	0.20334	0.45182	0.36065	15119.5
292.996	0.39557	0.39927	0.39372	0.260494	9707.66						444	0.20165	0.45708	0.36313	14993.8
292.055	0.45759	0.46284	0.4603	0.301336	11229.7						443	0.20122	0.46052	0.36498	14961.8
290.957	0.52877	0.53581	0.53338	0.34821	12976.5						442	0.19819	0.46304	0.36551	14736.5
290.016	0.57605	0.59392	0.58502	0.379345	14136.8						441	0.19505	0.46349	0.36449	14503.1
289.075	0.62158	0.64348	0.6317	0.409328	15254.2						440	0.19322	0.46247	0.36234	14367
287.976	0.67571	0.69909	0.68841	0.444974	16582.6						439	0.1887	0.45983	0.35923	14030.9
287.035	0.73686	0.75527	0.74712	0.485243	18083.2						438	0.1846	0.45535	0.35475	13726
285.936	0.81488	0.82325	0.81812	0.536622	19997.9						437	0.17946	0.45008	0.34985	13343.8
284.995	0.87546	0.87477	0.87774	0.576515	21484.6						436	0.17426	0.44439	0.34447	12957.2
284.053	0.9205	0.91753	0.91687	0.606175	22589.9						435	0.17055	0.43766	0.33881	12681.3
282.954	0.95554	0.95236	0.95406	0.62925	23449.9						434	0.16538	0.43106	0.33331	12296.9
282.012	0.97162	0.97038	0.97066	0.639839	23844.5						433	0.16259	0.42485	0.32789	12089.5
281.07	0.98424	0.98467	0.985	0.64815	24154.2						432	0.15796	0.41917	0.32245	11745.2
279.971	1	1	1	0.658528	24540.9						431	0.15563	0.41348	0.31817	11572
279.029	1.01123	1.01213	1.01148	0.665924	24816.5						430	0.15108	0.40833	0.31402	11233.6
277.929	1.01879	1.02002	1.01738	0.670902	25002.1						429	0.14918	0.40427	0.31079	11092.4
276.987	1.01781	1.01759	1.01481	0.670257	24978						428	0.14767	0.40049	0.3077	10980.1
276.044	1.0101	1.00847	1.00524	0.665179	24788.8						427	0.145	0.39727	0.30498	10781.6
274.944	0.99629	0.99177	0.98933	0.656085	24449.9						426	0.14297	0.39398	0.30217	10630.6
274.001	0.98076	0.97574	0.97393	0.645858	24068.8						425	0.14207	0.39142	0.30063	10563.7
273.058	0.96481	0.95892	0.95687	0.635355	23677.4						424	0.14126	0.38934	0.29935	10503.5
271.958	0.94004	0.93343	0.93032	0.619043	23069.5						423	0.14092	0.38722	0.29759	10478.2
271.015	0.92166	0.91481	0.91179	0.606939	22618.4						422	0.14028	0.38538	0.29636	10430.6
270.072	0.90277	0.89346	0.89164	0.5945	22154.8						421	0.13907	0.38328	0.29485	10340.6
268.971	0.8833	0.87369	0.87191	0.581678	21677						420	0.13725	0.38095	0.29326	10205.3
268.028	0.8618	0.85306	0.85168	0.56752	21149.4						419	0.13765	0.37928	0.29191	10235
266.927	0.83096	0.81841	0.81891	0.547211	20392.5						418	0.13771	0.37679	0.29015	10239.5
265.984	0.81359	0.7975	0.79988	0.535772	19966.3						417	0.13623	0.37403	0.28783	10129.5
265.04	0.79745	0.77562	0.7793	0.525143	19570.2						416	0.13396	0.3708	0.28551	9960.67
263.939	0.77704	0.74741	0.75408	0.511703	19069.3						415	0.13178	0.36712	0.28246	9798.57
262.995	0.76301	0.7246	0.73273	0.502464	18725						414	0.12967	0.36239	0.27868	9641.68
262.051	0.75177	0.70185	0.71224	0.495062	18449.1						413	0.12875	0.3578	0.27496	9573.28
260.949	0.74179	0.68109	0.69328	0.48849	18204.2						412	0.12316	0.35238	0.271	9157.63
260.005	0.73342	0.6688	0.68064	0.482978	17998.8						411	0.12335	0.34706	0.2668	9171.76
259.061	0.72055	0.6544	0.66693	0.474503	17683						410	0.11993	0.34104	0.26246	8917.46
257.959	0.68964	0.62258	0.63521	0.454147	16924.4						409	0.11719	0.33507	0.25769	8713.73
257.015	0.6521	0.58949	0.60023	0.429426	16003.2						408	0.11789	0.32954	0.25318	8765.78
256.07	0.62895	0.5681	0.57817	0.414181	15435						407	0.11368	0.32314	0.24836	8452.74
254.968	0.61007	0.54861	0.55953	0.401748	14971.7						406	0.11114	0.31742	0.24408	8263.88
254.023	0.60133	0.53819	0.54869	0.395993	14757.2						405	0.10872	0.31151	0.24022	8083.94
253.078	0.59238	0.52523	0.53589	0.390099	14537.6						404	0.10966	0.30626	0.23647	8153.83
251.976	0.58022	0.50839	0.52058	0.382091	14239.1						403	0.10793	0.30126	0.23289	8025.19
251.031	0.5688	0.49574	0.50654	0.374571	13958.9						402	0.10742	0.2963	0.22945	7987.27
249.929	0.55926	0.48615	0.49774	0.368289	13724.8						401	0.10449	0.29171	0.22645	7769.41
											400	0.10365	0.28739	0.22333	7706.95
											399	0.10364	0.28396	0.22077	7706.21
											398	0.10394	0.27986	0.21835	7728.52
											397	0.10247	0.27621	0.21564	7619.21
											396	0.10114	0.2722	0.21248	7520.32
											395	0.1002	0.26835	0.2101	7450.43
											394	0.0998	0.26491	0.20763	7420.68
											393	0.10102	0.26124	0.20547	7511.4
											392	0.10135	0.2577	0.20257	7535.94
											391	0.09606	0.25335	0.19953	7142.59
											390	0.09749	0.24924	0.19664	7248.92
											389	0.09865	0.24536	0.19433	7335.18
											388	0.09395	0.24126	0.19021	6985.7
											387	0.09281	0.23734	0.18769	6900.94
											386	0.09348	0.23328	0.18458	6950.76
											385	0.09034	0.22917	0.18183	6717.28
											384	0.08977	0.22539	0.1793	6674.9
											383	0.08996	0.22146	0.17644	6689.03
											382	0.08721	0.21858	0.17424	6484.55
											381	0.08807	0.21532	0.17251	6548.49
											380	0.0878	0.21263	0.17071	6528.42
											379	0.0913	0.20954	0.16897	6788.66
											378	0.08864	0.20693	0.16713	6590.88
											377	0.08866	0.20507	0.16606	6592.36
											376	0.09066	0.20241	0.16453	6741.07
											375	0.08953	0.20088	0.16347	6657.05
											374	0.09475	0.19935	0.1629	7045.19
											373	0.09511	0.19744	0.16235	7071.96
											372	0.09652	0.19652	0.16167	7176.8
											371	0.09912	0.19539	0.16162	7370.12
											370	0.10037	0.19448	0.16164	7463.07
											369	0.10259	0.1935	0.16161	7628.14
											368	0.10349	0.19239	0.16071	7695.06
											367	0.10742	0.19196	0.16139	7987.27
											366	0.10835	0.19208	0.16279	8056.42
											365	0.1156	0.19139	0.16413	8595.5
											364	0.12454	0.19317	0.16605	9260.24
											363	0.12994	0.19485	0.17026	9661.76
											362	0.13551	0.19524	0.17334	10075.9
											361	0.14557	0.19737	0.17772	10823.9
											360	0.15807	0.20044	0.18359	11753.4
											359	0.17482	0.2043	0.19067	12998.8
											358	0.18305	0.20717	0.1963	13610.8
											357	0.20381	0.21312	0.20415	15154.4
											356	0.20785	0.2159	0.21003	15454.8
											355	0.21301	0.21942	0.21389	15838.5
											354	0.22267	0.22287	0.2195	16556.8
											353	0.2218	0.22675	0.22324	16492.1
											352	0.22985	0.22587	0.22243	17090.6
											351	0.22526	0.23033	0.22616	16749.3
											350	0.2321	0.23444	0.22936	17257.9
											349	0.22866	0.2348	0.23145	17002.1
											348	0.23613	0.23721	0.24165	17557.6
											347	0.24558	0.24144	0.24543	18260.2
											346	0.25359	0.24708	0.2513	18855.8
											345	0.25457	0.25237	0.25788	18928.7
											344	0.26313	0.25892	0.26227	19565.2
											343	0.26792	0.26425	0.27058	19921.3
											342	0.28416	0.27151	0.27838	21128.9
											341	0.28668	0.27724	0.28329	21316.2
											340	0.29462	0.28411	0.29124	21906.6
											339	0.30321	0.28918	0.29632	22545.3
											338	0.29734	0.29464	0.30045	22108.9
											337	0.30076	0.30048	0.30603	22363.2
											336	0.2991	0.3052	0.30872	22239.7
											335	0.29403	0.31012	0.31131	21862.8
											334	0.30562	0.31655	0.31633	22724.5
											333	0.29825	0.32253	0.32093	22176.5
											332	0.30698	0.328	0.32775	22825.7
											331	0.31631	0.33744	0.33596	23519.4
											330	0.32607	0.34565	0.34428	24245.1
											329	0.33396	0.35372	0.35392	24831.8
											328	0.33801	0.36657	0.36612	25132.9
											327	0.35653	0.37788	0.37888	26510
											326	0.37133	0.39238	0.39205	27610.4
											325	0.38553	0.40591	0.40498	28666.3
											324	0.4084	0.42157	0.41968	30366.8
											323	0.41028	0.43372	0.43365	30506.6
											322	0.42689	0.44969	0.44771	31741.6
											321	0.43574	0.4641	0.45999	32399.7
											320	0.44413	0.47758	0.4725	33023.5
											319	0.4482	0.48779	0.47965	33326.2
											318	0.45255	0.49642	0.48605	33649.6
											317	0.44879	0.50172	0.48863	33370
											316	0.44685	0.50464	0.48886	33225.8
											315	0.43129	0.50352	0.48688	32068.8
											314	0.42834	0.50328	0.48466	31849.5
											313	0.42489	0.50039	0.48052	31592.9
											312	0.4252	0.4981	0.47878	31616
											311	0.42373	0.49502	0.47585	31506.7
											310	0.41808	0.49079	0.47298	31086.6
											309	0.4264	0.48742	0.47217	31705.2
											308	0.42626	0.48413	0.47124	31694.8
											307	0.42701	0.48364	0.47111	31750.6
											306	0.43186	0.48362	0.47174	32111.2
											305	0.43513	0.48402	0.47267	32354.3
											304	0.43888	0.48579	0.47495	32633.2
											303	0.44106	0.48727	0.4768	32795.3
											302	0.4474	0.48995	0.47803	33266.7
											301	0.44588	0.4928	0.48	33153.7
											300	0.44925	0.49502	0.48256	33404.2
											299	0.45324	0.49878	0.48541	33700.9
											298	0.45953	0.50287	0.49006	34168.6
											297	0.46836	0.50981	0.49807	34825.2
											296	0.48467	0.52062	0.5111	36037.9
											295	0.50661	0.53727	0.5294	37669.3
											294	0.53537	0.56266	0.55387	39807.7
											293	0.57044	0.59356	0.58632	42415.4
											292	0.60873	0.63109	0.62376	45262.5
											291	0.65479	0.67137	0.66536	48687.3
											290	0.69894	0.71224	0.70779	51970.1
											289	0.74464	0.75075	0.74849	55368.1
											288	0.78708	0.78851	0.78642	58523.8
											287	0.82557	0.8255	0.82405	61385.7
											286	0.86811	0.86623	0.86481	64548.8
											285	0.90218	0.90419	0.90319	67082.1
											284	0.93973	0.93773	0.93642	69874.1
											283	0.96082	0.96092	0.96038	71442.3
											282	0.97347	0.97608	0.97489	72382.9
											281	0.99201	0.98866	0.98758	73761.5
											280	1	1	1	74355.6
											279	1.00827	1.01097	1.00908	74970.5
											278	1.01651	1.01858	1.01719	75583.2
											277	1.01517	1.02134	1.01837	75483.5
											276	1.00712	1.01904	1.01596	74885
											275	0.99589	1.01261	1.00724	74049.9
											274	0.98183	1.00327	0.99673	73004.5
											273	0.96014	0.99139	0.98231	71391.7
											272	0.93896	0.97523	0.96593	69816.9
											271	0.92169	0.95793	0.94713	68532.8
											270	0.89866	0.93991	0.92853	66820.4
											269	0.87809	0.9199	0.90852	65290.9
											268	0.8559	0.90011	0.88667	63640.9
											267	0.83026	0.87819	0.86484	61734.4
											266	0.80713	0.85916	0.8438	60014.6
											265	0.78529	0.83994	0.82327	58390.7
											264	0.75996	0.81809	0.80053	56507.2
											263	0.73443	0.79557	0.77658	54608.9
											262	0.71134	0.77356	0.7548	52892.1
											261	0.69356	0.75497	0.73502	51570
											260	0.67467	0.73566	0.7148	50165.5
											259	0.65636	0.71583	0.69542	48804
											258	0.63772	0.69399	0.67238	47418
											257	0.61902	0.67062	0.64982	46027.6
											256	0.59688	0.65059	0.62938	44381.3
											255	0.58495	0.63524	0.613	43494.3
											254	0.57765	0.62455	0.6013	42951.5
											253	0.57467	0.61503	0.59171	42729.9
											252	0.56828	0.60491	0.58173	42254.8
											251	0.56815	0.59849	0.57444	42245.1
											250	0.57093	0.59471	0.57058	42451.8
												1.03271	0.25457	0.49158	76787.7
												0.20469	0.46349	0.36551	15219.8
