# Supplementary material for: In cellulo Evaluation of Phototransformation Quantum Yields in Fluorescent Proteins Used As Markers for Single-Molecule Localization Microscopy
Source: PLoS One. 2014 Jun 10;9(6):e98362. doi: 10.1371/journal.pone.0098362 (PMC4051587; doi:10.1371/journal.pone.0098362)
Supplement: Scripts S1 — Matlab scripts for simulation of PALM data sets and for the extraction of phototransformation yields. (ZIP) [file pone.0098362.s015.zip › PALM_SIMULATIONS/get_2Dpeak.m]

function peak=get_2Dpeak(n_photons, pos, fwhm, par)

% NAME:
%	GET_2DPEAK
%
% PURPOSE:
%       Simulates a 2D image created by a single fluorophore
%       through a microscope with a 2D Gaussian PSF and shot-noise
%
% CATEGORY:
%	Super-resolution
%
% CALLING SEQUENCE:
%	peak = get_2Dpeak(n_photons, pos, fwhm, par)
%
% INPUTS:
%	n_photons: the number of photons in the peak
%   pos: position of the molecule on the image
%   par: general paramters (use raster, rbox, debug) 
%   par.raster: the pixel size of the detector [nm]
%   par.rbox: the radius of the image box [pixels], size of image = [2par.rbox+1, 2par.rbox+1]
%   fwhm: fwhm of the PSF [nm]
%
% OUTPUTS:
%	peak : The 2D peak
%
% MODIFICATION HISTORY:
%	D.Bourgeois, April 2011.
%-

%fwhm of the psf in pixels
fwhm_p = fwhm/par.raster;
%disp(['Width of PSF in pixels: ',num2str(fwhm_p)]);

%sigma of the psf
sig=fwhm_p/2.35;

%distribute these n photons throughout the PSF
sx=2*par.rbox+1;
sy=2*par.rbox+1;
peak=zeros(sx,sy);
rn=sig*randn(n_photons,2); % 2D Gaussian distribution of width = sig
xs=round(rn(:,1)+pos(1)); %photons will end up in most adjacent pixels
ys=round(rn(:,2)+pos(2));
for i=1:n_photons
    x=xs(i);
    y=ys(i);
    if (x > 0) && (x <= sx) && (y > 0) && (y <= sy)
        peak(x,y) = peak(x,y)+1;
    end
end

if par.debug
    figure(gcf); surf(peak);
    pause(0.2);
end
end
