# Supplementary material for: In cellulo Evaluation of Phototransformation Quantum Yields in Fluorescent Proteins Used As Markers for Single-Molecule Localization Microscopy
Source: PLoS One. 2014 Jun 10;9(6):e98362. doi: 10.1371/journal.pone.0098362 (PMC4051587; doi:10.1371/journal.pone.0098362)
Supplement: Scripts S1 — Matlab scripts for simulation of PALM data sets and for the extraction of phototransformation yields. (ZIP) [file pone.0098362.s015.zip › PALM_SIMULATIONS/get_beam_profile.m]

function [beam_profile power_density max_beam_profile] = get_beam_profile(laser, par)
% NAME:
%	GET_BEAM_PROFILE
%
% PURPOSE:
%	Derive a Gaussian beam profile
%
% CATEGORY:
%	Signal, image processing.
%
% CALLING SEQUENCE:
%	beam_profile = get_beam_profile(laser,par);
%
% INPUTS:
%	laser: a structure containing laser parameters (power, duration, fwhm, wavelength).
%   par: a structure containing some parameters (n, m, rasterpower).
%
% OUTPUTS:
%	beam_profile: an image of size (n,m). Output in number of photons per pixel
%
% COMMON BLOCKS:
%	None.
%
% SIDE EFFECTS:
%	None.
%
% RESTRICTIONS:
%	None.
%
% MODIFICATION HISTORY:
%	D.Bourgeois, April 2011.
%	D.Bourgeois, April 2013 added return of max_beam_profile

%Some global variables
global planck speed_of_light;

sigmax = 1000*laser.fwhm/par.raster/2.35; % in pixels
sigmay = 1000*laser.fwhm/par.raster/2.35; % in pixels
c=[par.m/2+0.5 par.n/2+0.5];
[xpix,ypix] = meshgrid(1:par.m,1:par.n);
xpix=xpix-c(1);
ypix=ypix-c(2);
u=((xpix).*(xpix))/(2*sigmax^2)+((ypix).*(ypix))/(2*sigmay^2);
beam_profile=exp(-u);
%normalize to the actual total energy [J]
%maybe the laser spot extends far out of the image, so we need to normalize
%relative to the full laser spot, which we take at 10 sigmas
c_ref=[round(10*sigmax)/2+0.5 round(10*sigmay)/2+0.5];
[xpix_ref,ypix_ref] = meshgrid(1:round(10*sigmax),1:round(10*sigmay));
xpix_ref=xpix_ref-c_ref(1);
ypix_ref=ypix_ref-c_ref(2);
u_ref=((xpix_ref).*(xpix_ref))/(2*sigmax^2)+((ypix_ref).*(ypix_ref))/(2*sigmay^2);
%u_ref=((xpix).*(xpix))/(2*(10*sigmax)^2)+((ypix).*(ypix))/(2*(10*sigmay)^2);
beam_profile_ref=exp(-u_ref);
beam_profile=beam_profile/sum(sum(beam_profile_ref))*laser.power*laser.duration*1e-06;

%Calculate power density at center
%raster in nm => 1e+7 to go to cm ; duration in ms => 1e+3 to go to seconds
power_density=max(max(beam_profile))/((par.raster*1e-7)^2)/(laser.duration*1e-3);

%Convert from J to number of photons.
%Energy of one photon [J/ph]
e_phot=planck*speed_of_light/(laser.wavelength*1e-09);
beam_profile=beam_profile/e_phot;

%Get also the maximum value
max_beam_profile=max(max(beam_profile));
end
