# Supplementary material for: In cellulo Evaluation of Phototransformation Quantum Yields in Fluorescent Proteins Used As Markers for Single-Molecule Localization Microscopy
Source: PLoS One. 2014 Jun 10;9(6):e98362. doi: 10.1371/journal.pone.0098362 (PMC4051587; doi:10.1371/journal.pone.0098362)
Supplement: Scripts S1 — Matlab scripts for simulation of PALM data sets and for the extraction of phototransformation yields. (ZIP) [file pone.0098362.s015.zip › PALM_SIMULATIONS/get_drift.m]

function x2 = get_drift(x,drift,frame,im_par)
% NAME:
%   get_drift
%
% PURPOSE:
%   Applies a frame dependant drift to the data
%
% INPUTS:
%   x: the input x coordinates
%   drift: the drift parameters of the form [a b c] a=linear term
%   b=quadratic c=third order
%   frame: the frame #
%   im_par: the image parameters
%
% OUTPUTS:
%   x2: the output x coordinates
%
% MODIFICATION HISTORY:
%	D.Bourgeois, June 2012.
%

dx=drift(1)+frame/im_par.n_images*drift(2)+(frame/im_par.n_images)^2*drift(3);
x2 = x+dx/im_par.raster;
x2 = min(x2,im_par.n+0.49999); % Do not get out of the field of view
x2 = max(x2,0.50001);
end
