# Supplementary material for: In cellulo Evaluation of Phototransformation Quantum Yields in Fluorescent Proteins Used As Markers for Single-Molecule Localization Microscopy
Source: PLoS One. 2014 Jun 10;9(6):e98362. doi: 10.1371/journal.pone.0098362 (PMC4051587; doi:10.1371/journal.pone.0098362)
Supplement: Scripts S1 — Matlab scripts for simulation of PALM data sets and for the extraction of phototransformation yields. (ZIP) [file pone.0098362.s015.zip › PALM_SIMULATIONS/get_emitted_photons.m]

function n = get_emitted_photons(n_tot, theta, im_par)
% NAME:
%   get_emitted_photons
%
% PURPOSE:
%   Calculates #of photons reaching objective based on Fourkas, Opt. Lett. 2001
%
% INPUTS:
%   n_tot: total # of emitted photons
%   theta: polar angle of molecule [degrees]
%   im_par: imaging parameters
%
% OUTPUTS:
%	a: efficiency of collection
%
% MODIFICATION HISTORY:
%	D.Bourgeois, May 2012.
%

%Only a fraction will reach detector
if im_par.det_eff_from_opening_angle==1 && im_par.anisotropy==1
    n=fix(2*im_par.mic_transmission*n_tot*(im_par.det_eff_a+im_par.det_eff_b*(sin(theta*pi/180))^2));
else
    n=fix(n_tot*im_par.mean_det_eff);
end
if im_par.debug
    disp(['Emitted photons: ', num2str(n)]);
end
end
