# Supplementary material for: In cellulo Evaluation of Phototransformation Quantum Yields in Fluorescent Proteins Used As Markers for Single-Molecule Localization Microscopy
Source: PLoS One. 2014 Jun 10;9(6):e98362. doi: 10.1371/journal.pone.0098362 (PMC4051587; doi:10.1371/journal.pone.0098362)
Supplement: Scripts S1 — Matlab scripts for simulation of PALM data sets and for the extraction of phototransformation yields. (ZIP) [file pone.0098362.s015.zip › PALM_SIMULATIONS/get_exct_coeff_at_lambda.m]

function epsilon = get_exct_coeff_at_lambda(spectrum, lambda, epsilon_ref)
% NAME:
%   get_exct_coeff_at_lambda
%
% PURPOSE:
%   This program calculates the exctinction coefficient at a particular
%   wavelength from the knowledge of a full spectrum and a reference
%   epsilon at which the spectrum is normalized to 1
%
% INPUTS:
%   spectrum: the spectrum
%   lambda: the wavelength [nm]
%   epsilon_ref: the reference epsilon at which the spectrum is normalized to 1
%
% OUTPUTS:
%	epsilon: the calculated epsilon
%
% MODIFICATION HISTORY:
%	D.Bourgeois, June 2012.
%

tmp_var=abs(spectrum(:,1)-lambda);
w_lambda=find(tmp_var == min(tmp_var));
w_lambda=w_lambda(1); %index of the position where to normalize
epsilon=epsilon_ref*spectrum(w_lambda,2);
end
