# Supplementary material for: In cellulo Evaluation of Phototransformation Quantum Yields in Fluorescent Proteins Used As Markers for Single-Molecule Localization Microscopy
Source: PLoS One. 2014 Jun 10;9(6):e98362. doi: 10.1371/journal.pone.0098362 (PMC4051587; doi:10.1371/journal.pone.0098362)
Supplement: Scripts S1 — Matlab scripts for simulation of PALM data sets and for the extraction of phototransformation yields. (ZIP) [file pone.0098362.s015.zip › PALM_SIMULATIONS/get_fluorescence_trace.m]

function [n_em, n_abs, bleached, blink_state, n_blink_off, n_blink_on, time_trace] = ...
    get_fluorescence_trace(xy, thetaphi, laser_beam, laser_par, sm_par, im_par, ...
    start_blink_state, duration, frame)

% NAME:
%	get_fluorescence_trace
%
% PURPOSE:
%	Get theoretical # of photons emitted by a dye
%
% CATEGORY:
%	Signal, image processing.
%
% CALLING SEQUENCE:
%	[n_phot, n_abs, bl, blink_state, n_blink_off, n_blink_on, time_trace] = get_fluorescence_trace(xy,
%               laser_beam, laser_par, sm_par, im_par,start_blink_state, duration, frame);
%
% INPUTS:
%   xy: x and y position of the mol in laser beam
%   thetaphi: theta and phi angles of the mol relative to beam axis
%	laser_beam: laser_beam image in number of photons per pixel.
%   laser_par: laser parameters
%   sm_par: general parameters for the dye
%   im_par: general image parameters
%   start_blink_state: the starting blink state [1: off; 0: on]
%   duration: duration of trace (typically = im_par.duration, but can be
%   shorter)
%
% OUTPUTS:
%	nphot: Number of photons emitted over the full emission spectrum
%   n_abs: Number photons absorbed by the molecule
%   bl: 1 if molecule bleached, 0 otherwise
%   blink_state: 1 if molecule is off, 0 if on
%   n_blink_off: # of blink off events during frame
%   n_blink_on: # of blink on events during frame
%   time_trace: Fluorescence trace

% COMMON BLOCKS:
%	None.
%
% SIDE EFFECTS:
%	None.
%
% RESTRICTIONS:
%	None.
%
% MODIFICATION HISTORY:
%	D.Bourgeois, April 2011.


max_n_abs=get_max_abs_ph(xy, thetaphi, laser_beam, laser_par, sm_par,...
    im_par, duration, 0, frame);

time_window=duration*10000; % time window in .1 usec unit
%Compute fluorescence trace
ph_trace=get_trace(sm_par, max_n_abs, time_window); % get fluorescence trace in photons
ph_trace=get_trace_first_point(ph_trace,start_blink_state); % get trace at time 0

%Process trace if it contains events
if length(ph_trace(1,:))>1
    ph_trace=cleanup_trace(ph_trace); % Remove successive blink on or blink off or bleach events.
    
    % Compute # of absorbed photons
    w=find(ph_trace(2,:)==2);
    l=length(ph_trace(2,:));
    n_abs=0;
    if ~isempty(w)
        for i=1:length(w)
            if w(i)~=l; n_abs=n_abs+ph_trace(1,w(i)+1)-ph_trace(1,w(i));
            else n_abs=n_abs+max_n_abs-ph_trace(1,w(i));
            end
        end
    end
    
    % Test molecule state at the end
    switch ph_trace(2,end)
        case 0 % molecule  bleached
            bleached=1; blink_state=0;
        case 1 % molecule  blinked off
            bleached=0; blink_state=1;
        case 2 % molecule  blinked on
            bleached=0;blink_state=0;
    end
    
    % Test # of blinking events
    w=find(ph_trace(2,2:end)==2);
    n_blink_on=length(w);
    w=find(ph_trace(2,2:end)==1);
    n_blink_off=length(w);
    
    % Compute fluorescence trace with straight lines and convert to time
    % trace and add final point.
    time_trace=straighten_trace(ph_trace, max_n_abs, time_window);
else % Treat case where nothing happened
    blink_state=start_blink_state; bleached=0;
    n_blink_on=0; n_blink_off=0;
    if blink_state==0
        n_abs = max_n_abs; time_trace=[0 time_window;2 2];
    else
        n_abs = 0; time_trace=[0 time_window;1 1];
    end
end

if im_par.debug
    if bleached~=0
        disp(['Molecule bleached at absorbed photon #: ',num2str(n_abs+1)]);
    else
        disp(['Molecule is still alive and absorbed: ',num2str(n_abs+1), ' photons']);
    end
    disp(['Molecule blinked on: ',num2str(n_blink_on), ' times']);
    disp(['Molecule blinked off: ',num2str(n_blink_off), ' times']);
end

%Now compute # of emitted photons
max_n_em=n_abs;
test_em = rand(1, round(max_n_em)); % Changed "fix" to "round" February 2013
w_em = find(test_em <= sm_par.quantum_yield);
if ~isempty(w_em) % if fluorescence occurred at least once
    n_em = size(w_em,2);
    if im_par.debug
        disp(['Number of emitted photons: ',num2str(n_em)]);
    end
else
    n_em=0;
    if im_par.debug
        disp('Molecule did emit photons ! ');
    end
end
end
