# Supplementary material for: In cellulo Evaluation of Phototransformation Quantum Yields in Fluorescent Proteins Used As Markers for Single-Molecule Localization Microscopy
Source: PLoS One. 2014 Jun 10;9(6):e98362. doi: 10.1371/journal.pone.0098362 (PMC4051587; doi:10.1371/journal.pone.0098362)
Supplement: Scripts S1 — Matlab scripts for simulation of PALM data sets and for the extraction of phototransformation yields. (ZIP) [file pone.0098362.s015.zip › PALM_SIMULATIONS/get_fret_acceptor_signal.m]

function [acceptor, donor]=get_fret_acceptor_signal(acceptor,donor, x, y,  ...
    laser_beam, laser_par, sm_par_2, im_par,frame)
% NAME:
%	get_fret_acceptor_signal
% PURPOSE:
%   Returns signal from FRET acceptor single molecule
%   This signal will depend on donor fluorescence trace
%   The blinking pattern of the acceptor will affect the fluorescence from
%   the donor, which also needs to be updated.
%
% INPUTS:
%
%
% OUTPUTS:
%
% MODIFICATION HISTORY:
%	D.Bourgeois, March 2012.

% Strategy will be:
% 1: compute time during which donor is active
% 2: compute emission trace of acceptor during time donor is inactive
% 3: compute emission trace of acceptor during time donor is active
% 4: compute effective trace by reorganizing traces 2 & 3
% 5: update # of photons transferred from donor
% 6: Compute real fret_events and emitted photons

% 1: compute time during which donor is active
w_on=find(donor.trace(2,:)==2);
t_window=im_par.duration*10000; % define time_window in 0.1 us unit (bleach_on yield is defined in this unit)
if ~isempty(w_on) % donor was on at some point
    t_d_on=zeros(1,length(w_on)/2); %initials times for on periods for donor
    tau_d_on=zeros(1,length(w_on)/2);% array of time-intervals during which donor is on
    cum_d_on=zeros(1,length(w_on)/2); % cumulative array of time-intervals during which donor is on
    for i=1:2:(length(w_on)-1)
        if i==1
            t_d_on(i)=donor.trace(1,w_on(i));
            tau_d_on(i)=donor.trace(1,w_on(i+1))-donor.trace(1,w_on(i));
            cum_d_on(i)=tau_d_on(i); %This is the same for i=1
        else
            t_d_on((i+1)/2)=donor.trace(1,w_on(i));
            tau_d_on((i+1)/2)=donor.trace(1,w_on(i+1))-donor.trace(1,w_on(i));
            cum_d_on((i+1)/2)=cum_d_on((i-1)/2)+tau_d_on((i+1)/2);
        end
    end
    t_donor_on=cum_d_on(end); % unit is 0.1 us
    t_donor_off=t_window-t_donor_on;
else
    t_donor_on=0;
    t_donor_off=t_window;
end

%1 bis: compute time during which donor is inactive
w_off=find(donor.trace(2,:)~=2);
if ~isempty(w_off) % donor was off at some point
    cum_d_off=zeros(1,length(w_off)/2); % cumulative array of time-intervals during which donor is off
    t_d_off=zeros(1,length(w_off)/2); %initials times for off periods for donor
    for i=1:2:(length(w_off)-1)
        if i==1
            cum_d_off(i)=donor.trace(1,w_off(i+1))-donor.trace(1,w_off(i));
            t_d_off(i)=donor.trace(1,w_off(i));
        else
            cum_d_off((i+1)/2)=cum_d_off((i-1)/2)+donor.trace(1,w_off(i+1))-donor.trace(1,w_off(i));
            t_d_off((i+1)/2)=donor.trace(1,w_off(i));
        end
    end
end

% 2: compute emission trace of acceptor during time donor is inactive
if t_donor_off>0;
    max_n_abs_off=get_max_abs_ph([x,y],[acceptor.theta,acceptor.phi],...
        laser_beam, laser_par, sm_par_2, im_par, t_donor_off/10000, 0, frame);
    trace_off = get_trace(sm_par_2,max_n_abs_off, t_donor_off);
    %convert to time
    if ~isempty(trace_off)
        trace_off(1,:)=trace_off(1,:)*t_donor_off/max_n_abs_off;
    end
else
    trace_off=[;];
end

% 3: compute emission trace of acceptor during time donor is active
if t_donor_on>0;
    max_n_abs_on=get_max_abs_ph([x,y], [acceptor.theta,acceptor.phi], ...
        laser_beam, laser_par, sm_par_2, im_par, t_donor_on/10000, ...
        donor.fret_events, frame);
    trace_on = get_trace(sm_par_2,max_n_abs_on, t_donor_on);
    %convert to time
    if ~isempty(trace_on)
        trace_on(1,:)=trace_on(1,:)*t_donor_on/max_n_abs_on;
    end
else
    trace_on=[;];
end

% 4: compute effective trace by reorganizing traces 2 & 3
if ~isempty(trace_off)
     trace_off=update_trace(trace_off, t_d_off, cum_d_off); % Shift in time by proper amount
end
if ~isempty(trace_on)
    trace_on=update_trace(trace_on, t_d_on, cum_d_on); % Shift in time by proper amount
end
time_trace=horzcat(trace_off,trace_on);

start_blink_state=acceptor.blinked;
if ~isempty(time_trace)
    % Reorganize it in increasing time)
    [~,ix]=sort(time_trace,2);
    ix1=ix(1,:);
    time_trace(:,:)=time_trace(:,ix1(:));
        
    % If starting blinked state is such that the first event will not change the state
    % replace that event with a fake event at time 0
    if (start_blink_state==0 && time_trace(2,1)==2) || (start_blink_state==1 && time_trace(2,1)==1)
        time_trace(1,1)=0;
    else
        if start_blink_state==0; time_trace=horzcat([0;2],time_trace); end
        if start_blink_state==1; time_trace=horzcat([0;1],time_trace); end
    end
    
    % Cut out the trace after a bleaching event, if it happens during on
    % state
    w=find(time_trace(2,:)==0);
    if ~isempty(w) 
        w2=find(time_trace(2,w-1)==2, 1,'first');
        if ~isempty(w2) ; time_trace=time_trace(:,1:w(w2)); end
    end
    time_trace=cleanup_trace(time_trace); % Remove duplicate events  
else % isempty(time_trace)
    if start_blink_state==0; time_trace=[0;2]; end
    if start_blink_state==1; time_trace=[0;1]; end
end

% We have now defined the acceptor time_trace
% Compute # of absorbed photons due to laser only (not FRET)
w=find(time_trace(2,:)==2);
l=length(time_trace(2,:));
n_abs=0;
%Total # of photons possibly absorbed over im_par.duration
if t_donor_off>0 %this can be 0
    max_n_abs=max_n_abs_off*t_window/t_donor_off;
else
    max_n_abs=(max_n_abs_on-donor.fret_events)*t_window/t_donor_on;
end
ph=time_trace(1,:)*max_n_abs/t_window; %go back to photon numbers
if ~isempty(w)
    for i=1:length(w)
        if w(i)~=l; n_abs=n_abs+ph(w(i)+1)-ph(w(i));
        else n_abs=n_abs+max_n_abs-ph(w(i));
        end
    end
end

% Test molecule state at the end
switch time_trace(2,end)
    case 0 % molecule  bleached
        bleached=1; blink_state=0;
    case 1 % molecule  blinked off
        bleached=0; blink_state=1;
    case 2 % molecule  blinked on
        bleached=0;blink_state=0;
end

% Test # of blinking events
n_blink_on=length(find(time_trace(2,2:end)==2));
n_blink_off=length(find(time_trace(2,2:end)==1));

% 5: update # of photons transferred from donor
% times when donor goes on: t_d_on
% delays for donor on-times: tau_d_on
if ~isempty(w_on) % donor was on at some point
    t_a=time_trace(1,:); % Times for acceptor events 
    t_fret_on=0; % Initialize time during which FRET actually occurs
    
    %analyse each donor on time
    for i=1:length(t_d_on)
        % Look at acceptor state when donor goes to on state
        w=find(t_a<=t_d_on(i),1,'last');
        init_state=time_trace(2,w);
        
        max_t=t_d_on(i)+tau_d_on(i); 
        
        % Look whether there are changes in acceptor state during
        % corresponding donor on time
        w=find(t_a>t_d_on(i) & t_a<=max_t);
        
        if isempty(w) && init_state==2 % nothing changes during donor on state
            % and acceptor is on
            t_fret_on=t_fret_on+tau_d_on(i);
        end
        
        if ~isempty(w) % There are some events during donor on time
            if time_trace(2,w(1))~=2 % In this case, init state must be 2 and
                % there is fret on between t_d_on(i) and t_a(w(1))
                t_fret_on=t_fret_on+t_a(w(1))-t_d_on(i);
            end
            % Look at acceptor on blinking
            w2=find(time_trace(2,w)==2);
            if ~isempty(w2) % there is either on blinking or we are at the end of t_window
                %treat the on blinking case
                for k=1:length(w2)
                    
                    %%%%% PROBLEM HERE !!!!
                    t_start=t_a(w(w2(k)));
                    if length(t_a)>w(w2(k)) % check if there is another event after blink on
                        t_end=min(max_t,t_a(w(w2(k))+1));
                    else
                        t_end=max_t;
                    end
                    t_fret_on=t_fret_on+t_end-t_start;
                end
%                 %treat the end of t_window case
%                 if time_trace(1,w(w2(end)))==t_window
%                     t_fret_on=t_fret_on+t_window-max(t_d_on(i),time_trace(1,w(w2(end))-1));
%                 end
            end
        end
    end
    
    % get flat trace
    time_trace=straighten_trace(time_trace, t_window, t_window);
    
    % 6 Compute real fret_events and emitted photons
    donor.fret_events=donor.fret_events*t_fret_on/t_donor_on; % Update # of FRET events
    donor.fret_eff=donor.fret_eff*t_fret_on/t_donor_on;
    donor.n_phot = fix(donor.n_phot*(1-donor.fret_eff));
    n_abs=n_abs+donor.fret_events; % Update # of absorbed ph by acceptor
end

max_n_em=n_abs;
test_em = rand(1, round(max_n_em)); % Changed "fix" to "round" February 2013
w_em = find(test_em <= sm_par_2.quantum_yield);
if ~isempty(w_em) % if fluorescence occurred at least once
    n_em = size(w_em,2);
    if im_par.debug
        disp(['Number of emitted photons: ',num2str(n_em)]);
    end
else
    n_em=0;
    if im_par.debug
        disp('Molecule did not emit photons ! ');
    end
end

%Only a fraction will reach detector
n_phot=get_emitted_photons(n_em, acceptor.theta, im_par);

if im_par.debug
    disp(['Emitted photons: ', num2str(n_phot)]);
end


acceptor.x=x; %may change with frame # due to drift
acceptor.y=y; %may change with frame # due to drift
acceptor.n_phot=n_phot;
acceptor.n_abs=n_abs;
if bleached==1; acceptor.bleached=frame; end % if the molecule bleached during this frame
acceptor.blinked=blink_state;
acceptor.n_blink_off=n_blink_off;
acceptor.n_blink_on=n_blink_on;
acceptor.trace=time_trace;
end
