# Supplementary material for: In cellulo Evaluation of Phototransformation Quantum Yields in Fluorescent Proteins Used As Markers for Single-Molecule Localization Microscopy
Source: PLoS One. 2014 Jun 10;9(6):e98362. doi: 10.1371/journal.pone.0098362 (PMC4051587; doi:10.1371/journal.pone.0098362)
Supplement: Scripts S1 — Matlab scripts for simulation of PALM data sets and for the extraction of phototransformation yields. (ZIP) [file pone.0098362.s015.zip › PALM_SIMULATIONS/get_fret_donor_signal.m]

function donor=get_fret_donor_signal(donor,acceptor, acceptor_x, acceptor_y, ...
    sm_par, sm_par_2, im_par, frame)
% NAME:
%	get_fret_donor_signal
% PURPOSE:
%
% INPUTS:
%
%
% OUTPUTS:
%
% MODIFICATION HISTORY:
%	D.Bourgeois, March 2012.


%look how much FRET there will be (if the acceptor partner is red and has not
%been removed because of outside of the field)and has not been switched off
if acceptor.state==2 && ~acceptor.bleached && ~acceptor.switched ...
        && (acceptor.activated || ~sm_par_2.photoactivatable) % if partner
    % is red and not bleached and not switched (but can be blinked)
    donor.fret_eff=get_fret_efficiency([donor.x,donor.y], [acceptor_x,acceptor_y], sm_par, im_par);
    %donor.n_phot = fix(donor.n_phot*(1-donor.fret_eff)); % Will be treated
    % in get_fret_acceptor signal
    donor.fret_events = fix(donor.n_abs*donor.fret_eff); %will be used to assess acceptor fluo
end
