# Supplementary material for: In cellulo Evaluation of Phototransformation Quantum Yields in Fluorescent Proteins Used As Markers for Single-Molecule Localization Microscopy
Source: PLoS One. 2014 Jun 10;9(6):e98362. doi: 10.1371/journal.pone.0098362 (PMC4051587; doi:10.1371/journal.pone.0098362)
Supplement: Scripts S1 — Matlab scripts for simulation of PALM data sets and for the extraction of phototransformation yields. (ZIP) [file pone.0098362.s015.zip › PALM_SIMULATIONS/get_fret_efficiency.m]

function f = get_fret_efficiency(xy1, xy2, sm_par, par)
% NAME:
%   get_fret_efficiency
%
% PURPOSE:
%	Get fret efficiency between a donor and an acceptor molecule, knowing
%	R0
%
% CATEGORY:
%	Single molecules simulation.
%
% CALLING SEQUENCE:
%   f = get_fret_efficiency(xy1, xy2, sm_par, par);
%
% INPUTS:
%   xy1: the [x,y] coordinates of the donor
%   xy2: the [x,y] coordinates of the acceptor
%   sm_par: single molecule parameters containing the fieldname 'R0' 
%   par: general parameters containing the fieldname 'raster' 
%
% OUTPUTS:
%	f: the fret efficiency
%
% COMMON BLOCKS:
%	None.
%
% SIDE EFFECTS:
%	None.
%
% RESTRICTIONS:
%	None.
%
% MODIFICATION HISTORY:
%	D.Bourgeois, April 2011.


x1=xy1(1);
y1=xy1(2);
x2=xy2(1);
y2=xy2(2);


% compute the distance between the two molecules in A
R = 10*par.raster*sqrt((x1-x2)^2+(y1-y2)^2); % par.raster in nm

f = 1/(1+(R/sm_par.R0)^6);
 
if par.debug
    disp(['Distance between the 2 molecules is [A]: ',num2str(R)]);
    disp(['Fret efficiency: ',num2str(f)]);
end
end
