# Supplementary material for: In cellulo Evaluation of Phototransformation Quantum Yields in Fluorescent Proteins Used As Markers for Single-Molecule Localization Microscopy
Source: PLoS One. 2014 Jun 10;9(6):e98362. doi: 10.1371/journal.pone.0098362 (PMC4051587; doi:10.1371/journal.pone.0098362)
Supplement: Scripts S1 — Matlab scripts for simulation of PALM data sets and for the extraction of phototransformation yields. (ZIP) [file pone.0098362.s015.zip › PALM_SIMULATIONS/get_max_abs_ph.m]

function max_n_abs= get_max_abs_ph(xy, thetaphi, laser_beam, laser_par, ...
    sm_par, im_par, duration, fret_events, frame)

% NAME:
%	get_max_abs_ph
%
% PURPOSE:
%	
%
% INPUTS:
%   duration in [ms]
%
% OUTPUTS:
%	
%
% MODIFICATION HISTORY:
%	D.Bourgeois, March 2012.

%Some global variables
global avogadro;

%Local laser enery density [photons/cm2]
local_laser_phot = laser_par.sequence(frame)/100*...
    laser_beam(round(xy(1)),round(xy(2)))*(1e+7/im_par.raster)^2; % 1cm=1e+7nm

%Maximum # of photons absorbed will be local_energy*cross_section
cross_section = 1000*log(10)*sm_par.extinction_coeff_at_laser/avogadro; % [cm2]
if im_par.anisotropy==1 % take anisotropy into account
    theta=thetaphi(1); phi=thetaphi(2); 
    if laser_par.laser_polarization==1 % laser is linearly polarized
        %the factor 3 comes from the fact that
        %<cos((phi-laser_par.phi_laser)*pi/180)^2>=1/2
        %and that
        %<cos(theta*pi/180)^2>=2/3
        %so 1/2*2/3=1/3 so for randomly oriented molecules we have to get
        %no modification of cross_section, hence the factor of 3 
        cross_section=cross_section*2*cos((phi-laser_par.phi_laser)*pi/180)^2*3/2*cos(theta*pi/180)^2;
    else % laser is circularly polarized
        %here the factor 3/2 comes from the fact that
        %<cos(theta*pi/180)^2>=2/3
        cross_section=3/2*cross_section*cos(theta*pi/180)^2;
    end
end
max_n_abs=local_laser_phot*cross_section*duration/im_par.duration;


%This is a Poissonian process
max_n_abs = poissrnd(max_n_abs);

if im_par.debug
    disp(['Max # of photons absorbed due to direct excitation: ',...
        num2str(max_n_abs)]);
end

%There might be additional photons due to fret energy transfert
if nargin==8
    max_n_abs = max_n_abs+fret_events;
    if im_par.debug
        disp(['Max # of additional photons absorbed due to FRET: ',num2str(fret_events)]);
    end
end

end
