# Supplementary material for: In cellulo Evaluation of Phototransformation Quantum Yields in Fluorescent Proteins Used As Markers for Single-Molecule Localization Microscopy
Source: PLoS One. 2014 Jun 10;9(6):e98362. doi: 10.1371/journal.pone.0098362 (PMC4051587; doi:10.1371/journal.pone.0098362)
Supplement: Scripts S1 — Matlab scripts for simulation of PALM data sets and for the extraction of phototransformation yields. (ZIP) [file pone.0098362.s015.zip › PALM_SIMULATIONS/get_signal.m]

function sm=get_signal(sm,x,y,laser_beam, laser_par, sm_par,im_par,frame)
% NAME:
%	get_signal
% PURPOSE:
%   Returns signal from single molecule.
%
% INPUTS:
%
%
% OUTPUTS:
%
% MODIFICATION HISTORY:
%	D.Bourgeois, March 2012.


%get theoretical total number of emitted photons
[tot_emitted_photons, absorbed_photons, bl, blink_state, n_blink_off, n_blink_on, trace] = ...
    get_fluorescence_trace([x,y], [sm.theta,sm.phi],laser_beam, laser_par, sm_par, ...
    im_par, sm.blinked,im_par.duration, frame);

%get theoretical actual number of photons emitted towards objective 
emitted_photons=get_emitted_photons(tot_emitted_photons, sm.theta, im_par);

sm.x=x; %may change with frame # due to drift
sm.y=y; %may change with frame # due to drift
sm.n_phot=emitted_photons;
sm.n_abs=absorbed_photons;
if bl; sm.bleached=frame; end % if the molecule bleached during this frame
sm.blinked=blink_state;
sm.n_blink_off=n_blink_off;
sm.n_blink_on=n_blink_on;
sm.trace=trace;
end
