# Supplementary material for: In cellulo Evaluation of Phototransformation Quantum Yields in Fluorescent Proteins Used As Markers for Single-Molecule Localization Microscopy
Source: PLoS One. 2014 Jun 10;9(6):e98362. doi: 10.1371/journal.pone.0098362 (PMC4051587; doi:10.1371/journal.pone.0098362)
Supplement: Scripts S1 — Matlab scripts for simulation of PALM data sets and for the extraction of phototransformation yields. (ZIP) [file pone.0098362.s015.zip › PALM_SIMULATIONS/get_statistics.m]

function get_statistics(sm, n_mol, generate_data_set, frame, im_par)

% NAME:
%	get_statistics
% PURPOSE:
%
% INPUTS:
%
%
% OUTPUTS:
%
% MODIFICATION HISTORY:
%	D.Bourgeois, March 2012.

mol_state = cell2mat({sm.state});
mol_bleached = cell2mat({sm.bleached});
mol_activated = cell2mat({sm.activated});
mol_switched = cell2mat({sm.switched});
mol_blinked = cell2mat({sm.blinked});

%Dye1
%indices of dye1 non activated non switched non blinked molecules not bleached at start of frame...
w_mol = find(mol_state==1 & ~mol_activated & ~mol_switched & ~mol_blinked & (~mol_bleached | mol_bleached==frame));
stat_str='Dye1 non activated non switched non blinked molecules not bleached at start of frame';
if ~isempty(w_mol) ; mol=sm(w_mol); w_bl=find(mol_bleached(w_mol)==frame) ; print_statistics(mol,stat_str, w_bl, im_par, n_mol); else disp(['No ', stat_str, '!']); end

%indices of dye1 activated not bleached at start of frame...
w_mol = find(mol_state==1 & mol_activated & (~mol_bleached | mol_bleached==frame));
stat_str='Dye1 activated not bleached at start of frame';
if ~isempty(w_mol) ; mol=sm(w_mol); w_bl=find(mol_bleached(w_mol)==frame) ; print_statistics(mol,stat_str, w_bl, im_par, n_mol); else disp(['No ', stat_str, '!']); end

%indices of dye1 switched not bleached at start of frame...
w_mol = find(mol_state==1 & mol_switched & (~mol_bleached | mol_bleached==frame));
stat_str='Dye1 switched not bleached at start of frame';
if ~isempty(w_mol) ; mol=sm(w_mol); w_bl=find(mol_bleached(w_mol)==frame) ; print_statistics(mol,stat_str, w_bl, im_par, n_mol); else disp(['No ', stat_str, '!']); end

%indices of dye1 blinked not bleached at start of frame...
w_mol = find(mol_state==1 & mol_blinked & (~mol_bleached | mol_bleached==frame));
stat_str='Dye1 blinked not bleached at start of frame';
if ~isempty(w_mol) ; mol=sm(w_mol); w_bl=find(mol_bleached(w_mol)==frame) ; print_statistics(mol,stat_str, w_bl, im_par, n_mol); else disp(['No ', stat_str, '!']); end

%Dye2
%indices of Dye2 non activated non switched non blinked molecules not bleached at start of frame...
w_mol = find(mol_state==2 & ~mol_activated & ~mol_switched & ~mol_blinked & (~mol_bleached | mol_bleached==frame));
stat_str='Dye2 non activated non switched non blinked molecules not bleached at start of frame';
if ~isempty(w_mol) ; mol=sm(w_mol); w_bl=find(mol_bleached(w_mol)==frame) ; print_statistics(mol,stat_str, w_bl, im_par, n_mol); else disp(['No ', stat_str, '!']); end

%indices of Dye2 activated not bleached at start of frame...
w_mol = find(mol_state==2 & mol_activated & (~mol_bleached | mol_bleached==frame));
stat_str='Dye2 activated not bleached at start of frame';
if ~isempty(w_mol) ; mol=sm(w_mol); w_bl=find(mol_bleached(w_mol)==frame) ; print_statistics(mol,stat_str, w_bl, im_par, n_mol); else disp(['No ', stat_str, '!']); end

%indices of Dye2 switched not bleached at start of frame...
w_mol = find(mol_state==2 & mol_switched & (~mol_bleached | mol_bleached==frame));
stat_str='Dye2 switched not bleached at start of frame';
if ~isempty(w_mol) ; mol=sm(w_mol); w_bl=find(mol_bleached(w_mol)==frame) ; print_statistics(mol,stat_str, w_bl, im_par, n_mol); else disp(['No ', stat_str, '!']); end

%indices of Dye2 blinked not bleached at start of frame...
w_mol = find(mol_state==2 & mol_blinked & (~mol_bleached | mol_bleached==frame));
stat_str='Dye2 blinked not bleached at start of frame';
if ~isempty(w_mol) ; mol=sm(w_mol); w_bl=find(mol_bleached(w_mol)==frame) ; print_statistics(mol,stat_str, w_bl, im_par, n_mol); else disp(['No ', stat_str, '!']); end


if generate_data_set==1
    tot_bl = length(find(mol_bleached >= 1));
    tot_act = length(find(mol_activated >= 1));
    tot_sw = length(find(mol_switched >= 1));
    tot_blinked = length(find(mol_blinked >= 1));
    disp(['Total fraction of molecules activated (Dye1): ', num2str(tot_act/max(n_mol,1))]);
    disp(['Total fraction of molecules switched (Dye1): ', num2str(tot_sw/max(n_mol,1))]);
    disp(['Total fraction of molecules blinked (Dye1): ', num2str(tot_blinked/max(n_mol,1))]);
    disp(['Total fraction of molecules bleached (Dye1): ', num2str(tot_bl/max(n_mol,1))]);
end
