# Supplementary material for: In cellulo Evaluation of Phototransformation Quantum Yields in Fluorescent Proteins Used As Markers for Single-Molecule Localization Microscopy
Source: PLoS One. 2014 Jun 10;9(6):e98362. doi: 10.1371/journal.pone.0098362 (PMC4051587; doi:10.1371/journal.pone.0098362)
Supplement: Scripts S1 — Matlab scripts for simulation of PALM data sets and for the extraction of phototransformation yields. (ZIP) [file pone.0098362.s015.zip › PALM_SIMULATIONS/get_trace.m]

function ph_trace = get_trace(sm_par,max_n_abs, time_window)

% NAME:
%	get_trace
%
% PURPOSE:
% INPUTS:
%
% OUTPUTS:
%
%   trace: Fluorescence trace
% MODIFICATION HISTORY:
%	D.Bourgeois, March 2012.
%   D.Bourgeois, February 2013: improved accuracy for weak # of absorbed
%   photons

%Test for bleaching && blinking
%Try to reach 1% precision (February 2013)
if sm_par.bl_yield>0
    if max_n_abs>0 && max_n_abs<100
        extension_factor=100/max_n_abs;
        test_bleach = rand(1, 100); % February 2013
        w_bleach = find(test_bleach <= sm_par.bl_yield/extension_factor);
    else
        test_bleach = rand(1, round(max_n_abs));
        w_bleach = find(test_bleach <= sm_par.bl_yield);
    end
    n_bleach=length(w_bleach); % # of bleach events
else
    n_bleach=0;
end

if sm_par.blink_off_yield>0
    if max_n_abs>0 && max_n_abs<100
        extension_factor=100/max_n_abs;
        test_blink_off = rand(1, 100); % February 2013
        w_blink_off = find(test_blink_off <= sm_par.blink_off_yield/extension_factor);
    else
        test_blink_off = rand(1, round(max_n_abs));
        w_blink_off = find(test_blink_off <= sm_par.blink_off_yield);
    end
    n_blink_off=length(w_blink_off); % # of blink off events
else
    n_blink_off=0;
end

if sm_par.blink_on_yield>0
    % scale yield relative to max_n_abs
    blink_on_yield=sm_par.blink_on_yield*time_window/max_n_abs;
    if max_n_abs>0 && max_n_abs<100
        extension_factor=100/max_n_abs;
        test_blink_on = rand(1, 100); % February 2013
        w_blink_on = find(test_blink_on <= blink_on_yield/extension_factor);
    else
        test_blink_on = rand(1, round(max_n_abs));
        w_blink_on = find(test_blink_on <= blink_on_yield);
    end
    n_blink_on=length(w_blink_on); % # of blink on events
else
    n_blink_on=0;
end

ph_trace = [;]; % Start with an empty trace
% Create a trace
if n_blink_off >= 1; ph_trace=horzcat(ph_trace,[w_blink_off;ones(1,length(w_blink_off))]); end
if n_blink_on >= 1; ph_trace=horzcat(ph_trace,[w_blink_on;2*ones(1,length(w_blink_on))]); end
if n_bleach >= 1; ph_trace=horzcat(ph_trace,[w_bleach;zeros(1,length(w_bleach))]); end

if ~isempty(ph_trace)
    % Reorganize it in increasing photon number)
    [~,ix]=sort(ph_trace,2);
    ix1=ix(1,:);
    ph_trace(:,:)=ph_trace(:,ix1(:));
end
