# Supplementary material for: In cellulo Evaluation of Phototransformation Quantum Yields in Fluorescent Proteins Used As Markers for Single-Molecule Localization Microscopy
Source: PLoS One. 2014 Jun 10;9(6):e98362. doi: 10.1371/journal.pone.0098362 (PMC4051587; doi:10.1371/journal.pone.0098362)
Supplement: Scripts S1 — Matlab scripts for simulation of PALM data sets and for the extraction of phototransformation yields. (ZIP) [file pone.0098362.s015.zip › PALM_SIMULATIONS/get_trace_first_point.m]

function trace = get_trace_first_point(trace, start_blink_state)

% NAME:
%	get_trace_first_point
%
% PURPOSE:
% INPUTS:
%
% OUTPUTS:
%
%   trace: Fluorescence trace
% MODIFICATION HISTORY:
%	D.Bourgeois, March 2012.


if ~isempty(trace)
    % If starting blinked state is such that the first event will not change the state
    % replace that event with a fake event at time 0
    if (start_blink_state==0 && trace(2,1)==2) || (start_blink_state==1 && trace(2,1)==1)
        trace(1,1)=0;
    else
        if start_blink_state==0; trace=horzcat([0;2],trace); end
        if start_blink_state==1; trace=horzcat([0;1],trace); end
    end
    
    % Cut out the trace after a bleaching event, if it happens during on state
    w=find(trace(2,:)==0);
    if ~isempty(w) 
        w2=find(trace(2,w-1)==2, 1,'first');
        if ~isempty(w2) ; trace=trace(:,1:w(w2)); end
    end
else
    if start_blink_state==0; trace=[0;2]; end
    if start_blink_state==1; trace=[0;1]; end
end
