# Supplementary material for: In cellulo Evaluation of Phototransformation Quantum Yields in Fluorescent Proteins Used As Markers for Single-Molecule Localization Microscopy
Source: PLoS One. 2014 Jun 10;9(6):e98362. doi: 10.1371/journal.pone.0098362 (PMC4051587; doi:10.1371/journal.pone.0098362)
Supplement: Scripts S1 — Matlab scripts for simulation of PALM data sets and for the extraction of phototransformation yields. (ZIP) [file pone.0098362.s015.zip › PALM_SIMULATIONS/load_dyes.m]

function [dye] = load_dyes(dyes_path,dye_name)

%list of dyes
%ONLY .xls files are OK. .xlsx are read very slowly by Matlab !!!


%dyes_path='D:\Mes Documents\MATLAB\SIMULATION\Data\FLUOROPHORES\';

ok = 0;

if strcmp(dye_name, 'Dendra2_Green')
dye.dye_name = 'Dendra2Green'; % Name of the dye
xls_spectrum_file = 'Dendra2_all.xls'; % Excitation and emission spectra from Excel
xls_str_exc = 'H3:I343'; % Cells where green excitation spectrum is found
xls_str_em = 'N6:O221'; % Cells where green emission spectrum is found
xls_str_act = 'A2:B2301'; % Cells where activation spectrum is found
dye.quantum_yield = 0.55; % QY 
dye.bleaching_yield = 0e-6; %1e-5; % bleaching quantum yield
dye.blink_off_yield = 0e-6; %1e-5; % blink off quantum yield (in units of photons) 
dye.blink_on_yield = 0e-6; %1e-5; % blink on quantum yield (in units of 0.1 usec)
dye.photoactivatable = 0; % [Yes=1, No=0] is the dye photoactivatable ie sensitive to act_laser
dye.photoswitchable = 0; % [Yes=1, No=0] is the dye photoswitchable ie sensitive to sw_laser
dye.activation_yield = 1e-04; % if yes, activation quantum yield
dye.switching_yield = 1e-03; % if yes, switching quantum yield
dye.back_switching_yield = 0e-03; % if yes, switching quantum yield
%Exctinction coeff at pH 7.4 (PBS buffer) from Adam et al, Chem Biol 2011. 
dye.extinction_coeff = 45100; %[cm-1Mol-1] epsilon for excitation spectrum 
dye.extinction_coeff_lambda = 490; % [nm] lambda for that epsilon
%Exctinction coeff at pH 7.5 (PBS buffer) extracted from K. Nienhaus data (Dendra2.xls) 
dye.extinction_coeff_pre = 21958; %[cm-1Mol-1]  epsilon for the activation spectrum
dye.extinction_coeff_lambda_pre = 405; % [nm] lambda for that epsilon

ok = 1;
end

if strcmp(dye_name, 'Dendra2_Red')
dye.dye_name = 'Dendra2Red'; % Name of the dye
xls_spectrum_file = 'Dendra2_all.xls'; % Excitation and emission spectra from Excel
xls_str_exc = 'C2:D452'; % Cells where red excitation spectrum is found
xls_str_em = 'E2:F152'; % Cells where red emission spectrum is found
xls_str_act = 'C2:D452'; % Cells where activation spectrum is found
dye.quantum_yield = 0.55; % QY
dye.bleaching_yield = 0e-6; % bleaching quantum yield
dye.blink_off_yield = 1e-6; %1e-5; % blink off quantum yield (in units of photons) 
dye.blink_on_yield = 1e-6; %1e-5; % blink on quantum yield (in units of 0.1 usec)
dye.photoactivatable = 0; % [Yes=1, No=0] is the dye photoactivatable ie sensitive to act_laser
dye.photoswitchable = 0; % [Yes=1, No=0] is the dye photoswitchable ie sensitive to sw_laser
dye.activation_yield = 1e-3; % if yes, activation quantum yield
dye.switching_yield = 1e-03; % if yes, switching quantum yield
dye.back_switching_yield = 0e-03; % if yes, switching quantum yield
%Exctinction coeff at pH 7.4 (PBS buffer) from Adam et al, Chem Biol 2011.
dye.extinction_coeff = 35000; % [cm-1Mol-1]  epsilon for excitation spectrum
dye.extinction_coeff_lambda = 553; % [nm] lambda for that epsilon
%Not activatable in red state
dye.extinction_coeff_pre = 0; %[cm-1Mol-1]  epsilon for the activation spectrum
dye.extinction_coeff_lambda_pre = 0; % [nm] lambda for that epsilon

ok = 1;
end

% This is Dendra2 Red with the activation spectrum of Dendra2 Green
if strcmp(dye_name, 'Dendra2_GreenRed')
dye.dye_name = 'Dendra2GreenRed'; % Name of the dye
xls_spectrum_file = 'Dendra2_all.xls'; % Excitation and emission spectra from Excel
xls_str_exc = 'C2:D452'; % Cells where red excitation spectrum is found
xls_str_em = 'E2:F152'; % Cells where red emission spectrum is found
xls_str_act = 'A2:B2301'; % Cells where activation spectrum is found
dye.quantum_yield = 0.55; % QY
dye.bleaching_yield = 0e-6; % bleaching quantum yield
dye.blink_off_yield = 1e-6; %1e-5; % blink off quantum yield (in units of photons) 
dye.blink_on_yield = 1e-6; %1e-5; % blink on quantum yield (in units of 0.1 usec)
dye.photoactivatable = 1; % [Yes=1, No=0] is the dye photoactivatable ie sensitive to act_laser
dye.photoswitchable = 0; % [Yes=1, No=0] is the dye photoswitchable ie sensitive to sw_laser
dye.activation_yield = 1e-3; % if yes, activation quantum yield
dye.switching_yield = 0e-03; % if yes, switching quantum yield
dye.back_switching_yield = 0e-03; % if yes, switching quantum yield
%Exctinction coeff at pH 7.4 (PBS buffer) from Adam et al, Chem Biol 2011.
dye.extinction_coeff = 35000; % [cm-1Mol-1]  epsilon for excitation spectrum
dye.extinction_coeff_lambda = 553; % [nm] lambda for that epsilon
%Exctinction coeff at pH 7.5 (PBS buffer) extracted from K. Nienhaus data (Dendra2.xls) 
dye.extinction_coeff_pre = 21958; %[cm-1Mol-1]  epsilon for the activation spectrum
dye.extinction_coeff_lambda_pre = 405; % [nm] lambda for that epsilon
ok = 1;
end

if strcmp(dye_name, 'Dronpa')
dye.dye_name = 'Dronpa'; % Name of the dye
xls_spectrum_file = 'Dronpa.xls'; % Excitation and emission spectra from Excel
xls_str_exc = 'C2:D292'; % Cells where excitation spectrum is found
xls_str_em = 'E2:F197'; % Cells where emission spectrum is found
xls_str_act = 'A2:B301'; % Cells where activation spectrum is found
dye.quantum_yield = 0.67; % QY
dye.bleaching_yield = 0e-6; % bleaching quantum yield
dye.blink_off_yield = 1e-6; %1e-5; % blink off quantum yield (in units of photons) 
dye.blink_on_yield = 1e-6; %1e-5; % blink on quantum yield (in units of 0.1 usec)
dye.photoactivatable = 0; % [Yes=1, No=0] is the dye photoactivatable ie sensitive to act_laser
dye.photoswitchable = 0; % [Yes=1, No=0] is the dye photoswitchable ie sensitive to sw_laser
dye.activation_yield = 1e-3; % if yes, activation quantum yield
dye.switching_yield = 1e-03; % if yes, switching quantum yield
dye.back_switching_yield = 5e-01; % if yes, switching quantum yield
%Exctinction coeff at pH 7.4 (PBS buffer) from Adam et al, Chem Biol 2011. 
dye.extinction_coeff = 94100; % 160000 [cm-1Mol-1]  epsilon for excitation spectrum
dye.extinction_coeff_lambda = 503; % [nm] lambda for that epsilon
%To be determined
dye.extinction_coeff_pre = 2000; %[cm-1Mol-1]  epsilon for the activation spectrum
dye.extinction_coeff_lambda_pre = 400; % [nm] lambda for that epsilon

ok = 1;
end

if strcmp(dye_name, 'mEosFP_Green')
dye.dye_name = 'mEosFPGreen'; % Name of the dye
xls_spectrum_file = 'EosFP_all.xls'; % Excitation and emission spectra from Excel
xls_str_exc = 'A3:B401'; % Cells where excitation spectrum is found
xls_str_em = 'E3:F558'; % Cells where emission spectrum is found
xls_str_act = 'C3:D401'; % Cells where activation spectrum is found %%%%manquant%%%%%
dye.quantum_yield = 0.52; % QY
dye.bleaching_yield = 0e-6; % bleaching quantum yield
dye.blink_off_yield = 1e-6; %1e-5; % blink off quantum yield (in units of photons) 
dye.blink_on_yield = 1e-6; %1e-5; % blink on quantum yield (in units of 0.1 usec)
dye.photoactivatable = 0; % [Yes=1, No=0] is the dye photoactivatable ie sensitive to act_laser
dye.photoswitchable = 0; % [Yes=1, No=0] is the dye photoswitchable ie sensitive to sw_laser
dye.activation_yield = 1e-3; % if yes, activation quantum yield
dye.switching_yield = 1e-03; % if yes, switching quantum yield
dye.back_switching_yield = 0e-03; % if yes, switching quantum yield
%Exctinction coeff at pH 7.4 (PBS buffer) from Adam et al, Chem Biol 2011. 
dye.extinction_coeff = 97200; % [cm-1Mol-1]  epsilon for excitation spectrum
dye.extinction_coeff_lambda = 504; % [nm] lambda for that epsilon
%Exctinction coeff at pH 7.4 (PBS buffer) Excel calculation; see sheet pH4.8 
dye.extinction_coeff_pre = 130; %[cm-1Mol-1]  epsilon for the activation spectrum
dye.extinction_coeff_lambda_pre = 392; % [nm] lambda for that epsilon

ok = 1;
end

if strcmp(dye_name, 'mEosFP_Red')
dye.dye_name = 'mEosFPRed'; % Name of the dye
xls_spectrum_file = 'EosFP_all.xls'; % Excitation and emission spectra from Excel
xls_str_exc = 'H2:I351'; % Cells where excitation spectrum is found
xls_str_em = 'L176:M557'; % Cells where emission spectrum is found
xls_str_act = 'J2:K287'; % Cells where activation spectrum is found %%%%manquant%%%%%
dye.quantum_yield = 0.52; % QY
dye.bleaching_yield = 0e-6; % bleaching quantum yield
dye.blink_off_yield = 1e-6; %1e-5; % blink off quantum yield (in units of photons) 
dye.blink_on_yield = 1e-6; %1e-5; % blink on quantum yield (in units of 0.1 usec)
dye.photoactivatable = 0; % [Yes=1, No=0] is the dye photoactivatable ie sensitive to act_laser
dye.photoswitchable = 0; % [Yes=1, No=0] is the dye photoswitchable ie sensitive to sw_laser
dye.activation_yield = 1e-3; % if yes, activation quantum yield
dye.switching_yield = 1e-03; % if yes, switching quantum yield
dye.back_switching_yield = 0e-03; % if yes, switching quantum yield
%Exctinction coeff at pH 7.4 (PBS buffer) from Adam et al, Chem Biol 2011. 
dye.extinction_coeff = 41300; % [cm-1Mol-1]  epsilon for excitation spectrum
dye.extinction_coeff_lambda = 569; % [nm] lambda for that epsilon
%Not activatable in red state
dye.extinction_coeff_pre = 0; %[cm-1Mol-1]  epsilon for the activation spectrum
dye.extinction_coeff_lambda_pre = 0; % [nm] lambda for that epsilon

ok = 1;
end

if strcmp(dye_name, 'ATTO665')
dye.dye_name = 'ATTO665'; % Name of the dye
xls_spectrum_file = 'ATTO665.xlsx'; % Excitation and emission spectra from Excel
xls_str_exc = 'A4:B1104'; % Cells where excitation spectrum is found
xls_str_em = 'D4:E204'; % Cells where emission spectrum is found
xls_str_act = ''; % Cells where activation spectrum is found %%%%manquant%%%%%
dye.quantum_yield = 0.6; % QY
dye.bleaching_yield = 0e-6; % bleaching quantum yield
dye.blink_off_yield = 1e-6; %1e-5; % blink off quantum yield (in units of photons) 
dye.blink_on_yield = 1e-6; %1e-5; % blink on quantum yield (in units of 0.1 usec)
dye.photoactivatable = 0; % [Yes=1, No=0] is the dye photoactivatable ie sensitive to act_laser
dye.photoswitchable = 0; % [Yes=1, No=0] is the dye photoswitchable ie sensitive to sw_laser
dye.activation_yield = 1e-3; % if yes, activation quantum yield
dye.switching_yield = 1e-03; % if yes, switching quantum yield
dye.back_switching_yield = 0e-03; % if yes, switching quantum yield
dye.extinction_coeff = 165000; % [cm-1Mol-1]  epsilon for excitation spectrum
dye.extinction_coeff_lambda = 663; % [nm] lambda for that epsilon
%Not activatable 
dye.extinction_coeff_pre = 0; %[cm-1Mol-1]  epsilon for the activation spectrum
dye.extinction_coeff_lambda_pre = 0; % [nm] lambda for that epsilon

ok = 1;
end

if strcmp(dye_name, 'ALEXA647_OFF')
dye.dye_name = 'ALEXA647_OFF'; % Name of the dye
xls_spectrum_file = 'ALEXA647.xls'; % Excitation and emission spectra from Excel
xls_str_exc = 'A1:B14000'; % Cells where excitation spectrum is found
xls_str_em = 'D1:E14000'; % Cells where emission spectrum is found
xls_str_act = 'A1:B14000'; % Cells where activation spectrum is found %%%%manquant%%%%%
dye.quantum_yield = 0.3; % QY
dye.bleaching_yield = 0e-6; % bleaching quantum yield
dye.blink_off_yield = 1e-6; %1e-5; % blink off quantum yield (in units of photons) 
dye.blink_on_yield = 1e-6; %1e-5; % blink on quantum yield (in units of 0.1 usec)
dye.photoactivatable = 1; % [Yes=1, No=0] is the dye photoactivatable ie sensitive to act_laser
dye.photoswitchable = 0; % [Yes=1, No=0] is the dye photoswitchable ie sensitive to sw_laser
dye.activation_yield = 1e-3; % if yes, activation quantum yield
dye.switching_yield = 1e-03; % if yes, switching quantum yield
dye.back_switching_yield = 0e-03; % if yes, switching quantum yield
dye.extinction_coeff = 240000; % [cm-1Mol-1]  epsilon for excitation spectrum
dye.extinction_coeff_lambda = 650; % [nm] lambda for that epsilon
%fake photoactivation in waiting for better model. 
dye.extinction_coeff_pre = 10; %[cm-1Mol-1]  fake epsilon for the activation spectrum
dye.extinction_coeff_lambda_pre = 650; % [nm] lambda for that epsilon

ok = 1;
end


if strcmp(dye_name, 'ALEXA647_ON')
dye.dye_name = 'ALEXA647_ON'; % Name of the dye
xls_spectrum_file = 'ALEXA647.xls'; % Excitation and emission spectra from Excel
xls_str_exc = 'A1:B14000'; % Cells where excitation spectrum is found
xls_str_em = 'D1:E14000'; % Cells where emission spectrum is found
xls_str_act = ''; % Cells where activation spectrum is found %%%%manquant%%%%%
dye.quantum_yield = 0.3; % QY
dye.bleaching_yield = 0e-6; % bleaching quantum yield
dye.blink_off_yield = 1e-6; %1e-5; % blink off quantum yield (in units of photons) 
dye.blink_on_yield = 1e-6; %1e-5; % blink on quantum yield (in units of 0.1 usec)
dye.photoactivatable = 0; % [Yes=1, No=0] is the dye photoactivatable ie sensitive to act_laser
dye.photoswitchable = 0; % [Yes=1, No=0] is the dye photoswitchable ie sensitive to sw_laser
dye.activation_yield = 1e-3; % if yes, activation quantum yield
dye.switching_yield = 1e-03; % if yes, switching quantum yield
dye.back_switching_yield = 0e-03; % if yes, switching quantum yield
dye.extinction_coeff = 240000; % [cm-1Mol-1]  epsilon for excitation spectrum
dye.extinction_coeff_lambda = 650; % [nm] lambda for that epsilon
%Not activatable 
dye.extinction_coeff_pre = 0; %[cm-1Mol-1]  epsilon for the activation spectrum
dye.extinction_coeff_lambda_pre = 0; % [nm] lambda for that epsilon

ok = 1;
end


%% Read Spectrums

if ok == 1
%Read the fluorescence excitation spectrum, normalize at extinction_coeff_lambda
spectrum_file = strcat(dyes_path,'\',xls_spectrum_file);
dye.exc_spectrum = get_xls_spectrum(spectrum_file, xls_str_exc, ...
    dye.extinction_coeff_lambda);
%Read the fluorescence emission spectrum normalize at max
dye.em_spectrum = get_xls_spectrum(spectrum_file, xls_str_em);
%Read the absorbance spectrum before activation normalize at extinction_coeff_lambda_pre
dye.act_spectrum = get_xls_spectrum(spectrum_file, xls_str_act, ...
    dye.extinction_coeff_lambda_pre);
else
  
disp('Dye not found');

end
