# Supplementary material for: In cellulo Evaluation of Phototransformation Quantum Yields in Fluorescent Proteins Used As Markers for Single-Molecule Localization Microscopy
Source: PLoS One. 2014 Jun 10;9(6):e98362. doi: 10.1371/journal.pone.0098362 (PMC4051587; doi:10.1371/journal.pone.0098362)
Supplement: Scripts S1 — Matlab scripts for simulation of PALM data sets and for the extraction of phototransformation yields. (ZIP) [file pone.0098362.s015.zip › PALM_SIMULATIONS/OTHER_SIMULATIONS/simulate_pcFRET_ensemble_level.m]

% PALM Simulator ****** vsn 9.2 *******
% Dominique Bourgeois
% April, 2014

clear all;
vsn_no='9.2'; % Version number

%For all directories, don't forget to add "\" at the end.

%Path where the simulation software is loacted
addpath('D:\Mes Documents\Articles\En cours\SM_Yield\Revised\MATLAB\PALM_SIMULATIONS\');
%Location of data base for dyes parameters 
dyes_path='D:\Mes Documents\Articles\En cours\SM_Yield\Revised\MATLAB\PALM_SIMULATIONS\FLUOROPHORES\';

%Load parameters from previous simulation file ? [Yes=1, No=0]
load_input=0;
%If Yes
load_filedir= 'D:\Mes Documents\MATLAB\SIMULATION\PALM\OUTPUT_APRIL2013\PATTERN1\P3\';
load_filename= 'OFF_OFF_PATTERN_500_2_noise10_par.mat';

%Image parameters
%A pattern can be created or alternatively can be read from an existing
%.tiff image
%Create pattern ? [Yes=1, No=0]
create_pattern=0;
%if Yes the following is taken into account:
%number of lines
n=60;
%number of column
m=60;
%the image will consist of a set of lines
%spacing between lines [nm]
line_space=0;
%thickness of lines [nm]
line_thick=1000;
%position of first line from top [nm]
first_line_pos=1;
%number of lines to draw
number_of_lines=42;

%if "No", read an image
in_image='Two_Rectangles.tif';
in_filedir='D:\Mes Documents\Articles\En cours\SM_Yield\Revised\MATLAB\PALM_SIMULATIONS\PATTERNS\';
% Only used if dye_pairs_on=1 & tandem_on=0
% in_image='Disk1.tif';
% in_filedir='D:\Mes Documents\MATLAB\SIMULATION\IrisFP_FRET_1\INPUT\';
% in_image_2='Disk2.tif'; 
% in_filedir_2='D:\Mes Documents\MATLAB\SIMULATION\Data\';

% Binning factor: the input (or created) image is a high-resolution image and is "binning"^2
% larger in size than the (virtual) detected image and its pixel size is "binning"
% smaller in each dimension.
binning=4;

%raster size [nm] (of the detected image).
raster=100;

%is it a two-color experiment (1: Yes, 0: No)
%Yes means dual-channel (possibly only one dye)
two_color=1;

%is it a two-dyes experiment (1: Yes, 0: No)
%Yes means two dyes (possibly only one channel)
%These two dyes can be either two different dye (dye_mode=0), or
%two forms of a single photoactivatable dye (dye_mode=1).
%If not set, parameters for dye2 are not used.
two_dyes=1;

%If two_dyes=1, are Dye1 and Dye2 different forms 
%of the same dye ? (1: Yes, 0: No)
%If set to 0, Dye1 and Dye2 are different dyes. Activated Dye1 means Dye1
%spectra. Switched Dye1 means dark. Activated Dye2 means Dye2
%spectra. Switched Dye2 means dark.
%If set to 1, Dye1 and Dye2 are the same dye and all dyes are set to Dye1 at start.
%Dye1 must be activatable. Non-activated Dye1 means Dye1 spectra. 
%Activated Dye1 means Dye2 spectra. Switched Dye1 means dark. 
%Dye2 must be non activatable. Switched Dye2 means dark.
dye_mode=1;

%Dye pairs ? (1: Yes, 0: No)
%Yes means that two set of dyes will be generated
dye_pairs_on=1;

%If dye_pairs_on=1:
%Link pairs of dyes as tandem ? (1: Yes, 0: No)
tandem_on=1;  
%If tandem_on=1, average distance between pairs of dyes nm]
d1d2_dist=4; % dyes are covalently linked and are separated by d1d2_dist [nm]
%fluctuation for distance between pairs of dyes [nm]
d1d2_dist_sig=1; % distance between dyes fluctuate from one pair to another ...
% by this amount
%Turn FRET on or off ([1:On, 0:Off])
fret_on=1;

%number of labeling molecules (or pairs of molecules - if dye_pairs_on=1 -)
n_mol=5000;
%nearest neighbor distance between molecules [nm]
near_dist=4; % 2 molecules cannot end up being distant by less than near_dist

%handle anisotropy (1: Yes (typically fixed cell); 0: No (typically live cell))
anisotropy=0; % 1 means each molecule will have a fixed orientation over time
%If anisotropy=1, use the following parameters
dipole_orientation=0; % [0: Randomly oriented dipole; 1: Fixed orientation]
%If dipole_orientation=1;
theta_fixed=0; %[polar angle in degrees relative to sample plane: 90� = in plane]
phi_fixed=90; %[azimuthal angle in degrees]

%Generate data set ([1:Yes, 0:No]): will output sr-fret image data and parameter
%data.
generate_data_set=1;
only_activate=0; % Set to 1 if only activation is simulated; images will be empty; no drift will be applied
n_images=3; % if yes, # of images
%outfilename='Test'
outfilename='Test';
outfiledir='D:\Mes Documents\MATLAB\SIMULATION\PALM\OUTPUT_APRIL2014\';
% 5 files will be generated: 'outfilename_ch1.tif',
% 'outfilename_ch2.tif', 'outfilename.mat', 
% 'outfilename_act_laser.tif' and 'outfilename_readout_laser.tif'

%Add drift ? ([1:Yes, 0:No])
add_drift=0;
%If yes, enter drift per frame [nm] as second order polynom with frame #
%For example for a linear drift of 1 nm/frame use [1, 0, 0]
%For example for a linear + quadratic drift [1, -5, 0]
x_drift=[50, -100, 100]; 
y_drift=[100, -200, 50]; 

%Print statistics ([1:Yes, 0:No])? (If Yes, due to the call to the cell2mat
%function, this takes a lot of time. Turn off to speed up.
print_stat=0;

%Display progress bar ([1:Yes, 0:No])? Use No if you do not want to be
%annoyed by this bar and want to save time.
disp_bar=0;

%To avoid stochastic spectral distribution of emitted photons and save
%time turn this option on ([1:Yes, 0:No])
stochastic_spectrum_off=1;

%To avoid stochastic spatial distribution of emitted photons and follow
%exactly psf shape([1:Yes, 0:No])
%I thought this would speed up the program but it actually makes it
%even slower. So usually leave to 0
stochastic_spot_off=0;

%Four lasers are available
%Readout laser parameters
laser_power = 10; % [mW]
laser_sequence = 100*ones(1,n_images); % Constant. Percentage of laser power as a function of frame #
% To set up a laser sequence pattern, something like this could be done
% programmed
% for k=1:n_images % only activate for k=1, 3, 5, ... 2k+1
%     if mod(k,3)==2
%         laser_sequence(k)=0;
%     end
%     if mod(k,3)==1 || mod(k,3)==0 
%         laser_sequence(k)=100;
%     end
% end
laser_pulse_length = 30; % [ms]
laser_fwhm = 30; % [um] size of the laser beam at sample position
laser_wavelength = 488; % [nm]
%If anisotropy=1, check laser polarization
%Polarization is always assumed perpendicular to beam axis
laser_polarization=0; % [0: Circular polarization; 1: Linear polarization]
%If laser_polarization=1;
phi_laser=0; %[azimuthal angle in degrees]
%Include readout activation, ie this laser will also activate molecules, in
%addition to the activation laser
readout_activation=0; % Set to 1 if readout activation occurs during "check activation"

%Activation laser (e.g. activation to activate green (dye1) molecules)
%Note that the power of this laser can change along data set (parameter
%act_laser_sequence)
%It is assumed this laser precedes the readout laser.
act_laser_power = 1.5; % [mW]
%Always full activation laser here
act_laser_sequence = [0 100 0]; % Constant. Percentage of laser power as a function of frame #
% To set up a laser sequence pattern, something like this could be done
% programmed
% for k=1:n_images % only activate for k=1, 3, 5, ... 2k+1
%     if mod(k,3)~=1
%         act_laser_sequence(k)=0;
%     end
% end
% To boost activation at first frame
%act_laser_sequence(1,1)=8000;
act_laser_pulse_length = 30; % [ms]
act_laser_fwhm = 25; %15; % [um] size of the laser beam at sample position
act_laser_wavelength = 405; % [nm]
act_laser_frap_mode = 1; % set to 1 if activation laser is restricted to a zone
act_laser_mask_file = 'Activate_One_Rectangle.tif';
act_laser_mask_dir='D:\Mes Documents\Articles\En cours\SM_Yield\Revised\MATLAB\PALM_SIMULATIONS\PATTERNS\';
%If anisotropy=1, check laser polarization
%Polarization is assumed perpendicular to beam axis
act_laser_polarization=0; % [0: Circular polarization; 1: Linear polarization]
%If laser_polarization=1;
act_phi_laser=0; %[azimuthal angle in degrees]

%Switching laser(e.g. photoswitching laser to switch off red
%molecules). 
%It is assumed this laser precedes the readout laser.
sw_laser_power = 20; % [mW]
%No switching laser here
sw_laser_sequence = [0 0 100]; % Percentage of laser power as a function of frame #
% To set up a laser sequence pattern, something like this could be done
% for k=1:n_images % only bleach for k=2, 4, ... 2k
%     if mod(k,2)==0
%         sw_laser_sequence(k)=0;
%     end
% end
sw_laser_pulse_length = 30; % [ms]
sw_laser_fwhm = 25; % [um] size of the laser beam at sample position
sw_laser_wavelength = 561; % [nm]
%If anisotropy=1, check laser polarization
%Polarization is assumed perpendicular to beam axis
sw_laser_polarization=0; % [0: Circular polarization; 1: Linear polarization]
%If laser_polarization=1;
sw_phi_laser=60; %[azimuthal angle in degrees]

%Backswitching laser (e.g. photoswitching laser to switch on 
%molecules). 
%It is assumed this laser precedes the readout laser.
bsw_laser_power = 0.0; % [mW]
%No switching laser here
bsw_laser_sequence = 100*ones(1,n_images); % [0 0 100]; % Percentage of laser power as a function of frame #
% To set up a laser sequence pattern, something like this could be done
% bsw_laser_sequence(1:2)=0; % First 2 frame don't do anything
bsw_laser_pulse_length = 10; % [ms]
bsw_laser_fwhm = 25; % [um] size of the laser beam at sample position
bsw_laser_wavelength = 390; % [nm] Same as activation wavelength
%If anisotropy=1, check laser polarization
%Polarization is assumed perpendicular to beam axis
bsw_laser_polarization=0; % [0: Circular polarization; 1: Linear polarization]
%If laser_polarization=1;
bsw_phi_laser=60; %[azimuthal angle in degrees]

%define channels by filters
ch1_filter = [520, 40, 1.0]; % [Central wavelength [nm], width [nm], transmission efficiency]
ch2_filter = [610, 40, 1.0]; % [Central wavelength [nm], width [nm], transmission efficiency]

%Note that if dye is photoactivatable, activation spectrum must be
%available in .xls spectrum. If dye is photoswitchable, negative switching is 
%assumed: action spectrum for on-off switching is excitation spectrum and 
%action spectrum for off-on switching is activation spectrum, which must therefore
%be available in .xls spectrum

%dye 1 (the "Green" Dye)
dye_name_1 = 'Dendra2_Green';
% Following parameters can be commented out if default values (from .xls
% files) are to be used.
quantum_yield = 0.55; % fluorescence quantum yield
bleaching_yield = 0e-6; % bleaching quantum yield
blink_off_yield = 0e-6; % blinking-off quantum yield 
blink_on_yield = 0e-6; % blinking-on quantum yield (in units of 0.1 usec)  (blink_on rate [s-1]=blink_on_yield_1*1e+07)
photoactivatable = 1; % [Yes=1, No=0] is the dye photoactivatable ie sensitive to act_laser
photoswitchable = 0; % [Yes=1, No=0] is the dye photoswitchable ie sensitive to sw_laser
activation_yield = 1e-3; % if photoactivatable, activation quantum yield
switching_yield = 0e-4; % if photoswitchable, switching quantum yield
back_switching_yield = 0e-01; % if photoswitchable, back switching quantum yield

%dye 2 (the "Red" Dye)
dye_name_2 = 'Dendra2_Red';
% Following parameters can be commented out if default values (from .xls
% files) are to be used.
quantum_yield_2 = 0.0; % fluorescence quantum yield
bleaching_yield_2 = 0e-6; % bleaching quantum yield
blink_off_yield_2 = 0e-5; % blinking-off quantum yield
blink_on_yield_2 = 0e-6; % blinking-on quantum yield (in units of 0.1 usec) (blink_on rate [s-1]=blink_on_yield_2*1e+07)
photoactivatable_2 = 0; % [Yes=1, No=0] is the dye photoactivatable ie sensitive to act_laser
photoswitchable_2 = 1; % [Yes=1, No=0] is the dye photoswitchable ie sensitive to sw_laser
activation_yield_2 = 0; % if photoactivatable, activation quantum yield
switching_yield_2 = 1e-03; % if photoswitchable, switching quantum yield
back_switching_yield_2 = 0*1e-03; % if photoswitchable, back switching quantum yield

%noise levels
%dark and readout noise level [counts/pixel/frame]
%Gaussian noise is assumed
dark_noise = 2;
%autofluorescence noise level [photons/100x100nm^2/frame] 
%Poisson noise is assumed
auto_noise_ch1 = 0; %for channel 1
auto_noise_ch2 = 0; %for channel 2
%adjust auto_noise as function of readout laser power
adjust_auto_noise=1; % [1:Yes/0:No]

%Image display contrast
auto_display_range =1; % Set to 1 if automated
disp_lim_ch1 = [0,65000]; % If not, give range for channel 1(min and max ADUs)
disp_lim_ch2 = [0,15000]; % If not, give range for channel 2(min and max ADUs)

% Objective NA
% PSF will be assumed to be symmetrical Gaussian with fwhm = 1.22*lambda/2NA
% with lambda = readout laser wavelength
obj_na = 1.2;
% Indice of refraction of immersion medium
immersion_indice=1.33; % [Water: 1.33; Oil: 1.515]

% detection efficiency [fraction of emitted photons detected by detector]
det_eff_from_opening_angle=1; % 1: Use formula from Fourkas, 2001, Opt.Letters; 0: Enter value manually
mic_transmission=1.0; % If det_eff_from_opening_angle=1, additional correction
%for overall microscope transmission efficiency
det_eff = 0.04; % Microscope transmission efficiency, used if det_eff_from_opening_angle=0.

% detector gain [counts/photons]
det_gain = 30;

% Show experiment as a composite figure
show_experiment=1;

%Turn on debug mode [Yes=1; No=0]
debug=0;

%   *********** END OF INPUT ***********

%% Start
%Display starting message and image size
clc; % clear command window
disp('******** SINGLE MOLECULE PALM Simulator **********');
disp(['********              vsn:',vsn_no,'           **********']);

%Check if files already exists
ok=1;
if load_input==1
    ok=ok*check_input(load_filedir,load_filename);
    if ok==1
        par_in=strcat(load_filedir,load_filename);
        load(par_in);
        disp('Parameters loaded from file !');
    end
end

if create_pattern==0
  ok=ok*check_input(in_filedir,in_image);
  if exist('in_image_2','var') || exist('in_filedir_2','var') 
      ok=ok*check_input(in_filedir_2,in_image_2);
  end
end

if act_laser_frap_mode==1
  ok=ok*check_input(act_laser_mask_dir,act_laser_mask_file);
end

if ok==0
    return;
end

if generate_data_set
    im_ch1_out=[outfiledir,outfilename,'_ch1.tif'];
    im_ch2_out=[outfiledir,outfilename,'_ch2.tif'];
    par_out=[outfiledir,outfilename,'_par.mat'];
    data_out=[outfiledir,outfilename,'.mat'];
    im_true_out=[outfiledir,outfilename,'_true.tif'];
    im_ch1_dl_out=[outfiledir,outfilename,'_ch1_dl.tif'];
    im_ch2_dl_out=[outfiledir,outfilename,'_ch2_dl.tif'];
    im_readout_laser_out=[outfiledir,outfilename,'_readout_laser.tif'];
    im_activation_laser_out=[outfiledir,outfilename,'_activation_laser.tif'];
    im_switching_laser_out=[outfiledir,outfilename,'_switching_laser.tif'];
    im_back_switching_laser_out=[outfiledir,outfilename,'_back_switching_laser.tif'];
   
    if exist(im_ch1_out,'file') || exist(im_ch2_out,'file') ...
            || exist(data_out,'file') || exist(par_out,'file') ...
            || exist(im_true_out,'file') || exist(im_ch1_dl_out,'file') ...
            || exist(im_ch2_dl_out,'file') || exist(im_readout_laser_out,'file') ...
            || exist(im_activation_laser_out,'file') || exist(im_switching_laser_out,'file') ...
            || exist(im_back_switching_laser_out,'file')
        reply = input(['Files ',outfilename,' already exists. Overwrite ? Y/N [Y]: '], 's');
        if isempty(reply)
            return
        end
        if reply=='Y' || reply=='y'
            if exist(im_ch1_out,'file'); delete(im_ch1_out); end
            if exist(im_ch2_out,'file'); delete(im_ch2_out); end
            if exist(data_out,'file'); delete(data_out); end
            if exist(par_out,'file'); delete(par_out); end
            if exist(im_true_out,'file'); delete(im_true_out); end        
            if exist(im_ch1_dl_out,'file'); delete(im_ch1_dl_out); end
            if exist(im_ch2_dl_out,'file'); delete(im_ch2_dl_out); end
            if exist(im_readout_laser_out,'file'); delete(im_readout_laser_out); end
            if exist(im_activation_laser_out,'file'); delete(im_activation_laser_out); end
            if exist(im_switching_laser_out,'file'); delete(im_switching_laser_out); end
            if exist(im_back_switching_laser_out,'file'); delete(im_back_switching_laser_out); end     
        else
            return;
        end
    end
    save(par_out);
end


%Some global variables
global planck avogadro speed_of_light boltzmann;
planck = 6.62e-34; % [J.s]
speed_of_light = 299790000; %[m/s]
boltzmann = 1.38e-23; %[J/K]
avogadro = 6.02e+23; % [mol-1]

%% Fixes
if ~(dye_pairs_on && tandem_on) && fret_on
    disp('Turn FRET off because no tandem dyes or dye_pair mode set to 0!');
    fret_on=0;
    return
end

if fret_on && anisotropy
    disp('Program not setup yet for kappa^2 calculation for oriented molecules!');
    disp(' *********** Assuming kappa^2 = 2/3 ! **************');
end

if two_dyes==0
    if dye_pairs_on==1
        disp('No tandem dyes in one dye mode !');
        return
    end
    if dye_mode==1
        disp('Dye_mode must be set to 0 in one color mode !');
        return
    end
end

if dye_mode==1 && photoactivatable==0
    disp('Dye_mode=1: Dye1 must be activatable !');
    return
end

if dye_mode==1 && photoactivatable_2==1
    disp('Dye_mode=1: Dye2 cannot be activatable !');
    return
end


%% Load dyes
dye1 = load_dyes(dyes_path, dye_name_1);
exc_spectrum = dye1.exc_spectrum;
em_spectrum = dye1.em_spectrum;
act_spectrum = dye1.act_spectrum;
if ~exist('quantum_yield','var'); quantum_yield = dye1.quantum_yield; end % QY 
if ~exist('bleaching_yield','var'); bleaching_yield = dye1.bleaching_yield; end %1e-5; % bleaching quantum yield
if ~exist('blink_off_yield','var'); blink_off_yield = dye1.blink_off_yield; end %1e-5; % blink off quantum yield (in units of photons) 
if ~exist('blink_on_yield','var'); blink_on_yield = dye1.blink_on_yield; end % blink on quantum yield (in units of 0.1 usec)
if ~exist('photoactivatable','var'); photoactivatable = dye1.photoactivatable; end % [Yes=1, No=0] is the dye photoactivatable ie sensitive to act_laser
if ~exist('photoswitchable','var'); photoswitchable = dye1.photoswitchable; end % [Yes=1, No=0] is the dye photoswitchable ie sensitive to sw_laser
if ~exist('activation_yield','var'); activation_yield = dye1.activation_yield; end % if yes, activation quantum yield
if ~exist('switching_yield','var'); switching_yield = dye1.switching_yield; end % if yes, switching quantum yield
if ~exist('back_switching_yield','var'); back_switching_yield = dye1.back_switching_yield; end % if yes, switching quantum yield
extinction_coeff = dye1.extinction_coeff; %[cm-1Mol-1] epsilon for excitation spectrum 
extinction_coeff_lambda = dye1.extinction_coeff_lambda; % [nm] lambda for that epsilon
extinction_coeff_pre = dye1.extinction_coeff_pre; %[cm-1Mol-1]  epsilon for the activation spectrum
extinction_coeff_lambda_pre = dye1.extinction_coeff_lambda_pre; % [nm] lambda for that epsilon

if two_dyes==1
    dye_2 = load_dyes(dyes_path, dye_name_2);
    exc_spectrum_2 = dye_2.exc_spectrum;
    em_spectrum_2 = dye_2.em_spectrum;
    act_spectrum_2 = dye_2.act_spectrum;
    if ~exist('quantum_yield_2','var'); quantum_yield_2 = dye_2.quantum_yield; end % QY
    if ~exist('bleaching_yield_2','var'); bleaching_yield_2 = dye_2.bleaching_yield; end% bleaching quantum yield
    if ~exist('blink_off_yield_2','var');  blink_off_yield_2 = dye_2.blink_off_yield; end % blink off quantum yield (in units of photons)
    if ~exist('blink_on_yield_2','var');  blink_on_yield_2 = dye_2.blink_on_yield; end % blink on quantum yield (in units of 0.1 usec)
    if ~exist('photoactivatable_2','var');  photoactivatable_2 = dye_2.photoactivatable; end% [Yes=1, No=0] is the dye photoactivatable ie sensitive to act_laser
    if ~exist('photoswitchable_2','var');  photoswitchable_2 = dye_2.photoswitchable; end % [Yes=1, No=0] is the dye photoswitchable ie sensitive to sw_laser
    if ~exist('activation_yield_2','var');  activation_yield_2 = dye_2.activation_yield; end % if yes, activation quantum yield
    if ~exist('switching_yield_2','var');  switching_yield_2 = dye_2.switching_yield; end % if yes, switching quantum yield
    if ~exist('back_switching_yield_2','var');  back_switching_yield_2 = dye_2.back_switching_yield; end % if yes, switching quantum yield
    extinction_coeff_2 = dye_2.extinction_coeff; % 160000 [cm-1Mol-1]  epsilon for excitation spectrum
    extinction_coeff_lambda_2 = dye_2.extinction_coeff_lambda; % [nm] lambda for that epsilon
    extinction_coeff_pre_2 = dye_2.extinction_coeff_pre; %[cm-1Mol-1]  epsilon for the activation spectrum
    extinction_coeff_lambda_pre_2 = dye_2.extinction_coeff_lambda_pre; % [nm] lambda for that epsilon
else
    exc_spectrum_2 = 0;
    em_spectrum_2 = 0;
    act_spectrum_2 = 0;
    if ~exist('quantum_yield_2','var'); quantum_yield_2 = 0; end % QY
    if ~exist('bleaching_yield_2','var'); bleaching_yield_2 = 0; end% bleaching quantum yield
    if ~exist('blink_off_yield_2','var');  blink_off_yield_2 = 0; end % blink off quantum yield (in units of photons)
    if ~exist('blink_on_yield_2','var');  blink_on_yield_2 = 0; end % blink on quantum yield (in units of 0.1 usec)
    if ~exist('photoactivatable_2','var');  photoactivatable_2 = 0; end% [Yes=1, No=0] is the dye photoactivatable ie sensitive to act_laser
    if ~exist('photoswitchable_2','var');  photoswitchable_2 = 0; end % [Yes=1, No=0] is the dye photoswitchable ie sensitive to sw_laser
    if ~exist('activation_yield_2','var');  activation_yield_2 = 0; end % if yes, activation quantum yield
    if ~exist('switching_yield_2','var');  switching_yield_2 = 0; end % if yes, switching quantum yield
    if ~exist('back_switching_yield_2','var');  back_switching_yield_2 = 0; end % if yes, switching quantum yield
    extinction_coeff_2 = 0;
    extinction_coeff_lambda_2 = 0;
    extinction_coeff_pre_2 = 0;
    extinction_coeff_lambda_pre_2 = 0;
end


%% Create transmission patterns from filters
xs_ch1=fix(ch1_filter(1)-ch1_filter(2)/2);
xe_ch1=fix(ch1_filter(1)+ch1_filter(2)/2);
x_ch1=(xs_ch1:xe_ch1);
y_ch1=ones(1,length(x_ch1))*ch1_filter(3);
x_ch1=[xs_ch1-1,x_ch1,xe_ch1+1]; % to get the filter edges
y_ch1=[0,y_ch1,0];
if ch1_filter(2)==0
    y_ch1(:)=0;
end

if two_color==1
    xs_ch2=fix(ch2_filter(1)-ch2_filter(2)/2);
    xe_ch2=fix(ch2_filter(1)+ch2_filter(2)/2);
    x_ch2=(xs_ch2:xe_ch2);
    y_ch2=ones(1,length(x_ch2))*ch2_filter(3);
    x_ch2=[xs_ch2-1,x_ch2,xe_ch2+1]; % to get the filter edges
    y_ch2=[0,y_ch2,0];
    if ch2_filter(2)==0
        y_ch2(:)=0;
    end
end


%% Define the PSF
%Get PSF FWHM
%Use center of mass of fluorescence emission wavelength in each channel
% ***** This could be improved by defining 4 psf's ***********
f=find((em_spectrum(:,1) >= xs_ch1) & (em_spectrum(:,1) <= xe_ch1));
if isempty(f)
    disp('Emission spectrum does not fit with filter range: check filters !');
    return;
end
x_em_spectrum=em_spectrum(f,1);
y_em_spectrum=em_spectrum(f,2);
lambda_ch1=sum(x_em_spectrum.*y_em_spectrum)/sum(y_em_spectrum);
psf_width_ch1 = 1.22*lambda_ch1/(2*obj_na);
disp(['PSF FWHM for Channel 1 and Dye 1 [nm]: ',num2str(psf_width_ch1)]);

if two_color && two_dyes
    f=find((em_spectrum_2(:,1) >= xs_ch2) & (em_spectrum_2(:,1) <= xe_ch2));
    x_em_spectrum_2=em_spectrum_2(f,1);
    y_em_spectrum_2=em_spectrum_2(f,2);
    lambda_ch2=sum(x_em_spectrum_2.*y_em_spectrum_2)/sum(y_em_spectrum_2);
    psf_width_ch2 = 1.22*lambda_ch2/(2*obj_na);
    disp(['PSF FWHM for Channel 2 and Dye 2 [nm]: ',num2str(psf_width_ch2)]);
end

if two_color && ~two_dyes
    f=find((em_spectrum(:,1) >= xs_ch2) & (em_spectrum(:,1) <= xe_ch2));
    x_em_spectrum_2=em_spectrum(f,1);
    y_em_spectrum_2=em_spectrum(f,2);
    lambda_ch2=sum(x_em_spectrum_2.*y_em_spectrum_2)/sum(y_em_spectrum_2);
    psf_width_ch2 = 1.22*lambda_ch2/(2*obj_na);
    disp(['PSF FWHM for Channel 2 and Dye 1 [nm]: ',num2str(psf_width_ch2)]);
end

% get reasonable rbox (take the same for both channels, based on
% psf_width_ch1
psf_width=psf_width_ch1;
rbox=fix(psf_width/raster)+1;
%sigma of the psf; (only useful for visualization but not used in practice)
sig=psf_width/2.35/raster; % in pixels
[xpix,ypix] = meshgrid(-rbox:rbox,-rbox:rbox);
psf=exp(-((xpix).*(xpix)+(ypix).*(ypix))/(2*sig^2));
%normalize the PSF
psf=psf/sum(sum(psf));

if stochastic_spot_off==1; %need to define psf on a larger box due to
    % use of the interp2 function
    rbox2=rbox+1;
    [xpix2,ypix2] = meshgrid(-rbox2:rbox2,-rbox2:rbox2);
    psf2=exp(-((xpix2).*(xpix2)+(ypix2).*(ypix2))/(2*sig^2));
    %normalize the PSF
    psf2=psf2/sum(sum(psf2));
else
    xpix2=0; ypix2=0; psf2=0;
end


%% Define parameters for the single molecules, the laser and some general parameters

%Define parameters for each single molecules
sm(1:n_mol)=struct(...
    'x',0,'y',0,... % x & y position in current frame (may vary with drift) [in pixels]
    'theta',theta_fixed,'phi',phi_fixed,... % theta & phi polar angles. Only used if anisotropy=1
    'state',1,... % 1=Dye1; 2=Dye2
    'n_abs', 0, ... % # of absorbed photons (current frame)
    'n_phot',0, ... % # emitted photons in current frame (seen by detector)
    'tot_n_phot',0, ... % total # of emitted photons
    'n_phot_ch1', 0, ... % # emitted photons in ch1 (current frame)
    'n_phot_ch2', 0, ... % # emitted photons in ch2 (current frame)
    'tot_n_phot_ch1', 0, ... % total # of emitted photons in ch1
    'tot_n_phot_ch2', 0, ... % total # of emitted photons in ch2
    'tot_n_phot_ratio', 0, ... % fraction of emitted photons in ch1
    'bleached', 0, ... % 0: not bleached; 1: bleached
    'activated', 0, ... % 0: not activated; 1: activated
    'switched', 0, ... % 0: not switched; 1: switched
    'blinked', 0, ... % 0: not blinked (on); 1: blinked (off)
    'n_blink_off', 0, ... % # of off-blinking events (current frame)
    'n_blink_on', 0, ... % # of on-blinking events (current frame)
    'tot_n_blink_off', 0, ... % Total # of off-blinking events
    'tot_n_blink_on', 0, ... % Total # of on-blinking events
    'trace', [;], ... % Fluorescence trace in current frame
    'tot_trace', [;], ... % Total fluorescence trace
    'em_spectrum',[;], ... % Emission spectrum (current frame)
    'tot_em_spectrum',[;], ... % Total emission spectrum
    'fret_eff', 0, ... % FRET efficiency to acceptor (if donor)
    'fret_events', 0, ... % # of transferred photons in current frame (if donor)
    'tot_fret_events', 0,... % total # of transferred photons (if donor)
    'matched',0 ... % index of partner molecule (if donor or acceptor)
    );

% State of molecules is 1 if parameters are sm_par_1 (dye1 type typically green
% molecules)
% State of molecules is 2 if parameters are sm_par_2 (dye2 type typically red
% molecules)

%Define general parameters for single molecules
sm_par_1=struct(...
    'mode',dye_mode, ...
    'exc_spectrum',exc_spectrum, ...
    'em_spectrum',em_spectrum,...
    'act_spectrum', act_spectrum, ...
    'quantum_yield',quantum_yield, ...
    'bl_yield', bleaching_yield, ...
    'blink_off_yield', blink_off_yield, ...
    'blink_on_yield', blink_on_yield, ...
    'photoactivatable', photoactivatable, ...
    'photoswitchable', photoswitchable, ...
    'act_yield', activation_yield, ...
    'sw_yield', switching_yield, ...
    'bsw_yield', back_switching_yield, ...
    'extinction_coeff',extinction_coeff, ... % (reference from fluorescent state (anionic) spectrum)
    'extinction_coeff_lambda',extinction_coeff_lambda, ... % (lambda for that reference)
    'extinction_coeff_pre',extinction_coeff_pre, ... % (reference from non fluorescent state (neutral) spectrum)
    'extinction_coeff_lambda_pre',extinction_coeff_lambda_pre, ... % (lambda for that reference)
    'extinction_coeff_at_laser',0, ... % (from fluorescent state (anionic) spectrum)
    'extinction_coeff_at_act_laser', 0, ... % (from non fluorescent state (neutral) spectrum)
    'extinction_coeff_at_act_laser_readout', 0, ... % (from non fluorescent state (neutral) spectrum; for readout activation)
    'extinction_coeff_at_sw_laser', 0, ... % (from fluorescent state (anionic) spectrum)
    'extinction_coeff_at_bsw_laser', 0, ... % (from non fluorescent state (neutral) spectrum)
    'R0', 0);

sm_par_2=struct(...
    'mode',dye_mode, ...
    'exc_spectrum',exc_spectrum_2,...
    'em_spectrum',em_spectrum_2,...
    'act_spectrum', act_spectrum_2, ...
    'quantum_yield',quantum_yield_2, ...
    'bl_yield', bleaching_yield_2, ...
    'blink_off_yield', blink_off_yield_2, ...
    'blink_on_yield', blink_on_yield_2, ...
    'photoactivatable', photoactivatable_2, ...
    'photoswitchable', photoswitchable_2, ...
    'act_yield', activation_yield_2, ...
    'sw_yield', switching_yield_2, ...
    'bsw_yield', back_switching_yield_2, ...
    'extinction_coeff',extinction_coeff_2, ... % (reference from fluorescent state (anionic) spectrum)
    'extinction_coeff_lambda',extinction_coeff_lambda_2, ... % (lambda for that reference)
    'extinction_coeff_pre',extinction_coeff_pre_2, ... % (reference from non fluorescent state (neutral) spectrum)
    'extinction_coeff_lambda_pre',extinction_coeff_lambda_pre_2, ... % (lambda for that reference)
    'extinction_coeff_at_laser',0, ... % (from fluorescent state (anionic) spectrum)
    'extinction_coeff_at_act_laser', 0, ... % (from non fluorescent state (neutral) spectrum)
    'extinction_coeff_at_act_laser_readout', 0, ... % (from non fluorescent state (neutral) spectrum; for readout activation)
    'extinction_coeff_at_sw_laser', 0, ... % (from fluorescent state (anionic) spectrum)
    'extinction_coeff_at_bsw_laser', 0, ... % (from non fluorescent state (neutral) spectrum)
    'R0', 0);

if dye_pairs_on==1
    sm_td=sm; % Copy molecules
    if dye_mode==0 && two_dyes==1 % We start with pair molecules in dye2 state
        for k=1:n_mol
            sm_td(k).state=2; % Change state to red molecules
        end
    end
    
else %produce fake data for consistency with routine's input
    sm_td=0;
    wm=0;
end

% Define general parameters for the laser
laser_par=struct('power',laser_power,'sequence', laser_sequence,'duration', laser_pulse_length, ...
    'fwhm',laser_fwhm,'wavelength',laser_wavelength,...
    'laser_polarization',laser_polarization, 'phi_laser',phi_laser, ...
    'power_density',0);

act_laser_par=struct('power', act_laser_power,'sequence', act_laser_sequence, 'duration', ...
    act_laser_pulse_length, 'fwhm',act_laser_fwhm,'wavelength', ...
    act_laser_wavelength, ...
    'laser_polarization',act_laser_polarization, 'phi_laser',act_phi_laser, ...
    'power_density',0);

sw_laser_par=struct('power', sw_laser_power,'sequence', sw_laser_sequence,'duration', ...
    sw_laser_pulse_length, 'fwhm',sw_laser_fwhm,'wavelength', ...
    sw_laser_wavelength, ...
    'laser_polarization',sw_laser_polarization, 'phi_laser',sw_phi_laser, ...
    'power_density',0);

bsw_laser_par=struct('power', bsw_laser_power,'sequence', bsw_laser_sequence,'duration', ...
    bsw_laser_pulse_length, 'fwhm',bsw_laser_fwhm,'wavelength', ...
    bsw_laser_wavelength, ...
    'laser_polarization',bsw_laser_polarization, 'phi_laser',bsw_phi_laser, ...
    'power_density',0);

%Define general parameters for the image
im_par=struct('n',n,'m',m,'raster',raster, 'duration', laser_pulse_length,'near_dist', near_dist, ...
    'd1d2_dist',d1d2_dist, 'd1d2_dist_sig', d1d2_dist_sig, 'obj_na', obj_na, ...
    'n_images', n_images, 'readout_activation', readout_activation, ...
    'immersion_indice', immersion_indice, 'mic_transmission', mic_transmission, ...
    'rbox', rbox,'det_eff_from_opening_angle', det_eff_from_opening_angle, ...
    'det_eff_a',0,'det_eff_b',0,'mean_det_eff',det_eff,...
    'n_mol', n_mol, 'det_gain', det_gain, ...
    'anisotropy', anisotropy, 'dipole_orientation', dipole_orientation,...
    'psf_width',psf_width, 'stochastic_spectrum_off',stochastic_spectrum_off,...
    'stochastic_spot_off',stochastic_spot_off, 'two_color', two_color, ...
    'mol_density', 0, 'fret_on', fret_on, 'binning', binning, ...
    'ch1_filter', ch1_filter, 'ch2_filter', ch2_filter, ...
    'auto_noise_ch1', auto_noise_ch1, 'auto_noise_ch2', auto_noise_ch2,...
    'adjust_auto_noise', adjust_auto_noise, 'dark_noise',dark_noise, 'debug', debug);

%% Get the Forster distance
if dye_pairs_on==1
    if fret_on==1
        tmp_par=sm_par_1;
        %in full green state (auto-FRET)
        tmp_par.em_spectrum=em_spectrum; %the emission spectrum of the donor
        tmp_par.exc_spectrum=exc_spectrum; %the excitation spectrum of the acceptor
        tmp_par.quantum_yield=quantum_yield; %the quantum yield of the donor
        tmp_par.extinction_coeff=extinction_coeff; %the extinction coeff of the acceptor at its lambda max
        R0_GG=get_R0(tmp_par,tmp_par, im_par);
        disp(['R0 (Green => Green) is [A]: ',num2str(R0_GG)]);
        %green to red state (FRET)
        tmp_par.em_spectrum=em_spectrum; %the emission spectrum of the donor
        tmp_par.exc_spectrum=exc_spectrum_2; %the excitation spectrum of the acceptor
        tmp_par.quantum_yield=quantum_yield; %the quantum yield of the donor
        tmp_par.extinction_coeff=extinction_coeff_2; %the extinction coeff of the acceptor at its lambda max
        R0_GR=get_R0(tmp_par,tmp_par, im_par);
        disp(['R0 (Green => Red) is [A]: ',num2str(R0_GR)]);
        %red to red state (auto-FRET)
        tmp_par.em_spectrum=em_spectrum_2; %the emission spectrum of the donor
        tmp_par.exc_spectrum=exc_spectrum_2; %the excitation spectrum of the acceptor
        tmp_par.quantum_yield=quantum_yield_2; %the quantum yield of the donor
        tmp_par.extinction_coeff=extinction_coeff_2; %the extinction coeff of the acceptor at its lambda max
        R0_RR=get_R0(tmp_par,tmp_par, im_par);
        disp(['R0 (Red => Red) is [A]: ',num2str(R0_RR)]);
        
        sm_par_1.R0=R0_GR; %Forget about auto-FRET
    else
        disp('FRET is OFF');
    end
end


%% Read or Produce a high-resolution template image and position the single molecules.

raster_h=raster/binning; % raster size of the high-resolution template image

if create_pattern~=1 % Case where a high-resolution template image is read
    a_h=imread([in_filedir,in_image]);
    [a_h,n,m]=check_im_size(a_h, binning);
    a_h(a_h > 0)=100;
    if dye_pairs_on==1
        if exist('in_filedir_2','var') && exist('in_image_2','var')
            a_h_2=imread([in_filedir_2,in_image_2]);
            [a_h_2,n_2,m_2]=check_im_size(a_h_2, binning);
            a_h_2(a_h_2 > 0)=100;
            if n_2~=n || m_2~=m
                disp('Error: The two pattern images for the two sets of dyes must have equal size !');
                return;
            end
        end
    end
else % Case where it is created
    n_h=n*binning;
    m_h=m*binning;
    a_h = double(zeros(n_h,m_h));
    
    %Figure out the pattern
    %how many pixels is a line space
    line_space_pixels=fix(line_space/raster_h);
    first_line_pos_pixels=ceil(first_line_pos/raster_h);
    line_thick_pixels=fix(line_thick/raster_h);
    line_increment=fix((line_thick+line_space)/raster_h);
    last_line_pos_pixels=min(n_h,first_line_pos_pixels+(number_of_lines-1)*line_increment);
    if line_thick_pixels==0
        error('Thickness of lines must exceed raster size divided by binning factor !');
    end
    
    for i=1:line_thick_pixels
        a_h(first_line_pos_pixels+i-1:line_increment:min(m_h,last_line_pos_pixels+line_thick_pixels-1), : )=100;
    end
end


%find out the density of labeling molecules
n_pix = length(find(a_h==100)); % number of pixels that can be labeled in high-res image
mol_density = 1e6*n_mol/(n_pix*(raster/binning)^2); % density of mol/um^2
theoretical_resol = 1000*2/sqrt(mol_density); % factor of 2 for Nyquist
disp(['Molecular density per micron^2: ', num2str(mol_density)]);
disp(['Theoretical achievable resolution based on Nyquist [nm]: ', num2str(theoretical_resol)]);
disp(['Molecular density per pixel in high-resolution image: ', num2str(n_mol/n_pix)]);
disp(['Molecular density per pixel in recorded image: ', num2str(n_mol/(n_pix/binning^2))]);
im_par.mol_density=mol_density;

% Place single molecules on the high-resolution image
[x,y,a_h]=place_single_molecules(a_h, im_par);
% Orient single molecules if anisotropy set to 1
if im_par.dipole_orientation==0 && im_par.anisotropy==1 % if randomly oriented molecules
    sm=orient_molecules(sm, n_mol);
end

if dye_pairs_on==1
    if tandem_on==1
        [x_td,y_td,a_h_2, wm]=place_linked_dye(x,y, a_h,im_par);
        n_mol_2=length(x_td); % maybe some molecules were out of the field of view
        %check for partners
        for k=1:n_mol_2
            sm(wm(k)).matched=k;
            sm_td(k).matched=wm(k);
        end
    else % if dyes are not in tandem, they can be placed on different pattern images
        if ~exist('a_h_2','var')
            [x_td,y_td,a_h_2]=place_single_molecules(a_h,im_par);
        else
            [x_td,y_td,a_h_2]=place_single_molecules(a_h_2,im_par);
        end
        n_mol_2=length(x_td);       
    end
    % Orient single molecules if anisotropy set to 1
    if im_par.dipole_orientation==0 && im_par.anisotropy==1 % if randomly oriented molecules
        sm_td=orient_molecules(sm_td, n_mol_2);
    end
else % Give fake values
    x_td=0;y_td=0;
end

% Merge a_h and a_h_2 to create a rgb image
true_im_rgb=zeros(binning*n,binning*m,3);
true_im_rgb(:,:,2)=a_h; % set to green RGB=[0,1,0]
if exist('a_h_2','var')
    true_im_rgb(:,:,1)=a_h_2; % set to red RGB=[1,0,0]
end
true_im_rgb(:,:,2)=true_im_rgb(:,:,2)./max(max(true_im_rgb(:,:,2)));
true_im_rgb(:,:,1)=true_im_rgb(:,:,1)./max(max(true_im_rgb(:,:,1)));

% Now resize the high-resolution image to get the experimental size
a=double(imresize(a_h,1/binning));
a2_ch1=double(zeros(n,m)); %copy of a
a2_ch2=double(zeros(n,m)); %copy of a
a2_ch1_dl=double(zeros(n,m)); %copy of a; diffraction limited image
a2_ch2_dl=double(zeros(n,m)); %copy of a; diffraction limited image
im_par.n=n;
im_par.m=m;
im_par.binning=binning;

%Display image size
disp(['Image size is [um, um]: ',num2str(0.001*raster*[n,m])])

%Get the xy coordinates on the binned image
x=(x-0.5)/binning+0.5; % if x goes from 0.5 to 512.5 in unbinned image, it has to
% go from 0.5 to 128.5 in binned image
y=(y-0.5)/binning+0.5;

if only_activate==1
    for i=1:n_mol
        sm(i).x=x(i);
        sm(i).y=y(i);
    end
end

if dye_pairs_on==1
    %Get the xy coordinates on the binned image
    x_td=(x_td-0.5)/binning+0.5; % if x goes from 0.5 to 512.5 in unbinned image, it has to
    % go from 0.5 to 128.5 in binned image
    y_td=(y_td-0.5)/binning+0.5;
end

%% Get excitation beam profiles
[laser_beam power_density max_laser_beam]=get_beam_profile(laser_par, im_par);
disp(['Power density of readout laser at center [W/cm^2]: ',...
    num2str(power_density)]);
laser_par.power_density=power_density;
if act_laser_power>0
    [act_laser_beam act_power_density ~]=get_beam_profile(act_laser_par, im_par);
    disp(['Power density of activation laser at center [W/cm^2]: ',...
        num2str(act_power_density)]);
    act_laser_par.power_density=act_power_density;
    %restrict act_laser if necessary
    if act_laser_frap_mode == 1
        frap_zone=imread([act_laser_mask_dir,act_laser_mask_file]);
        [frap_zone,~,~]=check_im_size(frap_zone, binning);
        frap_zone=double(imresize(frap_zone,1/binning));
        frap_zone(frap_zone >= 1)=1; % set to one in case.
        act_laser_beam=act_laser_beam.*frap_zone;
    end
end

if sw_laser_power>0
    [sw_laser_beam sw_power_density ~]=get_beam_profile(sw_laser_par, im_par);
    disp(['Power density of switching laser at center [W/cm^2]: ',...
        num2str(sw_power_density)]);
    sw_laser_par.power_density=sw_power_density;
end
if bsw_laser_power>0
    [bsw_laser_beam bsw_power_density ~]=get_beam_profile(bsw_laser_par, im_par);
    disp(['Power density of back switching laser at center [W/cm^2]: ',...
        num2str(bsw_power_density)]);
    bsw_laser_par.power_density=bsw_power_density;
end

%% Figure out the actual extinction coefficient for the dyes
%Dye1
%Look in the excitation spectrum where is the laser readout excitation
sm_par_1.extinction_coeff_at_laser = get_exct_coeff_at_lambda(sm_par_1.exc_spectrum,...
    laser_par.wavelength, sm_par_1.extinction_coeff);
disp(['Dye1: Extinction coeff of anionic state at readout laser wavelength: ',...
    num2str(sm_par_1.extinction_coeff_at_laser)]);
%If photoactivatable, look in the activation absorption spectrum
%   where is the activation laser
if sm_par_1.photoactivatable 
    if sm_par_1.act_spectrum==0
        disp('Error: No activation spectrum for photoactivatable or photoswitchable dye ! Check dye parameters');
        return;
    end
    sm_par_1.extinction_coeff_at_act_laser = get_exct_coeff_at_lambda(sm_par_1.act_spectrum,...
    act_laser_par.wavelength, sm_par_1.extinction_coeff_pre);
    disp(['Dye1: Extinction coeff of neutral state at activation laser wavelength: ',...
        num2str(sm_par_1.extinction_coeff_at_act_laser)]);
    sm_par_1.extinction_coeff_at_act_laser_readout = get_exct_coeff_at_lambda(sm_par_1.act_spectrum,...
        laser_par.wavelength, sm_par_1.extinction_coeff_pre);
    disp(['Dye1: Extinction coeff of neutral state at readout laser wavelength: ',...
        num2str(sm_par_1.extinction_coeff_at_act_laser_readout)]);    
end
%If photoswitchable, look in the excitation and activation absorption
%spectra where are the switching and backswitching lasers
if sm_par_1.photoswitchable
    sm_par_1.extinction_coeff_at_sw_laser = get_exct_coeff_at_lambda(sm_par_1.exc_spectrum,...
        sw_laser_par.wavelength, sm_par_1.extinction_coeff);
    disp(['Dye1: Extinction coeff at switching laser wavelength: ',...
        num2str(sm_par_1.extinction_coeff_at_sw_laser)]);
    if sm_par_1.act_spectrum==0
        disp('Error: No activation spectrum for photoactivatable or photoswitchable dye ! Check dye parameters');
        return;
    end
    sm_par_1.extinction_coeff_at_bsw_laser = get_exct_coeff_at_lambda(sm_par_1.act_spectrum,...
    bsw_laser_par.wavelength, sm_par_1.extinction_coeff_pre);
    disp(['Dye1: Extinction coeff at back switching laser wavelength: ',...
        num2str(sm_par_1.extinction_coeff_at_bsw_laser)]);
end

%Dye2
%Look in the excitation spectrum where is the laser readout excitation
if two_dyes==1  
    %Look in the excitation spectrum where is the laser readout excitation
    sm_par_2.extinction_coeff_at_laser = get_exct_coeff_at_lambda(sm_par_2.exc_spectrum,...
        laser_par.wavelength, sm_par_2.extinction_coeff);
    disp(['Dye2: Extinction coeff at readout laser wavelength: ',...
        num2str(sm_par_2.extinction_coeff_at_laser)]);
    %If photoactivatable, look in the activation absorption spectrum
    %   where is the activation laser
    if sm_par_2.photoactivatable
        if sm_par_2.act_spectrum==0
            disp('Error: No activation spectrum for photoactivatable or photoswitchable dye ! Check dye parameters');
            return;
        end
        sm_par_2.extinction_coeff_at_act_laser = get_exct_coeff_at_lambda(sm_par_2.act_spectrum,...
            act_laser_par.wavelength, sm_par_2.extinction_coeff_pre);
        disp(['Dye2: Extinction coeff at activation laser wavelength: ',...
            num2str(sm_par_2.extinction_coeff_at_act_laser)]);
        sm_par_2.extinction_coeff_at_act_laser_readout = get_exct_coeff_at_lambda(sm_par_2.act_spectrum,...
            laser_par.wavelength, sm_par_2.extinction_coeff_pre);
        disp(['Dye2: Extinction coeff of neutral state at readout laser wavelength: ',...
            num2str(sm_par_2.extinction_coeff_at_act_laser_readout)]);
    end
    %If photoswitchable, look in the excitation and activation absorption
    %spectra where are the switching and backswitching lasers
    if sm_par_2.photoswitchable
        sm_par_2.extinction_coeff_at_sw_laser = get_exct_coeff_at_lambda(sm_par_2.exc_spectrum,...
            sw_laser_par.wavelength, sm_par_2.extinction_coeff);
        disp(['Dye2: Extinction coeff at switching laser wavelength: ',...
            num2str(sm_par_2.extinction_coeff_at_sw_laser)]);
        if sm_par_2.act_spectrum==0
            disp('Error: No activation spectrum for photoactivatable or photoswitchable dye ! Check dye parameters');
            return;
        end
        sm_par_2.extinction_coeff_at_bsw_laser = get_exct_coeff_at_lambda(sm_par_2.act_spectrum,...
            bsw_laser_par.wavelength, sm_par_2.extinction_coeff_pre);
        disp(['Dye2: Extinction coeff at back switching laser wavelength: ',...
            num2str(sm_par_2.extinction_coeff_at_bsw_laser)]);
    end
end

%% Get detector efficiency
if im_par.det_eff_from_opening_angle==1
    opening_angle=asin(im_par.obj_na/im_par.immersion_indice);
    disp(['Objective half opening angle: ',num2str(opening_angle*180/pi)]);
    [im_par.det_eff_a, im_par.det_eff_b, im_par.mean_det_eff]=get_det_eff(opening_angle,mic_transmission);
    disp(['Mean objective detection efficiency: ',num2str(im_par.mean_det_eff)]);
end

%% If dyes are not photoactivatable (in dye_mode=0), set them to activated 
if ~sm_par_1.photoactivatable
    for k=1:n_mol
        sm(k).activated=1;
    end
end

if  dye_pairs_on==1 && ~sm_par_2.photoactivatable && dye_mode==0
    for k=1:n_mol_2
        sm_td(k).activated=1;
    end
end

%% Get #of photons, em_spectrum and spots for each SM
if ~generate_data_set
    n_images = 1;
end
%tic;

%# of activated (green) molecules
n_activated=zeros(1,n_images);
if two_dyes==1
    n_activated_td=zeros(1,n_images);
end

for frame=1:n_images
    % If no figure, show which frame is going on ...
    if show_experiment==0
%         clc
        disp(['Processing frame #: ', num2str(frame)]);
    end
    
    %reset images
    a2_ch1(:)=0;
    a2_ch2(:)=0;
    
     %Eventually apply drift
     if only_activate~=1
         if add_drift && frame>1
             x=get_drift(x,x_drift,frame,im_par);
             y=get_drift(y,y_drift,frame,im_par);
             if dye_pairs_on==1
                 x_td=get_drift(x_td,x_drift,frame,im_par);
                 y_td=get_drift(y_td,y_drift,frame,im_par);
             end
         end
     end
    
    if frame>1
        n_activated(frame)=n_activated(frame-1);
        if two_dyes==1
            n_activated_td(frame)=n_activated_td(frame-1);
        end
    end
    %Scan molecules for photoconversion (cannot happen if molecules are
    %bleached or blinked or (switched in dye_mode=1) or already activated)
    if exist('act_laser_beam','var') && act_laser_par.sequence(frame) > 0  || ...
            (im_par.readout_activation==1 && laser_par.sequence(frame) > 0) % only if there is activation ...
        % laser power
        if ~exist('act_laser_beam','var'); act_laser_beam=[]; end; % to handle the case where no activation laser beam is defined 
        for k=1:n_mol
            if  sm_par_1.photoactivatable && sm(k).state==1 && ~sm(k).bleached ...
                    && ~sm(k).blinked && ~sm(k).activated && (~sm(k).switched || dye_mode==0)
                [sm(k).activated,sm(k).bleached]=check_activation2([x(k),y(k)],[sm(k).theta,sm(k).phi],...
                    act_laser_beam, act_laser_par, laser_beam, laser_par, sm_par_1, im_par, frame);
                if sm(k).activated && dye_mode==1 % Change to red dye if photoconversion occured
                    n_activated(frame)=n_activated(frame)+1;
                    sm(k).state=2;
                    if only_activate==1; sm(k).bleached=frame; end % if only activate bleach the mol on the same frame
                end
            end
            
            if two_dyes==1
                if  sm_par_2.photoactivatable && sm(k).state==2 && ~sm(k).bleached && ...
                        ~sm(k).blinked && ~sm(k).activated && dye_mode==0
                    [sm(k).activated,sm(k).bleached]=check_activation2([x(k),y(k)],[sm(k).theta,sm(k).phi],...
                        act_laser_beam, act_laser_par, laser_beam, laser_par, sm_par_2, im_par, frame);
                    if sm(k).activated && only_activate==1; sm(k).bleached=frame; end % if only activate bleach the mol on the same frame
                end
            end
        end
        
        if only_activate~=1
        if dye_pairs_on==1 % If dye pairs ...
            for k=1:n_mol_2
                if  sm_par_1.photoactivatable && sm_td(k).state==1 && ~sm_td(k).bleached ...
                        && ~sm_td(k).blinked && ~sm_td(k).activated && (~sm_td(k).switched || dye_mode==0)
                    [sm_td(k).activated,sm_td(k).bleached]=check_activation2([x_td(k),y_td(k)],[sm_td(k).theta,sm_td(k).phi],...
                        act_laser_beam, act_laser_par, laser_beam, laser_par, sm_par_1, im_par, frame);
                    if sm_td(k).activated && dye_mode==1 % Change to red dye if photoconversion occured
                        n_activated_td(frame)=n_activated_td(frame)+1;
                        sm_td(k).state=2;
                    end
                end
                if two_dyes==1
                    if  sm_par_2.photoactivatable && sm_td(k).state==2 && ~sm_td(k).bleached && ...
                            ~sm_td(k).blinked && ~sm_td(k).activated && dye_mode==0
                        [sm_td(k).activated,sm_td(k).bleached]=check_activation2([x_td(k),y_td(k)],[sm_td(k).theta,sm_td(k).phi], ...
                            act_laser_beam, act_laser_par, laser_beam, laser_par, sm_par_2, im_par, frame);
                    end
                end
            end
        end
        end
        disp(['Total # of activated green molecules: ', num2str(n_activated(frame))]);
        if dye_pairs_on==1
            disp(['Total # of activated green tandem molecules: ', num2str(n_activated_td(frame))]);
        end
    end %Activation
    
    if only_activate~=1
    %Scan molecules for switching (cannot happen if molecules are
    %bleached or already switched, or (not activated in dye_mode=0))
    if exist('sw_laser_beam','var') && sw_laser_par.sequence(frame) > 0 % only if there is ...
        % switching laser power
        
        for k=1:n_mol
            if  sm_par_1.photoswitchable && sm(k).state==1 && ~sm(k).bleached ...
                    && ~sm(k).blinked && ~sm(k).switched && ((sm(k).activated || dye_mode==1) || two_dyes==0)
                [sm(k).switched,sm(k).bleached]=check_switching([x(k),y(k)],[sm(k).theta,sm(k).phi], ...
                    sw_laser_beam, sw_laser_par, sm_par_1, im_par, frame);
            end
            if two_dyes==1
                if  sm_par_2.photoswitchable && sm(k).state==2 && ~sm(k).bleached && ...
                        ~sm(k).blinked && ~sm(k).switched && (sm(k).activated || dye_mode==1)
                    [sm(k).switched,sm(k).bleached]=check_switching([x(k),y(k)],[sm(k).theta,sm(k).phi],  ...
                        sw_laser_beam, sw_laser_par, sm_par_2, im_par, frame);
                end
            end
        end
        
        if dye_pairs_on==1 % If dye pairs ...
            for k=1:n_mol_2
                if  sm_par_1.photoswitchable && sm_td(k).state==1 && ~sm_td(k).bleached ...
                        && ~sm_td(k).blinked && ~sm_td(k).switched && (sm_td(k).activated || dye_mode==1)
                    [sm_td(k).switched,sm_td(k).bleached]=check_switching([x(k),y(k)],[sm_td(k).theta,sm_td(k).phi], ...
                        sw_laser_beam, sw_laser_par, sm_par_1, im_par, frame);
                end
                
                if two_dyes==1
                    if  sm_par_2.photoswitchable && sm_td(k).state==2 && ~sm_td(k).bleached && ...
                            ~sm_td(k).blinked && ~sm_td(k).switched && (sm_td(k).activated || dye_mode==1)
                        [sm_td(k).switched,sm_td(k).bleached]=check_switching([x(k),y(k)],[sm_td(k).theta,sm_td(k).phi], ...
                            sw_laser_beam, sw_laser_par, sm_par_2, im_par, frame);
                    end
                end
            end
        end
    end %  switching
    
    
    %Scan molecules for back switching (cannot happen if molecules are not switched)
    if exist('bsw_laser_beam','var') && bsw_laser_par.sequence(frame) > 0 % only if there is ...
        % back switching laser power
        
        for k=1:n_mol
            if  sm_par_1.photoswitchable && sm(k).state==1 && ~sm(k).bleached && sm(k).switched 
                [sm(k).switched,sm(k).bleached]=check_backswitching([x(k),y(k)],[sm(k).theta,sm(k).phi], ...
                    bsw_laser_beam, bsw_laser_par, sm_par_1, im_par, frame, sm(k).switched);
            end
            if two_dyes==1
                if  sm_par_2.photoswitchable && sm(k).state==2 && ~sm(k).bleached && sm(k).switched 
                    [sm(k).switched,sm(k).bleached]=check_backswitching([x(k),y(k)],[sm(k).theta,sm(k).phi],  ...
                        bsw_laser_beam, bsw_laser_par, sm_par_2, im_par, frame, sm(k).switched);
                end
            end
        end
        
        if dye_pairs_on==1 % If dye pairs ...
            for k=1:n_mol_2
                if  sm_par_1.photoswitchable && sm_td(k).state==1 && ~sm_td(k).bleached && sm_td(k).switched 
                    [sm_td(k).switched,sm_td(k).bleached]=check_backswitching([x(k),y(k)],[sm_td(k).theta,sm_td(k).phi], ...
                        bsw_laser_beam, bsw_laser_par, sm_par_1, im_par, frame, sm_td(k).switched);
                end
                
                if two_dyes==1
                    if  sm_par_2.photoswitchable && sm_td(k).state==2 && ~sm_td(k).bleached && sm_td(k).switched
                        [sm_td(k).switched,sm_td(k).bleached]=check_backswitching([x(k),y(k)],[sm_td(k).theta,sm_td(k).phi], ...
                            bsw_laser_beam, bsw_laser_par, sm_par_2, im_par, frame, sm_td(k).switched);
                    end
                end
            end
        end
    end % back switching
    
    
    %Scan green molecules for emitted photons
    
    % Initialize waitbar and pause component
    if disp_bar==1
        [wb, k_w]=set_display_waitbar('Generating the SM pattern (Green Dyes): frame #: ', frame, n_mol);
    end
    
    for k=1:n_mol
        if disp_bar && fix(k/k_w)==k/k_w
            waitbarxmod(k/n_mol,wb); %Update the waitbar
            drawnow;
        end
        
        %look for green dyes that are on
        if sm(k).state==1
            if ~sm(k).bleached && ...
                    (~sm(k).switched || ~sm_par_1.photoswitchable) && ...
                    (((dye_mode==0 && sm(k).activated) || (dye_mode==1 && ~sm(k).activated)) || ~sm_par_1.photoactivatable)
                sm(k)=get_signal(sm(k),x(k),y(k),laser_beam, laser_par, sm_par_1, im_par,frame);
            else
                sm(k).x=x(k); %may change with frame # due to drift
                sm(k).y=y(k); %may change with frame # due to drift
                sm(k).n_phot=0;
                sm(k).n_abs=0;
                sm(k).blinked=0;
                sm(k).n_blink_off=0;
                sm(k).n_blink_on=0;
                sm(k).trace=[0 im_par.duration*10000; 0 0];
            end
        end
    end % For loop
    
    if disp_bar==1
        close(wb);
    end
    
    if dye_pairs_on==1
        if disp_bar==1
            [wb, k_w]=set_display_waitbar('Generating the SM pattern (Green Pair Dyes): frame #: ', frame, n_mol);
        end
        for k=1:n_mol_2
            if disp_bar && fix(k/k_w)==k/k_w
                waitbarxmod(k/n_mol_2,wb); %Update the waitbar
                drawnow;
            end
            
            %look for green dyes that are on
            if sm_td(k).state==1
                if ~sm_td(k).bleached && ...
                        (~sm_td(k).switched || ~sm_par_1.photoswitchable) && ...
                        (((dye_mode==0 && sm_td(k).activated) || (dye_mode==1 && ~sm_td(k).activated)) || ~sm_par_1.photoactivatable)
                    sm_td(k)=get_signal(sm_td(k),x_td(k),y_td(k),laser_beam, laser_par, sm_par_1, im_par,frame);
                else
                    sm_td(k).x=x_td(k); %may change with frame # due to drift
                    sm_td(k).y=y_td(k); %may change with frame # due to drift
                    sm_td(k).n_phot=0;
                    sm_td(k).n_abs=0;
                    sm_td(k).blinked=0;
                    sm_td(k).n_blink_off=0;
                    sm_td(k).n_blink_on=0;
                    sm_td(k).trace=[0 im_par.duration*10000; 0 0];
                end
            end
        end % For loop
        if disp_bar==1
            close(wb);
        end
    end % dye pairs on
    
    %Scan green molecules for FRET
    if tandem_on && fret_on && ~isempty(wm)
        if disp_bar==1
            [wb, k_w]=set_display_waitbar('Assessing FRET donors (Green Dyes): frame #: ', frame, n_mol);
        end
        
        for k=1:n_mol
            if disp_bar && fix(k/k_w)==k/k_w
                waitbarxmod(k/n_mol,wb); %Update the waitbar
                drawnow;
            end
            if sm(k).matched~=0
                k2=sm(k).matched;
                sm(k)=get_fret_donor_signal(sm(k),sm_td(k2), ...
                    x_td(k2), y_td(k2), sm_par_1, sm_par_2, im_par, frame);
            end
        end
        
        if disp_bar==1
            close(wb);
        end
        
        %Scan tandem green molecules for FRET
        if disp_bar==1
            [wb, k_w]=set_display_waitbar('Assessing FRET donors (Green Tandem Dyes): frame #: ', frame, n_mol_2);
        end
        for k=1:n_mol_2
            if disp_bar && fix(k/k_w)==k/k_w
                waitbarxmod(k/n_mol_2,wb); %Update the waitbar
                drawnow;
            end
            if sm_td(k).matched~=0
                k2=sm_td(k).matched;
                sm_td(k)=get_fret_donor_signal(sm_td(k),sm(k2), ...
                    x(k2), y(k2), sm_par_1, sm_par_2, im_par, frame);
            end
        end
        
        if disp_bar==1
            close(wb);
        end
    end % if FRET on
    
    %Scan red molecules for emitted photons and fret acceptor
    if two_dyes==1
        if disp_bar==1
            [wb2, k_w]=set_display_waitbar('Generating the SM pattern (Red Dyes): frame #: ', frame, n_mol);
        end
        
        for k=1:n_mol
            if disp_bar && fix(k/k_w)==k/k_w
                waitbarxmod(k/n_mol,wb2); %Update the waitbar
                drawnow;
            end
            
            %look for red dyes that are on
            if sm(k).state==2
                if ~sm(k).bleached && ...
                        (~sm(k).switched || ~sm_par_2.photoswitchable) && ...
                        (((dye_mode==0 && sm(k).activated) || (dye_mode==1 && ~sm(k).activated)) || ~sm_par_2.photoactivatable)
                    
                    if ~fret_on
                        sm(k)=get_signal(sm(k),x(k),y(k),laser_beam, laser_par, sm_par_2, im_par,frame);
                    else
                        if sm(k).matched~=0
                            k2=sm(k).matched;
                            [sm(k),sm_td(k2)]=get_fret_acceptor_signal(sm(k),sm_td(k2), x(k),y(k), ...
                                laser_beam, laser_par, sm_par_2, im_par,frame);
                        end
                    end
                else
                    sm(k).x=x(k); %may change with frame # due to drift
                    sm(k).y=y(k); %may change with frame # due to drift
                    sm(k).n_phot=0;
                    sm(k).n_abs=0;
                    sm(k).blinked=0;
                    sm(k).n_blink_off=0;
                    sm(k).n_blink_on=0;
                    sm(k).trace=[0 im_par.duration*10000; 0 0];
                end
            end % if red
        end % For loop
        if disp_bar==1
            close(wb2);
        end
        
        if dye_pairs_on==1
            if disp_bar==1
                [wb2, k_w]=set_display_waitbar('Generating the SM pattern (Red Pair Dyes): frame #: ', frame, n_mol);
            end
            
            for k=1:n_mol_2
                if disp_bar && fix(k/k_w)==k/k_w
                    waitbarxmod(k/n_mol_2,wb2); %Update the waitbar
                    drawnow;
                end
                
                if sm_td(k).state==2
                    if ~sm_td(k).bleached && ...
                            (~sm_td(k).switched || ~sm_par_2.photoswitchable) && ...
                            (((dye_mode==0 && sm_td(k).activated) || (dye_mode==1 && ~sm_td(k).activated)) || ~sm_par_2.photoactivatable)
                        if ~fret_on
                            sm_td(k)=get_signal(sm_td(k),x_td(k),y_td(k),laser_beam, laser_par, sm_par_2, im_par,frame);
                        else
                            if sm_td(k).matched~=0
                                k2=sm_td(k).matched;
                                [sm_td(k),sm(k2)]=get_fret_acceptor_signal(sm_td(k),sm(k2), x_td(k),y_td(k), ...
                                    laser_beam, laser_par, sm_par_2, im_par,frame);
                            end
                        end
                    else
                        sm_td(k).x=x_td(k); %may change with frame # due to drift
                        sm_td(k).y=y_td(k); %may change with frame # due to drift
                        sm_td(k).n_phot=0;
                        sm_td(k).n_abs=0;
                        sm_td(k).blinked=0;
                        sm_td(k).n_blink_off=0;
                        sm_td(k).n_blink_on=0;
                        sm_td(k).trace=[0 im_par.duration*10000; 0 0];
                    end
                end
            end % For loop
            
            if disp_bar==1
                close(wb2);
            end
        end % tandem on
    end % two_dyes
    
    %&&&&&Compute emission spectra and images for molecules that emitted photons
    for k=1:n_mol
        if sm(k).n_phot > 0
            if sm(k).state==1; sm(k)=update_em_spectrum(sm(k),im_par,sm_par_1.em_spectrum); end
            if sm(k).state==2; sm(k)=update_em_spectrum(sm(k),im_par,sm_par_2.em_spectrum); end
            a2_ch1=update_image(sm(k).x,sm(k).y,sm(k).n_phot_ch1,a2_ch1, im_par);
            if two_color==1
                a2_ch2=update_image(sm(k).x,sm(k).y,sm(k).n_phot_ch2,a2_ch2, im_par);
            end
            sm(k)=update_dye(sm(k), im_par, frame);
        end
    end
    
    if dye_pairs_on==1
        for k=1:n_mol_2
            if sm_td(k).n_phot > 0
                if sm_td(k).state==1; sm_td(k)=update_em_spectrum(sm_td(k),im_par,sm_par_1.em_spectrum); end
                if sm_td(k).state==2; sm_td(k)=update_em_spectrum(sm_td(k),im_par,sm_par_2.em_spectrum); end
                a2_ch1=update_image(sm_td(k).x,sm_td(k).y,sm_td(k).n_phot_ch1,a2_ch1, im_par);
                if two_color==1
                    a2_ch2=update_image(sm_td(k).x,sm_td(k).y,sm_td(k).n_phot_ch2,a2_ch2, im_par);
                end
                sm_td(k)=update_dye(sm_td(k),im_par, frame);
            end
        end
    end
    end
    %toc;
    
    %% Setup noise level and gain
    a2_ch1=det_gain*a2_ch1;
    if two_color==1
        a2_ch2=det_gain*a2_ch2;
    end
    
    if only_activate~=1
        if dark_noise>0 || auto_noise_ch1>0 || auto_noise_ch2>0
            auto_noise_p_ch1 = auto_noise_ch1*(raster*0.01)^2; %auto_noise per pixel
            if adjust_auto_noise==1
                noise_ch1=imnoise(uint16(auto_noise_p_ch1/max_laser_beam*laser_beam.*ones(n,m)),'poisson');
            %Note that there are rounding errors apparently that makes the
            %noise pattern not very smooth along the beam profile
            else
                noise_ch1=imnoise(uint16(auto_noise_p_ch1*ones(n,m)),'poisson');
            end
            a2_ch1=a2_ch1+dark_noise*randn(n,m)+det_gain*double(noise_ch1);
            a2_ch1=round(a2_ch1);
            if two_color==1
                auto_noise_p_ch2 = auto_noise_ch2*(raster*0.01)^2; %auto_noise per pixel
                if adjust_auto_noise==1
                    noise_ch2=imnoise(uint16(auto_noise_p_ch2/max_laser_beam*laser_beam.*ones(n,m)),'poisson');
                else
                    noise_ch2=imnoise(uint16(auto_noise_p_ch2*ones(n,m)),'poisson');
                end
                a2_ch2=a2_ch2+dark_noise*randn(n,m)+det_gain*double(noise_ch2);
                a2_ch2=round(a2_ch2);
            end
        end
    end
    
    %% Update diffraction limited images
    a2_ch1_dl=a2_ch1_dl+a2_ch1;
    if two_color==1
        a2_ch2_dl=a2_ch2_dl+a2_ch2;
    end
    
    %% Get statistics
    if print_stat==1
        disp('#######################################');
        disp(['Statistics for Frame #: ',num2str(frame)]);
        disp('#######################################');
        get_statistics(sm, n_mol, generate_data_set, frame, im_par);
        if dye_pairs_on==1
            get_statistics(sm_td, n_mol_2, generate_data_set, frame, im_par);
        end
    end
    
    %% Define a figure window and display images
    if show_experiment==1
        if frame == 1
            close all;
            scrsz = get(0,'ScreenSize');
            w_xsize=scrsz(3)*3/4;
            w_ysize=scrsz(4)*3/4;
            ar=w_xsize/w_ysize; %define aspectratio
            iz1=0.075; iz2=0.15; %define image sizes for psf, spectra
            if two_color==1 ; iz3=0.2 ;else iz3=0.33; end  %define image sizes for images
            str2=2; % Stretching factor for display of spectra
            
            figure(1);colormap(gray);
            fig_bg_col=get(gcf, 'Color');
            set(1,'Position',[10 scrsz(4)/10 w_xsize w_ysize])
            
            %display psf
            axes('position',[0.025, 0.05, iz1, iz1*ar]); imagesc(psf, [0,max(max(psf))]);
            axis image;
            title(gca,'PSF', 'FontWeight','bold');
            
            %display beam profile
            if laser_power>0
                axes('position',[0.025, 0.25, iz1, iz1*ar]); imagesc(laser_beam,[0,max(max(laser_beam))]);
                axis image;
                title(gca,'Beam profile', 'FontWeight','bold');
            end
            
            %display activation beam profile
            if act_laser_power>0
                axes('position',[0.025, 0.45, iz1, iz1*ar]); imagesc(act_laser_beam,[0,max(max(act_laser_beam))]);
                axis image;
                title(gca,'Activation Beam profile', 'FontWeight','bold');
            end
            
            %display switching beam profile
            if sw_laser_power>0
                axes('position',[0.025, 0.65, iz1, iz1*ar]); imagesc(sw_laser_beam,[0,max(max(sw_laser_beam))]);
                axis image;
                title(gca,'Switching Beam profile', 'FontWeight','bold');
            end
            
            %display backswitching beam profile
            if bsw_laser_power>0
                axes('position',[0.025, 0.85, iz1, iz1*ar]); imagesc(sw_laser_beam,[0,max(max(sw_laser_beam))]);
                axis image;
                title(gca,'Back switching Beam profile', 'FontWeight','bold');
            end
            
            %display spectra
            %dye1
            tmp_x=sm_par_1.exc_spectrum(:,1); %Plot excitation spectrum
            tmp_y=sm_par_1.exc_spectrum(:,2);
            axes('position',[iz1+0.10, 0.55+iz2, iz2*str2, iz2*ar]);
            hold on;
            tmp_plot=plot(tmp_x,tmp_y);
            set(tmp_plot,'LineWidth',1.5);
            set(tmp_plot,'Color','blue');
            tmp_x=sm_par_1.em_spectrum(:,1);  %Plot emission spectrum
            tmp_y=sm_par_1.em_spectrum(:,2);
            tmp_plot=plot(tmp_x,tmp_y);
            set(tmp_plot,'LineWidth',1.5);
            set(tmp_plot,'Color',[1 .5 0]);
            if sm_par_1.photoactivatable==1 || sm_par_1.photoswitchable==1
                tmp_x=sm_par_1.act_spectrum(:,1);  %Plot activation spectrum
                tmp_y=sm_par_1.act_spectrum(:,2);
                tmp_plot=plot(tmp_x,tmp_y);
                set(tmp_plot,'LineWidth',1.0);
                set(tmp_plot,'Color',[0 .5 1]);
            end
            tmp_plot=plot(x_ch1,y_ch1,'--'); %Plot filter1 in dashed line
            set(tmp_plot,'LineWidth',1.5);
            set(tmp_plot,'Color','green');
            if two_color==1
                tmp_plot=plot(x_ch2,y_ch2,'--'); %Plot filter2 in dashed line)
                set(tmp_plot,'LineWidth',1.5);
                set(tmp_plot,'Color','red');
            end
            ylim([0 1]);
            xlim([min(sm_par_1.exc_spectrum(:,1)) max(sm_par_1.em_spectrum(:,1))]);
            xlabel('Wavelength [nm]','fontsize',8,'fontweight','b')
            ylabel('Exc/Em [AU]','fontsize',8,'fontweight','b')
            title(gca,['Exc/Em spectrum: ', dye1.dye_name],'FontWeight','bold');
            hold off;
            
            %dye2
            if two_dyes==1
                tmp_x=exc_spectrum_2(:,1); %Plot excitation spectrum
                tmp_y=exc_spectrum_2(:,2);
                axes('position',[iz1+ (1+str2)*iz2 + 0.05, 0.55+iz2, iz2*str2, iz2*ar]);
                hold on;
                tmp_plot=plot(tmp_x,tmp_y);
                set(tmp_plot,'LineWidth',1.5);
                set(tmp_plot,'Color','blue');
                tmp_x=em_spectrum_2(:,1);  %Plot emission spectrum
                tmp_y=em_spectrum_2(:,2);
                tmp_plot=plot(tmp_x,tmp_y);
                set(tmp_plot,'LineWidth',1.5);
                set(tmp_plot,'Color',[1 .5 0]);
                if sm_par_2.photoactivatable==1 || sm_par_2.photoswitchable==1
                    tmp_x=sm_par_2.act_spectrum(:,1);  %Plot activation spectrum
                    tmp_y=sm_par_2.act_spectrum(:,2);
                    tmp_plot=plot(tmp_x,tmp_y);
                    set(tmp_plot,'LineWidth',1.0);
                    set(tmp_plot,'Color',[0 .5 1]);
                end
                tmp_plot=plot(x_ch1,y_ch1,'--'); %Plot filter1 in dashed line
                set(tmp_plot,'LineWidth',1.5);
                set(tmp_plot,'Color','green');
                if two_color==1
                    tmp_plot=plot(x_ch2,y_ch2,'--'); %Plot filter2 in dashed line)
                    set(tmp_plot,'LineWidth',1.5);
                    set(tmp_plot,'Color','red');
                end
                ylim([0 1]);
                xlim([min(exc_spectrum_2(:,1)) max(em_spectrum_2(:,1))]);
                xlabel('Wavelength [nm]','fontsize',8,'fontweight','b')
                ylabel('Exc/Em [AU]','fontsize',8,'fontweight','b')
                title(gca,['Exc/Em spectrum: ', dye_2.dye_name],'FontWeight','bold');
                hold off;
            end
            
            %display "true" image as RGB
            axes('position',[iz1+0.1, 0.05, iz3, iz3*ar]); imagesc(true_im_rgb);
            axis image;
            title(gca,'True image','FontWeight','bold');
        end
        
        if auto_display_range == 1
            disp_lim_ch1=[0,max(max(a2_ch1))];
            disp_lim_ch2=[0,max(max(a2_ch2))];
        end
        
        %display observed diffraction limited image (green channel)
        t2=tic;
        
        axes('position',[iz1+iz3+0.15, 0.05, iz3, iz3*ar]); imagesc(a2_ch1, disp_lim_ch1);
        axis image;
        
        if frame>1
            title(palm_axis,['PALM frame (green channel) : ', num2str(frame-1)],...
                'FontWeight','bold','Color', fig_bg_col);
        end
        palm_axis=gca;
        title(gca,['PALM frame (green channel) : ', num2str(frame)],...
            'FontWeight','bold','Color', [0 0 0]);
        
        
        %display observed diffraction limited image (red channel)
        if two_color==1
            axes('position',[iz1+2*iz3+0.2, 0.05, iz3, iz3*ar]); imagesc(a2_ch2, disp_lim_ch2);
            axis image;
            if frame>1
                title(palm_axis_r,['PALM frame (red channel) : ', num2str(frame-1)],...
                    'FontWeight','bold','Color', fig_bg_col);
            end
            palm_axis_r=gca;
            title(gca,['PALM frame (red channel) : ', num2str(frame)],...
                'FontWeight','bold','Color', [0 0 0]);
        end
        %     test2(kz)=toc(t2);
        %     kz=kz+1;
        %
        if disp_bar ~=1
            pause(0.05);
        end
    end
    
    %Write the image
    if generate_data_set
        if max(max(a2_ch1)) > (2^16-1)
            disp('WARNING! Channel 1 image contains saturated pixels: check parameters or reduce laser power !');
        end
        if max(max(a2_ch2)) > (2^16-1)
            disp('WARNING! Channel 2 image contains saturated pixels: check parameters or reduce laser power !');
        end
        imwrite(uint16(a2_ch1),[outfiledir,outfilename,'_ch1.tif'],'tif','WriteMode','append');
        if two_color==1
            imwrite(uint16(a2_ch2),[outfiledir,outfilename,'_ch2.tif'],'tif','WriteMode','append');
        end
        
        %stop data collection if all molecules have been activated.
        sm_bleached=cell2mat({sm.bleached});
        n_bleached=length(sm_bleached(sm_bleached>0));
        disp(['Total # of bleached molecules: ', num2str(n_bleached)]);
        if dye_pairs_on==1
            sm_bleached_td=cell2mat({sm_td.bleached});
            n_bleached_td=length(sm_bleached_td(sm_bleached_td>0));
            disp(['Total # of bleached tandem molecules: ', num2str(n_bleached_td)]);
            if n_bleached_td==n_mol && n_bleached==n_mol
                break
            end
        else
            if n_bleached==n_mol
                break
            end
        end
    end    
end % End of frame #

%% Save data
if generate_data_set
    disp('Saving data ...');
    %Write out the true high-resolution image
    disp('Saving true image ...');
    imwrite(true_im_rgb,[outfiledir,outfilename,'_true.tif'],'tif');
    %Write out the diffraction limited (sum) images
    if max(max(a2_ch1_dl))>=2^16 % Normalize if necessary to 16 bits
        a2_ch1_dl=a2_ch1_dl*(2^16-1)/max(max(a2_ch1_dl));
    end
    if max(max(a2_ch2_dl))>=2^16 % Normalize if necessary to 16 bits
        a2_ch2_dl=a2_ch2_dl*(2^16-1)/max(max(a2_ch2_dl));
    end
    disp('Saving diffraction limited image (channel 1) ...');
    imwrite(uint16(a2_ch1_dl),[outfiledir,outfilename,'_ch1_dl.tif'],'tif');
    if two_color==1
        disp('Saving diffraction limited image (channel 2) ...');
        imwrite(uint16(a2_ch2_dl),[outfiledir,outfilename,'_ch2_dl.tif'],'tif');
    end
    if laser_power>0
        disp('Saving laser profile ...');
        imwrite(uint16(laser_beam*65535/max(max(laser_beam))),[outfiledir,outfilename,'_readout_laser.tif'],'tif');
    end
    if act_laser_power>0
        disp('Saving activation laser profile ...');
        imwrite(uint16(act_laser_beam*65535/max(max(act_laser_beam))),[outfiledir,outfilename,'_activation_laser.tif'],'tif');
    end
    if sw_laser_power>0
        disp('Saving switching laser profile ...');
        imwrite(uint16(sw_laser_beam*65535/max(max(sw_laser_beam))),[outfiledir,outfilename,'_switching_laser.tif'],'tif');
    end
    if bsw_laser_power>0
        disp('Saving back switching laser profile ...');
        imwrite(uint16(bsw_laser_beam*65535/max(max(bsw_laser_beam))),[outfiledir,outfilename,'_back_switching_laser.tif'],'tif');
    end
    disp('Saving single molecule data ...');
    if two_dyes==1
        save(data_out,'im_par','sm_par_1','sm_par_2','laser_par','act_laser_par','sw_laser_par','sm','sm_td'); %Save data
    else
        save(data_out,'im_par','sm_par_1','laser_par','act_laser_par','sw_laser_par','sm'); %Save data
    end
    disp('Done !');
end
%% End of program
