# Supplementary material for: In cellulo Evaluation of Phototransformation Quantum Yields in Fluorescent Proteins Used As Markers for Single-Molecule Localization Microscopy
Source: PLoS One. 2014 Jun 10;9(6):e98362. doi: 10.1371/journal.pone.0098362 (PMC4051587; doi:10.1371/journal.pone.0098362)
Supplement: Scripts S1 — Matlab scripts for simulation of PALM data sets and for the extraction of phototransformation yields. (ZIP) [file pone.0098362.s015.zip › PALM_SIMULATIONS/PATTERNS/Create_Image_with_ImageJ.txt]

New image:  512 512, Black background
Double click on Text Tool, choose Font Size and Type
Write text on image and place at right position
Ctrl-D to paste text on image
Make binary image to set text pixel to 255 (Process->Binary)
Invert LUT (Image -> Color -> LUT Editor)
Save as .tif
