# Supplementary material for: In cellulo Evaluation of Phototransformation Quantum Yields in Fluorescent Proteins Used As Markers for Single-Molecule Localization Microscopy
Source: PLoS One. 2014 Jun 10;9(6):e98362. doi: 10.1371/journal.pone.0098362 (PMC4051587; doi:10.1371/journal.pone.0098362)
Supplement: Scripts S1 — Matlab scripts for simulation of PALM data sets and for the extraction of phototransformation yields. (ZIP) [file pone.0098362.s015.zip › PALM_SIMULATIONS/place_linked_dye.m]

function [x_2,y_2, a_sm, w] = place_linked_dye(x,y,a,par)
% NAME:
%	PLACE_LINKED_DYES
%
% PURPOSE:
%	For a covalently bound FRET pair, get the xy coordinates of the Dyes2
%   from knowledge of the positions of Dyes1
%
% CATEGORY:
%	Single molecule.
%
% CALLING SEQUENCE:
%	[x_2,y_2, a_sm, w] = place_linked_dye(x,y,a,par)
%
% INPUTS:
%   x,y: the coordinates of Dyes1
%	a: the image onto place the Dyes
%	par: some general parameters
%
% OUTPUTS:
%	x_2 = the x coordinates of Dyes2
%   y_2 = the y coordinates of Dyes2
%   a_sm = the image, where the SMs have been positionned
%   w = indices of molecules for which x_2, y_2 do not end up the image. 
% COMMON BLOCKS:
%	None.
%
% SIDE EFFECTS:
%	None.
%
% RESTRICTIONS:
%	None.
%
% MODIFICATION HISTORY:
%	D.Bourgeois, April 2011.

s=par.n_mol;
r1=par.d1d2_dist*par.binning/par.raster; %in pixels for the unbinned image
r2=par.d1d2_dist_sig*par.binning/par.raster; %in pixels for the unbinned image
d = r1 + r2*randn(s,1); % define random distances
theta = 2*pi*rand(s,1); % define random angle
x_2 = x + d.*cos(theta);
y_2 = y + d.*sin(theta);

%remove molecules out of the field of view
w=find(x_2 >= 0.5 & x_2 < (size(a,1)+0.5) & y_2 >= 0.5 & y_2 < (size(a,2)+0.5));

if ~isempty(w)
    x_2=x_2(w);
    y_2=y_2(w);
end

removed = par.n_mol-length(w); % # of removed molecules

if par.debug
   disp(['Removed # of molecules: ', num2str(removed)]); 
end

a_sm=a;

for i=1:(par.n_mol-removed)
    %Loop to figure out if multiple SM in 1 pixel
    a_sm(round(x_2(i)),round(y_2(i)))=a_sm(round(x_2(i)),round(y_2(i)))+200;
end

end
