# Supplementary material for: In cellulo Evaluation of Phototransformation Quantum Yields in Fluorescent Proteins Used As Markers for Single-Molecule Localization Microscopy
Source: PLoS One. 2014 Jun 10;9(6):e98362. doi: 10.1371/journal.pone.0098362 (PMC4051587; doi:10.1371/journal.pone.0098362)
Supplement: Scripts S1 — Matlab scripts for simulation of PALM data sets and for the extraction of phototransformation yields. (ZIP) [file pone.0098362.s015.zip › PALM_SIMULATIONS/place_single_molecules.m]

function [x,y, a_sm] = place_single_molecules(a,par)
% NAME:
%	PLACE_SINGLE_MOLECULES
%
% PURPOSE:
%	Get xy coordinates of SMs following a pattern on an image
%
% CATEGORY:
%	Single molecule.
%
% CALLING SEQUENCE:
%	[x,y, a_sm] = place_single_molecules(a,par)
%
% INPUTS:
%	a: the image onto place the SMs
%	par: some general parameters
%
% OUTPUTS:
%	x = the x coordinates
%   y = the y coordinates
%   a_sm = the image, where the SMs have been positionned
% COMMON BLOCKS:
%	None.
%
% SIDE EFFECTS:
%	None.
%
% RESTRICTIONS:
%	None.
%
% MODIFICATION HISTORY:
%	D.Bourgeois, April 2011.

%indices of pixels that might be labeled
w_a=find(a>0);

%each pixel should be subdivided to account for nearest neighbour distance
subdiv_factor=fix(par.raster/par.near_dist/par.binning);
sub_a=zeros(subdiv_factor,subdiv_factor); % create sub image
%so that # of subpixels that can potentially be labeled is:
n_to_label=size(w_a,1)*subdiv_factor^2;

if n_to_label<par.n_mol
    disp(['Number of possibly labeled pixels: ',num2str(n_to_label)]);
    error('Number of molecules to label is too high; retry or reduce # of molecules');
end

%pick randomly locations where labeling molecules will end up
r=rand(1,n_to_label); %uniformly distributed random number
[~, sorted_i]=sort(r,'ascend'); %sorted_i are the indices of sorted_r
sorted_i=sorted_i'; %make it a line vector
sorted_i_a = fix(sorted_i/subdiv_factor^2); %the index of the big pixel in  a
sorted_i_r = fix(sorted_i-sorted_i_a*subdiv_factor^2) ; %the index of the small pixel in sub_a
sorted_i_a=sorted_i_a(1:par.n_mol)+1;
sorted_i_r=sorted_i_r(1:par.n_mol)+1;
if max(sorted_i_a) > length(w_a)
    error('Retry or reduce nearest neighbour distance (should be smaller than raster size/2)!');
end

a_sm=a;
a_sm(:)=0; % reset
i_selected=w_a(sorted_i_a);
for i=1:par.n_mol
    a_sm(i_selected(i))=a_sm(i_selected(i))+100; %Loop to figure out if multiple SM in 1 pixel
end
[x0,y0]=wheresub(i_selected,a); % x is the row #; y is the column #
[sub_x,sub_y]=wheresub(sorted_i_r,sub_a);
% Get the xy position of all molecules and add some random components
x=x0-0.5+1/subdiv_factor*((sub_x-0.5)+(rand(par.n_mol,1)-0.5)); % molecule in pixel x might take positions from x-0.5 to x+0.5
y=y0-0.5+1/subdiv_factor*((sub_y-0.5)+(rand(par.n_mol,1)-0.5)); % molecule in pixel x might take positions from y-0.5 to y+0.5
end
