# Supplementary material for: In cellulo Evaluation of Phototransformation Quantum Yields in Fluorescent Proteins Used As Markers for Single-Molecule Localization Microscopy
Source: PLoS One. 2014 Jun 10;9(6):e98362. doi: 10.1371/journal.pone.0098362 (PMC4051587; doi:10.1371/journal.pone.0098362)
Supplement: Scripts S1 — Matlab scripts for simulation of PALM data sets and for the extraction of phototransformation yields. (ZIP) [file pone.0098362.s015.zip › PALM_SIMULATIONS/plot_drift.m]

function x2 = plot_drift(x0,drift,im_par)
% NAME:
%   plot_drift
%
% PURPOSE:
%   Plot the generated drift pattern
%
% INPUTS:
%   x0: starting value for x
%   drift: the drift parameters of the form [a b c] a=linear term
%   b=quadratic c=third order
%   im_par: the image parameters
%
% OUTPUTS:
%   x2: the output x coordinates
%
% MODIFICATION HISTORY:
%	D.Bourgeois, June 2012.
%

x2=zeros(im_par.n_images,1);
x2(1)=x0;
for i=2:im_par.n_images
    dx=drift(1)+i/im_par.n_images*drift(2)+(i/im_par.n_images)^2*drift(3);
    x2(i)=x2(i-1)+dx/im_par.raster;
    x2 = min(x2,im_par.n+0.49999); % Do not get out of the field of view
    x2 = max(x2,0.50001);
end
plot([1:im_par.n_images],x2);
end
