# Supplementary material for: In cellulo Evaluation of Phototransformation Quantum Yields in Fluorescent Proteins Used As Markers for Single-Molecule Localization Microscopy
Source: PLoS One. 2014 Jun 10;9(6):e98362. doi: 10.1371/journal.pone.0098362 (PMC4051587; doi:10.1371/journal.pone.0098362)
Supplement: Scripts S1 — Matlab scripts for simulation of PALM data sets and for the extraction of phototransformation yields. (ZIP) [file pone.0098362.s015.zip › PALM_SIMULATIONS/plot_trace.m]

function plot_trace(sm)

% NAME:
%	plot_trace
%
% PURPOSE:
%   Plots a fluorescence time trace x-unit=[ms]
% INPUTS:
%
% OUTPUTS:
%
%   trace: Fluorescence trace
% MODIFICATION HISTORY:
%	D.Bourgeois, March 2012.


p=plot(sm.tot_trace(1,:)/10000,sm.tot_trace(2,:));
set(p,'LineWidth',1.5);
set(p,'Color','blue');
ylim([0 3]);
xlim([min(sm.tot_trace(1,:))/10000 max(sm.tot_trace(1,:))/10000]);
xlabel('Time [ms]','fontsize',8,'fontweight','b')
ylabel('Exc/Em [AU]','fontsize',8,'fontweight','b')
title(gca,'Single Molecule Trace','FontWeight','bold');
