# Supplementary material for: In cellulo Evaluation of Phototransformation Quantum Yields in Fluorescent Proteins Used As Markers for Single-Molecule Localization Microscopy
Source: PLoS One. 2014 Jun 10;9(6):e98362. doi: 10.1371/journal.pone.0098362 (PMC4051587; doi:10.1371/journal.pone.0098362)
Supplement: Scripts S1 — Matlab scripts for simulation of PALM data sets and for the extraction of phototransformation yields. (ZIP) [file pone.0098362.s015.zip › PALM_SIMULATIONS/position_peak.m]

function im=position_peak(spot,xy,im)
% NAME:
%	POSITION_PEAK
%
% PURPOSE:
%	Place a single molecule spot into a large image
%
% CATEGORY:
%	Signal, image processing.
%
% CALLING SEQUENCE:
%	position_peak(spot,xy,im);
%
% INPUTS:
%	spot: the single molecules spot (small array)
%	xy:	the central position of the spot in image
%   im: the image to be modified (large array)
%
% OUTPUTS:
%	im: the modified image where the pixel intensities of spot have been
%	added.
%
% COMMON BLOCKS:
%	None.
%
% SIDE EFFECTS:
%	None.
%
% RESTRICTIONS:
%	None.
%
% MODIFICATION HISTORY:
%	D.Bourgeois, April 2011.

x=xy(1); % spot centered on pixel # containing the molecule
y=xy(2);
ss=size(spot,1);
rbox=fix(ss/2);
xs=size(im,1);
ys=size(im,2);

xr=(x-rbox:x+rbox);
yr=(y-rbox:y+rbox);

if min(xr)>0 && max(xr)<=xs && min(yr)>0 && max(yr)<=ys
    im(xr,yr)=im(xr,yr)+spot;
else
    wxrs=find(xr>0);
    xstart=wxrs(1);
    
    wxre=find(xr>=xs);
    if isempty(wxre)
        xend=ss;
    else
        xend=wxre(1);
    end
    
    wyrs=find(yr>0);
    ystart=wyrs(1);
    
    wyre=find(yr>=ys);
    if isempty(wyre)
        yend=ss;
    else
        yend=wyre(1);
    end
    
    reduced_spot=spot((xstart:xend),(ystart:yend));
    xss=xstart-1;
    xes=ss-xend;
    yss=ystart-1;
    yes=ss-yend;
    
    xrr=(x-rbox+xss:x+rbox-xes);
    yrr=(y-rbox+yss:y+rbox-yes);
    im(xrr,yrr)=im(xrr,yrr)+reduced_spot;
end

end
