# Supplementary material for: In cellulo Evaluation of Phototransformation Quantum Yields in Fluorescent Proteins Used As Markers for Single-Molecule Localization Microscopy
Source: PLoS One. 2014 Jun 10;9(6):e98362. doi: 10.1371/journal.pone.0098362 (PMC4051587; doi:10.1371/journal.pone.0098362)
Supplement: Scripts S1 — Matlab scripts for simulation of PALM data sets and for the extraction of phototransformation yields. (ZIP) [file pone.0098362.s015.zip › PALM_SIMULATIONS/print_final_statistics.m]

function print_final_statistics(sm, n_images, n_mol)

% NAME:
%	print_final_statistics
% PURPOSE:
%
% INPUTS:
%
%
% OUTPUTS:
%
% MODIFICATION HISTORY:
%	D.Bourgeois, July 2012.

mol_state = cell2mat({sm.state});
mol_bleached = cell2mat({sm.bleached});
mol_activated = cell2mat({sm.activated});
mol_switched = cell2mat({sm.switched});
mol_blinked = cell2mat({sm.blinked});

nbins=100;
x=n_images/nbins*(1:nbins);
plot(x,hist(mol_bleached, nbins));
xlabel('Bleaching Frame #','fontsize',8,'fontweight','b')
ylabel('# of molecules','fontsize',8,'fontweight','b')
title(gca,'Bleaching histogram: ','FontWeight','bold');

nbins=100;
x=n_images/nbins*(1:nbins);
plot(x,hist(mol_activated, nbins));
xlabel('Activating Frame #','fontsize',8,'fontweight','b')
ylabel('# of molecules','fontsize',8,'fontweight','b')
title(gca,'Activation histogram: ','FontWeight','bold');


    tot_bl = length(find(mol_bleached >= 1));
    tot_act = length(find(mol_activated >= 1));
    tot_sw = length(find(mol_switched >= 1));
    tot_blinked = length(find(mol_blinked >= 1));
    disp(['Total fraction of molecules activated (Dye1): ', num2str(tot_act/max(n_mol,1))]);
    disp(['Total fraction of molecules switched (Dye1): ', num2str(tot_sw/max(n_mol,1))]);
    disp(['Total fraction of molecules blinked (Dye1): ', num2str(tot_blinked/max(n_mol,1))]);
    disp(['Total fraction of molecules bleached (Dye1): ', num2str(tot_bl/max(n_mol,1))]);
end
