# Supplementary material for: In cellulo Evaluation of Phototransformation Quantum Yields in Fluorescent Proteins Used As Markers for Single-Molecule Localization Microscopy
Source: PLoS One. 2014 Jun 10;9(6):e98362. doi: 10.1371/journal.pone.0098362 (PMC4051587; doi:10.1371/journal.pone.0098362)
Supplement: Scripts S1 — Matlab scripts for simulation of PALM data sets and for the extraction of phototransformation yields. (ZIP) [file pone.0098362.s015.zip › PALM_SIMULATIONS/print_statistics.m]

function print_statistics(mol, print_str, w_bl, im_par, n_mol)

% NAME:
%	print_statistics
% PURPOSE:
%
% INPUTS:
%
%
% OUTPUTS:
%
% MODIFICATION HISTORY:
%	D.Bourgeois, March 2012.


n = length(mol); 
disp(['*******', print_str, '*********']);
disp(['Number of molecules: ', num2str(n)]);
disp(['Fraction of total molecules: ', num2str(n/n_mol)]);
n_bleached = length(w_bl); % molecules that bleached in current frame
n_phot=cell2mat({mol.n_phot});
n_phot=n_phot(n_phot > 0);
mean_n_phot = mean(n_phot); % mean # of emitted photons
n_phot_ratio=cell2mat({mol.n_phot_ratio});
n_phot_ratio=n_phot_ratio(n_phot_ratio > 0);
mean_n_phot_ratio = mean(n_phot_ratio); % mean fraction of photons emitted in ch1
n_blink_off=mean(cell2mat({mol.n_blink_off}));
n_blink_on=mean(cell2mat({mol.n_blink_on}));
disp(['Number of molecules that bleached in this frame: ', num2str(n_bleached)]);
disp(['Fraction of molecules that bleached in this frame: ', num2str(n_bleached/n)]);
disp(['Mean # of emitted photons up to this frame (reaching the detector): ', ...
    num2str(mean_n_phot)]);
disp(['Fraction # of emitted photons up to this frame reaching channel 1: ', ...
    num2str(mean_n_phot_ratio)]);
disp(['Mean # of blink off events per molecule: ', num2str(n_blink_off)]);
disp(['Mean # of blink on events per molecule: ', num2str(n_blink_on)]);

if im_par.fret_on
    mol_fret=cell2mat({mol.fret_eff});
    mean_fret_eff=mean(mol_fret);
    n_fret=length(find(mol_fret > 0));
    if n_fret > 0
        mean_fret_eff2=mean(mol_fret(mol_fret > 0));
    else
        mean_fret_eff2=0;
    end
    disp(['Mean FRET efficiency for molecules (Dye1 -> Dye2): ', num2str(mean_fret_eff)]);
    disp(['Mean FRET efficiency for fretting molecules(Dye1 -> Dye2): ', num2str(mean_fret_eff2)]);
    disp(['Number of fretting molecules (Dye1 -> Dye2): ', num2str(n_fret)]);
    disp(['Fraction of fretting molecules (Dye1 -> Dye2): ', num2str(n_fret/n)]);
end
