# Supplementary material for: In cellulo Evaluation of Phototransformation Quantum Yields in Fluorescent Proteins Used As Markers for Single-Molecule Localization Microscopy
Source: PLoS One. 2014 Jun 10;9(6):e98362. doi: 10.1371/journal.pone.0098362 (PMC4051587; doi:10.1371/journal.pone.0098362)
Supplement: Scripts S1 — Matlab scripts for simulation of PALM data sets and for the extraction of phototransformation yields. (ZIP) [file pone.0098362.s015.zip › PALM_SIMULATIONS/set_display_waitbar.m]

function [wb,k_w] = set_display_waitbar(my_text, frame, n_mol)
% 
%	D.Bourgeois, April 2011.

wb = waitbarxmod(0,[my_text,num2str(frame)],...
    'CreateCancelBtn','delete(gcf)');
set(wb,'Name','Progress Bar');
uicontrol('Style','pushbutton','Parent',wb,'String','Pause','Position',[210,10,60,23], ...
    'UserData',1,'Callback',@pause_gui);
drawnow;   %Draw the extra button immediately
pause(.1); %Pause to ensure window completes drawing
k_w=fix(n_mol/100);

end
