# Supplementary material for: In cellulo Evaluation of Phototransformation Quantum Yields in Fluorescent Proteins Used As Markers for Single-Molecule Localization Microscopy
Source: PLoS One. 2014 Jun 10;9(6):e98362. doi: 10.1371/journal.pone.0098362 (PMC4051587; doi:10.1371/journal.pone.0098362)
Supplement: Scripts S1 — Matlab scripts for simulation of PALM data sets and for the extraction of phototransformation yields. (ZIP) [file pone.0098362.s015.zip › PALM_SIMULATIONS/straighten_trace.m]

function time_trace=straighten_trace(ph_trace, max_n_abs, time_window)

% NAME:
%	straighten_trace
%
% PURPOSE:	
%   Get a square-shaped fluorescence trace, essentially by duplicating
%   time-points.
%   Also, add a final point to the trace at time: time_window
%   Finally converts a photon trace into a time trace
% INPUTS:
%   ph_trace: the photon trace 2D array
%   max_n_abs:  the photon range of the trace, which runs from 1 to max_n_abs
%   time_window: the time_range of the trace.
%
% OUTPUTS:
%   time_trace: the new square-shaped time trace.
%
% MODIFICATION HISTORY:
%	D.Bourgeois, March 2011.

 % Compute fluorescence trace with straight lines
    s2=circshift(ph_trace(2,:),[0,1]);
    s1=ph_trace(1,:);
    t=horzcat([s1;s2],ph_trace);
    [~,ix]=sort(t,2);
    ix1=ix(1,:);
    t(:,:)=t(:,ix1(:));
    time_trace=t(:,2:length(t(1,:)));
    time_trace(1,:)=time_trace(1,:)*time_window/max_n_abs; % rescale over total exp time
    %close the trace by adding a final time point at time_window if
    %necessary
    if time_trace(1,end)<time_window
        time_trace =horzcat(time_trace,[time_window;time_trace(2,end)]);
    end
   %debug
%    ph_trace_t=ph_trace;
%    ph_trace_t(1,:)=ph_trace_t(1,:)*time_window/max_n_abs;
%    plot(ph_trace_t(1,:),ph_trace_t(2,:));
%    hold on
%    plot(ph_trace(1,:),ph_trace(2,:));
%    hold off
   
