# Supplementary material for: In cellulo Evaluation of Phototransformation Quantum Yields in Fluorescent Proteins Used As Markers for Single-Molecule Localization Microscopy
Source: PLoS One. 2014 Jun 10;9(6):e98362. doi: 10.1371/journal.pone.0098362 (PMC4051587; doi:10.1371/journal.pone.0098362)
Supplement: Scripts S1 — Matlab scripts for simulation of PALM data sets and for the extraction of phototransformation yields. (ZIP) [file pone.0098362.s015.zip › PALM_SIMULATIONS/update_dye.m]

function sm=update_dye(sm, im_par, frame)
% NAME:
%	update_dye
% PURPOSE:
%
% INPUTS:
%
%
% OUTPUTS:
%
% MODIFICATION HISTORY:
%	D.Bourgeois, March 2012.

sm.tot_n_phot=sm.tot_n_phot+sm.n_phot;
sm.tot_n_phot_ch1=sm.tot_n_phot_ch1+sm.n_phot_ch1;
if im_par.two_color==1
    sm.tot_n_phot_ch2=sm.tot_n_phot_ch2+sm.n_phot_ch2;
end
sm.tot_n_phot_ratio=sm.tot_n_phot_ch1/max(sm.tot_n_phot,1); %avoid divide by 0;
if ~im_par.stochastic_spectrum_off
    if ~isempty(sm.tot_em_spectrum)
        sm.tot_em_spectrum=sm.em_spectrum+sm.tot_em_spectrum;
    else
        sm.tot_em_spectrum=sm.em_spectrum;
    end
end
sm.tot_fret_events=sm.fret_events+sm.tot_fret_events;
sm.tot_n_blink_off=sm.n_blink_off+sm.tot_n_blink_off;
sm.tot_n_blink_on=sm.n_blink_on+sm.tot_n_blink_on;
sm.trace(1,:)=im_par.duration*10000*(frame-1)+sm.trace(1,:);
sm.tot_trace=horzcat(sm.tot_trace,sm.trace);
end
