# Supplementary material for: In cellulo Evaluation of Phototransformation Quantum Yields in Fluorescent Proteins Used As Markers for Single-Molecule Localization Microscopy
Source: PLoS One. 2014 Jun 10;9(6):e98362. doi: 10.1371/journal.pone.0098362 (PMC4051587; doi:10.1371/journal.pone.0098362)
Supplement: Scripts S1 — Matlab scripts for simulation of PALM data sets and for the extraction of phototransformation yields. (ZIP) [file pone.0098362.s015.zip › PALM_SIMULATIONS/update_em_spectrum.m]

function sm=update_em_spectrum(sm, im_par,em_spectrum)
% NAME:
%	get_em_spectrum
% PURPOSE:
%
% INPUTS:
%
%
% OUTPUTS:
%
% MODIFICATION HISTORY:
%	D.Bourgeois, March 2012.


%generate the emission spectrum for the SM
if ~im_par.stochastic_spectrum_off
    sm_em_spectrum = get_sm_emitted_spectrum(sm.n_phot,em_spectrum, im_par);
else
    sm_em_spectrum = [em_spectrum(:,1), sm.n_phot*em_spectrum(:,2)/sum(em_spectrum(:,2))];
end

%filter that spectrum towards channels 1 & 2
[emitted_ph_ch1, emitted_ph_ch2] = filter_em_spectrum(sm_em_spectrum, im_par);

%update info for the sm.
sm.n_phot_ch1=emitted_ph_ch1;
if im_par.two_color==1 ; sm.n_phot_ch2=emitted_ph_ch2; end

if ~im_par.stochastic_spectrum_off
    sm.em_spectrum=sm_em_spectrum;
end
