# Supplementary material for: In cellulo Evaluation of Phototransformation Quantum Yields in Fluorescent Proteins Used As Markers for Single-Molecule Localization Microscopy
Source: PLoS One. 2014 Jun 10;9(6):e98362. doi: 10.1371/journal.pone.0098362 (PMC4051587; doi:10.1371/journal.pone.0098362)
Supplement: Scripts S1 — Matlab scripts for simulation of PALM data sets and for the extraction of phototransformation yields. (ZIP) [file pone.0098362.s015.zip › PALM_SIMULATIONS/update_image.m]

function image=update_image(x,y,n_phot,image, im_par)
% NAME:
%	update_image
% PURPOSE:
%   
% INPUTS:
%   
%
% OUTPUTS:
%	
% MODIFICATION HISTORY:
%	D.Bourgeois, March 2012.

%get the emitted spots into each channel
% take the factional xy coordinates
% For an image that goes from 1 to N in indices, x and y go
% from 0.5 to N+0.5. The xy value at center of pixel (i,j) is
% x=i and y=j. The xy value throughout pixel (i,j) go from
% x=i-0.5; y=j-0.5 to x=i+0.5; y=j+0.5.
r_xy = [x-round(x),y-round(y)]; % rounded x and y
f_xy=[im_par.rbox+1,im_par.rbox+1] + r_xy ;

if im_par.stochastic_spot_off ~= 1;
    peak=get_2Dpeak(n_phot,f_xy, im_par.psf_width, im_par);
else
    peak=n_phot*interp2(xpix2,ypix2,...
        psf2,xpix-r_xy(2),ypix-r_xy(1), 'linear');
    %peak=n_phot*psf; % Without interpolation
end

%Position these spots into the whole images
image=position_peak(peak,[round(x),round(y)],image);
end
