# Supplementary material for: In cellulo Evaluation of Phototransformation Quantum Yields in Fluorescent Proteins Used As Markers for Single-Molecule Localization Microscopy
Source: PLoS One. 2014 Jun 10;9(6):e98362. doi: 10.1371/journal.pone.0098362 (PMC4051587; doi:10.1371/journal.pone.0098362)
Supplement: Scripts S1 — Matlab scripts for simulation of PALM data sets and for the extraction of phototransformation yields. (ZIP) [file pone.0098362.s015.zip › PALM_SIMULATIONS/update_trace.m]

function trace=update_trace(trace, t, cum)

% NAME:
%	straighten_trace
%
% PURPOSE:
%
% INPUTS:
%
%
% OUTPUTS:
%
%
% MODIFICATION HISTORY:
%	D.Bourgeois, March 2011.

for i=1:length(trace(1,:))
    w=find(cum>=trace(1,i),1,'first');
    if w>1
        trace(1,i)=trace(1,i)+t(w)-cum(w-1);
    else
        trace(1,i)=trace(1,i)+t(w);
    end
end
