# Supplementary material for: In cellulo Evaluation of Phototransformation Quantum Yields in Fluorescent Proteins Used As Markers for Single-Molecule Localization Microscopy
Source: PLoS One. 2014 Jun 10;9(6):e98362. doi: 10.1371/journal.pone.0098362 (PMC4051587; doi:10.1371/journal.pone.0098362)
Supplement: Scripts S1 — Matlab scripts for simulation of PALM data sets and for the extraction of phototransformation yields. (ZIP) [file pone.0098362.s015.zip › Time_Trace_Correlator_Struc2.m]

%% Time_Trace_Correlator.m
% This program will look for the localized coordinates and the real
% coordinates to identify the same molecule and to correlate the time
% traces of fluorescence states
% clear all
% clc

show_traces='y';
trace_duration_diff_lim=0; % [ms] if show_traces='y', show only traces with differences > trace_duration_diff_lim
test_skip=0; % Set to 1 if data are already loaded in memory 
show_from=1; % If show_traces='y', then show the traces only from frame='show_from'
limit_x=[5, 295]; % Part of the images to use [x-pixels: vertical dimension]
limit_y=[5, 295]; % Part of the images to use [y-pixels: horizontal dimension]
lim_dist=30; %[nm] Distance below which true and exp traces are detected as paired 
blink_range=[0 1e+10]; % Look only at molecules within this blinking range
amplitude_range=[1 1e+10]; % Look only at (true) molecules within this amplitude range


if test_skip==0
%% Real localization data
impath='D:\Mes Documents\MATLAB\SIMULATION\PALM\OUTPUT_NOVEMBER2013\ANISO_ON\DATA\';
imfile='ON_ON_BLINK2_ch1.tif';
imfile=strcat(impath,imfile);
min_thresh=800; % Threshold for visualization of sm image
start_frame=20; % Start processing from this frame
end_frame=6000; % Stop processing from this frame
    
%% True Simulated molecule coordinates
simpath='D:\Mes Documents\MATLAB\SIMULATION\PALM\OUTPUT_NOVEMBER2013\ANISO_ON\';%for
simfile='ON_ON_BLINK2.mat';

%% Localized molecule coordinates
locpath='D:\Mes Documents\MATLAB\SIMULATION\PALM\OUTPUT_NOVEMBER2013\ANISO_ON\ANALYSIS\TOL\';
locfile='ON_ON_BLINK2_ch1.tif_1-6000_t23_tol.mat';

%% Reconstituted traces
trpath='D:\Mes Documents\MATLAB\SIMULATION\PALM\OUTPUT_NOVEMBER2013\ANISO_ON\ANALYSIS\TOL\';%for
trfile='ON_ON_BLINK2_ch1.tif_1-6000_t23_tol_split_traces.mat';

%% Parameters for the time traces
delta_threshold=0.20; % Consider than spot is not detected if on during < delta_threshold of the time during frame
trace_spread=1; % [s] if exp trace and true trace are separated by more than "trace_spread" sec, the next nearest neighbor is considered instead

%% Load True Data molecule coordinates
disp('Reading Data Files....');
smfile=strcat(simpath,simfile);
load(smfile,'im_par','sm');
% Parameters for the time traces
exposure_time=im_par.duration; %in ms
q=im_par.raster; % Raster size [nm]
sample_points=exposure_time; %sample_points are every 1 ms units
frames=end_frame-start_frame+1;
%
x=cell2mat({sm.x}); 
y=cell2mat({sm.y});
sm_activated=cell2mat({sm.activated});
sm_bleached=cell2mat({sm.bleached});
sm_sim_em_ph=cell2mat({sm.tot_n_phot_ch1});
% w_activated=find(sm_activated >= start_frame & sm_activated <= end_frame ...
%     & sm_bleached >= start_frame & sm_bleached <= end_frame  ...
%     & x>=limit_x(1) & x<=limit_x(2) & y>limit_y(1) & y<= limit_y(2));
w_activated=find(sm_activated <= end_frame ...
    & sm_bleached >= start_frame & sm_bleached <= end_frame  ...
    & x>=limit_x(1) & x<=limit_x(2) & y>limit_y(1) & y<= limit_y(2));
sm_a=sm(w_activated);

sm_sim_em_ph=sm_sim_em_ph(w_activated);
x_sm=q*x(w_activated)'; % in [nm]
y_sm=q*y(w_activated)';
n_activated=length(x_sm); % # of molecules
disp(['True # of molecules: ',num2str(length(sm))]);
disp(['True # of activated molecules: ',num2str(length(w_activated))]);
%Evaluate the mean # of frames molecules are on
start_act=sm_activated(w_activated);
end_act=sm_bleached(w_activated);
mean_frame_lifetime=mean(end_act-start_act)+1;
mean_em_ph=mean(sm_sim_em_ph);
mean_em_ph_per_frame=mean_em_ph/mean_frame_lifetime;
disp(['Mean lifetime of true molecules [# of frames]: ',num2str(mean_frame_lifetime)]);
disp(['Mean # of emitted photons: ',num2str(mean_em_ph)]);
disp(['Mean # of emitted photons per frame: ',num2str(mean_em_ph_per_frame)]);


%% Load Localized molecule coordinates
locfile_all=[locpath,locfile];
load(locfile_all,'xf_all', 'yf_all', 'r0_all','framenum_all','N','lp','bkgn');

%% Load reconstituted traces

trfile_all=[trpath,trfile];
load(trfile_all,'sm_split')
%load(trfile_all,'sm_f')

sm_exp=sm_split;
%sm_exp=sm_f;
        
sm_exp_activated=cell2mat({sm_exp.activated});
sm_exp_bleached=cell2mat({sm_exp.bleached});
x2=cell2mat({sm_exp.x}); 
y2=cell2mat({sm_exp.y});
amp=cell2mat({sm_exp.a});
    
w_exp_activated=find(sm_exp_activated >= start_frame & sm_exp_activated <= end_frame ...
    & sm_exp_bleached >= start_frame & sm_exp_bleached <= end_frame ...
    & x2>limit_x(1) & x2<=limit_x(2) & y2>limit_y(1) & y2<= limit_y(2) ...
    & amp >= amplitude_range(1) & amp <= amplitude_range(2));
sm_exp_a=sm_exp(w_exp_activated);

n_selected=length(sm_exp_a); % # of molecules

%Select for blinking range
n_blink=zeros(1,n_selected);
t_start_exp=zeros(1,n_selected);
t_end_exp=zeros(1,n_selected);
    
for j=1:n_selected
    %Check blinking
    trace=sm_exp_a(j).tot_trace;
    activated=sm_exp_a(j).activated;
    if ~isempty(trace)
        t_trace=trace(1,:);
        s_trace=trace(2,:);
        t_start=(activated-1)*im_par.duration*10000;
        t_start_exp(j)=(sm_exp_a(j).activated-1)*im_par.duration; % [ms]
        t_end_exp(j)=sm_exp_a(j).bleached*im_par.duration;
        s_trace=s_trace(t_trace>=t_start);
        t_trace=t_trace(t_trace>=t_start);
        sm_exp_a(j).tot_trace=[t_trace;s_trace];
        sw_trace=s_trace-circshift(s_trace,[1,1]);
        w_blink_off=find(sw_trace==-1);
        n_blink(j)=length(w_blink_off);
    else
        n_blink(j)=-1; % Set to useless value for bad trace
    end
end
    
w_blink=find(n_blink>=blink_range(1) & n_blink<=blink_range(2));  
n_final=length(w_blink);
disp(['Exp # of selected recovered molecules: ',num2str(n_final)]);

sm_exp_a=sm_exp_a(w_blink);

x_sm_exp=q*x2(w_exp_activated(w_blink))'; 
y_sm_exp=q*y2(w_exp_activated(w_blink))';
amp_sm_exp=amp(w_exp_activated(w_blink));
n_exp_activated=length(x_sm_exp); % # of molecules
disp(['Exp # of activated molecules within amplitude and blinking ranges: ',num2str(n_exp_activated)]);

%% Get localized molecules that are close to true molecules
close_mol=zeros(1,n_exp_activated);
for k=1:n_exp_activated
    d2=(x_sm_exp(k)-x_sm).^2+(y_sm_exp(k)-y_sm).^2;
    w=find(d2==min(d2),1,'first');
    if d2(w)<lim_dist^2
        close_mol(k)=1;
    end
end
w_close=find(close_mol==1);
sm_exp_a_close=sm_exp_a(close_mol==1);
x_sm_exp_close=x_sm_exp(w_close);
y_sm_exp_close=y_sm_exp(w_close);
n_exp_activated_close=length(x_sm_exp_close); % # of molecules

%% Get # of localized molecules that are close to true molecules
n_close_mol=zeros(1,n_exp_activated_close);
for k=1:n_exp_activated_close
    d2=(x_sm_exp_close(k)-x_sm_exp_close).^2+(y_sm_exp_close(k)-y_sm_exp_close).^2;
    d2(k)=1e+20;
    w=find(d2==0);
    n_close_mol(k)=length(w);
end

w_zero=find(n_close_mol==0);
w_one=find(n_close_mol==1);
w_more=find(n_close_mol>1);
disp(['# of clusters with 1 trace: ',num2str(length(w_zero))]);
disp(['# of clusters with 2 trace: ',num2str(length(w_one))]);
disp(['# of clusters with more than 2 trace: ',num2str(length(w_more))]);
figure
hist(1+n_close_mol,50);
title(gca,'Histogram of # of traces per cluster','FontWeight','bold');
xlabel('# of split traces','fontsize',12,'fontweight','b')
ylabel('Frequency','fontsize',12,'fontweight','b')


%%
clc
figure;
disp('Generating time traces for Localized molecules....');
plot(y_sm_exp*1e-3,x_sm_exp*1e-3,'o','MarkerEdgeColor',[1 0 0],'MarkerFaceColor',[1 0 0],'MarkerSize',3); hold on
plot(y_sm_exp_close*1e-3,x_sm_exp_close*1e-3,'o','MarkerEdgeColor',[0 1 0],'MarkerFaceColor',[0 1 0],'MarkerSize',3); 
plot(y_sm_exp_close(w_one)*1e-3,x_sm_exp_close(w_one)*1e-3,'o','MarkerEdgeColor',[0 1 0],'MarkerFaceColor',[0 1 0],'MarkerSize',6); 
plot(y_sm_exp_close(w_more)*1e-3,x_sm_exp_close(w_more)*1e-3,'o','MarkerEdgeColor',[0 1 0],'MarkerFaceColor',[0 1 0],'MarkerSize',9); 
plot(y_sm*1e-3,x_sm*1e-3,'o','MarkerEdgeColor',[0 0 1],'MarkerFaceColor',[0 0 1],'MarkerSize',2);
hold off;
legend('Localized Far','Localized Closed', 'Localized 2 traces','Localized >2 traces','Simulated');
xtitle='Distance in �m';
ytitle='Distance in �m';
fig_fontsize=14;
xlabel(xtitle,'fontsize',fig_fontsize,'fontweight','b')
ylabel(ytitle,'fontsize',fig_fontsize,'fontweight','b')


%% Finds the closest simulated molecule coordinate for a molecule identified by localization
clc
disp('Finding the closest simulated molecule coordinate for a molecule identified by localization....');
neighbor=zeros(n_exp_activated,4)-1;
n_test_neighbors=20; % Number of neighbors tested
for i=1:n_exp_activated
    d_neighbor_all=sqrt((x_sm-x_sm_exp(i)).^2+(y_sm-y_sm_exp(i)).^2); %in [nm]
    %Choose the neighbors that are closest in distance & in time
    [d_neighbor_all_sorted,d_neighbor_all_indices]=sort(d_neighbor_all,'ascend');
    closest_activated=cell2mat({sm_a(d_neighbor_all_indices(1:n_test_neighbors)).activated});
    closest_distances_time=d_neighbor_all_sorted(1:n_test_neighbors).*(1+abs((closest_activated-sm_exp_a(i).activated)'));
    [closest_distances_time_sorted, closest_distances_time_indices]=sort(closest_distances_time,'ascend');   
    index_closest_neighbor=d_neighbor_all_indices(closest_distances_time_indices(1));
    closest_distance=d_neighbor_all_sorted(closest_distances_time_indices(1));
    index_next_closest_neighbor=d_neighbor_all_indices(closest_distances_time_indices(2));
    next_closest_distance=d_neighbor_all_sorted(closest_distances_time_indices(2));
    neighbor(i,1)=closest_distance(1);
    neighbor(i,2)=index_closest_neighbor(1);
    neighbor(i,3)=next_closest_distance;
    neighbor(i,4)=index_next_closest_neighbor;
    if mod(i,100)==0
        clc
        disp('Finding the closest simulated molecule coordinate for a molecule identified by localization....');
        disp(['Percentage done...',num2str(round(100*i/n_exp_activated)),'%']);
    end
end

%% Generate time traces for Simulated molecules
clc
disp('Generating time traces for Simulated molecules....');

t_start_sim=zeros(1,n_activated);
t_end_sim=zeros(1,n_activated);
for i=1:n_activated
    trace=sm_a(i).tot_trace;
    if ~isempty(trace)
        t_trace=trace(1,:);
        s_trace=trace(2,:);
        t_start_sim(i)=(sm_a(i).activated-1)*im_par.duration;
        t_start=t_start_sim(i)*10000;
        t_end_sim(i)=sm_a(i).bleached*im_par.duration;
        %Take care of molecules that did not bleach
        if sm_a(i).bleached==0; t_end_sim(i)=frames*im_par.duration; end
        s_trace=s_trace(t_trace>=t_start);
        t_trace=t_trace(t_trace>=t_start);
        sm_a(i).tot_trace=[t_trace;s_trace];
    end
end
disp(['Mean lifetime of true activated molecules [ms]: ',num2str(mean(t_end_sim-t_start_sim))]);
disp(['Max lifetime of true activated molecules [ms]: ',num2str(max(t_end_sim-t_start_sim))]);
disp(['Min lifetime of true activated molecules [ms]: ',num2str(min(t_end_sim-t_start_sim))]);


t_start_exp=zeros(1,n_exp_activated);
t_end_exp=zeros(1,n_exp_activated);
for i=1:n_exp_activated
    trace=sm_exp_a(i).tot_trace;
    t_trace=trace(1,:);
    s_trace=trace(2,:);
    t_start_exp(i)=(sm_exp_a(i).activated-1)*im_par.duration;
    t_start=t_start_exp(i)*10000;
    t_end_exp(i)=sm_exp_a(i).bleached*im_par.duration;
    if sm_exp_a(i).bleached==0; t_end_exp(i)=frames*im_par.duration; end
    s_trace=s_trace(t_trace>=t_start);
    t_trace=t_trace(t_trace>=t_start);
    sm_exp_a(i).tot_trace=[t_trace;s_trace];
end
    
disp(['Mean lifetime of experimentally observed molecules [ms]: ',num2str(mean(t_end_exp-t_start_exp))]);
disp(['Max lifetime of experimentally observed  molecules [ms]: ',num2str(max(t_end_exp-t_start_exp))]);
disp(['Min lifetime of experimentally observed  molecules [ms]: ',num2str(min(t_end_exp-t_start_exp))]);


end
%% Correlate time traces of the localized molecules with the closest simulated molecule
t_bins=1:sample_points*frames;
Corr_coeff=zeros(n_exp_activated,3);
Trace_Duration_Differences=zeros(n_exp_activated,1);
Trace_Duration_Sim=zeros(n_exp_activated,1);
Trace_Duration_Exp=zeros(n_exp_activated,1);

frame_array_xy=zeros(2,end_frame-start_frame+1); % X and Y
frame_array_xy_true=zeros(2,end_frame-start_frame+1); % X and Y for true molecules
frame_array_a=-1*ones(2,end_frame-start_frame+1); % amplitude
frame_array_a_true=-1*ones(2,end_frame-start_frame+1); % amplitude

if show_traces=='y'
    figure(2); 
    figure(3); set(gcf, 'WindowStyle', 'docked')
end
%Go through all experimentally observed molecules
for i=1:n_exp_activated
    if mod(i,100)==0
        clc
        disp('Correlating time traces....');
        disp(['Percentage done...',num2str(round(100*i/n_exp_activated)),'%']);
    end
    k=neighbor(i,2); % Index of closest true molecule
    
    t_start=min(t_start_exp(i),t_start_sim(k)); % in [ms]
    t_end=max(t_end_exp(i),t_end_sim(k)); % in [ms]
    Trace_Duration_Exp(i)=t_end_exp(i)-t_start_exp(i);
    Trace_Duration_Sim(i)=t_end_sim(k)-t_start_sim(k);
    Trace_Duration_Differences(i)=(t_end_exp(i)-t_start_exp(i))-(t_end_sim(k)-t_start_sim(k));
    pbp_trace_exp=fun_get_point_by_point_trace(sm_exp_a(i).tot_trace,t_start,t_end);
    pbp_trace_sim=fun_get_point_by_point_trace(sm_a(k).tot_trace,t_start,t_end);
    rounded_trace=fun_round_trace_by_frame2(sm_a(k).tot_trace,exposure_time,delta_threshold,0);
    pbp_rounded_trace_sim=fun_get_point_by_point_trace(rounded_trace,t_start,t_end);
    w_corr1=find(pbp_trace_exp(2,:)==pbp_trace_sim(2,:));
    w_corr2=find(pbp_trace_exp(2,:)==pbp_rounded_trace_sim(2,:));
    Corr_coeff(i,1)=length(w_corr1)/length(pbp_trace_sim(2,:));
    Corr_coeff(i,2)=length(w_corr2)/length(pbp_trace_sim(2,:));
    Corr_coeff(i,3)=length(pbp_trace_sim(2,:));
    if show_traces=='y' && sm_exp_a(i).activated>show_from && abs(Trace_Duration_Differences(i))>trace_duration_diff_lim    
    %if show_traces=='y' && sm_exp_a(i).activated>show_from    
        figure(2);
        plot(pbp_trace_sim(1,:)/im_par.duration+1,pbp_trace_sim(2,:),'b','LineWidth',4); hold on
        plot(pbp_rounded_trace_sim(1,:)/im_par.duration+1,pbp_rounded_trace_sim(2,:)+2,'r','LineWidth',4);
        plot(pbp_trace_exp(1,:)/im_par.duration+1,pbp_trace_exp(2,:)+4,'g','LineWidth',4);
        xlim([t_start/im_par.duration-1 t_end/im_par.duration+1]);
        ylim([0 8]);
        xtitle='Frame(#)';
        ytitle='Molecule state';
        fig_fontsize=16;
        xlabel(xtitle,'fontsize',fig_fontsize,'fontweight','b');
        ylabel(ytitle,'fontsize',fig_fontsize,'fontweight','b');
        title(gca,'Single molecule trace','fontsize',fig_fontsize,'FontWeight','bold');
        legend('True Trace','True Rounded Trace','Exp Trace');
        hold off   
        %Identify the spot on the real image
        
        t='n';
        frame_to_show=sm_exp_a(i).activated;
    
        frame_array_xy(:,:)=0;
        frame_array_xy_true(:,:)=0;
        frame_array_a(:)=-1;
        frame_array_a_true(:)=-1;
        
        mol_start_frame=sm_exp_a(i).activated;
        mol_end_frame=sm_exp_a(i).bleached;
        mol_start_frame_true=sm_a(k).activated; % For true molecule
        mol_end_frame_true=sm_a(k).bleached;
        
        mol_index=1;
        for kk=mol_start_frame:mol_end_frame
            frame_mid_time=im_par.duration*(kk-0.5); % Look at middle of frame
            ww=find(pbp_trace_exp(1,:)==frame_mid_time);
            ison=pbp_trace_exp(2,ww(1));
            if ison==2 % if molecule is on during frame
                frame_array_xy(1,kk)=sm_exp_a(i).members_x(mol_index);
                frame_array_xy(2,kk)=sm_exp_a(i).members_y(mol_index);
                frame_array_a(kk)=sm_exp_a(i).members_a(mol_index);
                mol_index=mol_index+1;
            end
        end
        
                
        mol_index=1;
        frame_array_xy_true(1,:)=sm_a(k).x;
        frame_array_xy_true(2,:)=sm_a(k).y;
        
        for kk=mol_start_frame_true:mol_end_frame_true
            %frame_mid_time=im_par.duration*(kk-0.5); % Look at middle of frame
            frame_start_time=im_par.duration*(kk-1); % Look at middle of frame
            frame_end_time=im_par.duration*kk; % Look at middle of frame
            ww=find(pbp_trace_sim(1,:)>frame_start_time & pbp_trace_sim(1,:)<frame_end_time);
            ison=max(pbp_trace_sim(2,ww));
            if ison==2 % if molecule is on during frame
                frame_array_a_true(kk)=1;
                mol_index=mol_index+1;
            end
        end
        
        disp(['Exp Molecule #',num2str(i),'    ','Simulated Molecule #',num2str(k)]);
        p1=sm_a(k).activated;
        p2=sm_a(k).bleached;
        nf=(p2-p1)+1;
        N_phot_mol=sm_sim_em_ph(k);
        N_phot_perframe_mol=N_phot_mol/nf;
        disp(['Real Molecule was alive for: ',num2str(nf),' frames']);
        disp(['Real Molecule activated at frame: ',num2str(sm_a(k).activated)]);
        disp(['Exp Molecule activated at frame: ',num2str(sm_exp_a(i).activated)]);
        disp(['Real Molecule coordinates [pixels]: ',num2str(x_sm(k)/q),' ',num2str(y_sm(k)/q)]);
        disp(['Exp Molecule coordinates [pixels]: ',num2str(x_sm_exp(i)/q),' ',num2str(y_sm_exp(i)/q)]);
        disp(['Molecule N phot collected : ',num2str(N_phot_mol),'   ','N phot per frame : ',num2str(N_phot_perframe_mol)]);
        disp(['Percentage of average N phot collected: ',num2str(100*N_phot_mol/mean_em_ph),'   ','Percentage per frame : ',num2str(100*N_phot_perframe_mol/mean_em_ph_per_frame)]);
        disp(['Correlation Coefficient with true trace: ',num2str(Corr_coeff(i,1))]);
        disp(['Correlation Coefficient with rounded trace: ',num2str(Corr_coeff(i,2))]);
        disp(['Length of true trace [ms]: ',num2str(Corr_coeff(i,3))]);
        disp(['Distance between molecules [nm]: ',num2str(neighbor(i,1))]);
        
        while t~='s'
            figure(3);
            if t=='f'; frame_to_show=frame_to_show+1; end
            if t=='b'
                if frame_to_show==start_frame
                    disp('Cannot move backward, already at first frame !');
                end
                frame_to_show=max(start_frame,frame_to_show-1); 
            end
            i1=double(imread(imfile,frame_to_show));
            loc_x=frame_array_xy(1,frame_to_show);
            loc_y=frame_array_xy(2,frame_to_show);
            loc_a=frame_array_a(frame_to_show);
    
            loc_x_true=frame_array_xy_true(1,frame_to_show);
            loc_y_true=frame_array_xy_true(2,frame_to_show);
            loc_a_true=frame_array_a_true(frame_to_show);
            
            imagesc(i1,[0 min_thresh]); axis image; colormap gray; colorbar;
            imtitle=['Frame #: ', num2str(frame_to_show)];
            title(gca,imtitle,'fontsize',fig_fontsize,'FontWeight','bold');
            hold on
            
            %Get closed localized spot to true spot
            loc_wa=find(framenum_all==frame_to_show);
            loc_d=(loc_x_true-yf_all(loc_wa)).^2+(loc_y_true-xf_all(loc_wa)).^2;
            loc_wa2=find(loc_d==min(loc_d),1,'first');

            %loc_w2=find((loc_x-yf_all).^2+(loc_y-xf_all).^2==0);
            %framenum_all(loc_w2);
            %         if isempty(loc_w2) && loc_a>0
            %             disp('h');
            %         end
            %
            loc_x_loc=yf_all(loc_wa(loc_wa2));
            loc_y_loc=xf_all(loc_wa(loc_wa2));
            loc_N=N(loc_wa(loc_wa2));
            loc_r0=r0_all(loc_wa(loc_wa2));
            
            
            %If true mol is ON (OFF) and exp mol is ON (OFF) draw a GREEN square
            %If true mol is ON (OFF) and exp mol is OFF (ON) draw a GREEN square
            
            if loc_a > 0 % Molecule is on
                disp('Exp molecule is ON');              
                disp(['Exp molecule coordinates [pixels]: ',num2str(loc_x),' ',num2str(loc_y)]);
                disp(['Number of collected photons: ',num2str(loc_a)]);
                %disp(['Number of collected photons (initial localized): ',num2str(loc_N)]);
                %disp(['r0 (initial localized): ',num2str(loc_r0)]);
                exp_spot_on=1;
            else
                exp_spot_on=0;
                if frame_to_show>mol_end_frame
                    disp('Exp molecule is BLEACHED');
                elseif frame_to_show<mol_start_frame
                    disp('Exp molecule NOT ACTIVATED YET');
                else
                    disp('Molecule is OFF');
                end
            end
            
            if loc_a_true > 0 % True Molecule is on
                true_spot_on=1;
                disp('True molecule is ON');              
                disp(['Exp molecule coordinates [pixels]: ',num2str(loc_x_true),' ',num2str(loc_y_true)]);
            else
                true_spot_on=0;
                if frame_to_show>mol_end_frame_true
                    disp('True molecule is BLEACHED');
                elseif frame_to_show<mol_start_frame_true
                    disp('True molecule NOT ACTIVATED YET');
                else
                    disp('True molecule is OFF');
                end
            end
            
            missed_spot=(true_spot_on==exp_spot_on); % =1 if the 2 spots behave the same, 0 otherwise
            if missed_spot==1
                if exp_spot_on==1
                    boxes_xy=[loc_y, loc_x, 1]; % 1 for green color
                    draw_boxes(1,boxes_xy,4);
                else
                    boxes_xy=[loc_y_true, loc_x_true, -3]; % 1 for green color
                    draw_boxes(1,boxes_xy,4);
                end
            elseif exp_spot_on==1
                boxes_xy=[loc_y, loc_x, -1]; % -2
                draw_boxes(1,boxes_xy,4);
            elseif exp_spot_on==0
                boxes_xy=[loc_y_true, loc_x_true, -2]; % 1 for green color
                draw_boxes(1,boxes_xy,4);
            end
            %Draw closest localized spot
            disp(['Closest localized X and Y: ',num2str(loc_x_loc),', ',num2str(loc_y_loc)]);
            disp(['Closest localized molecule r0: ',num2str(loc_r0)]);
            disp(['Closest localized molecule N: ',num2str(loc_N)]);

            if abs(loc_N-694.7007) < 0.001
                disp('h')
            end
            
            boxes_xy_loc=[loc_y_loc, loc_x_loc, 1]; % 1 for green color
            draw_boxes(1,boxes_xy_loc,2);

            hold off
            drawnow;
            t=input('Type ''f'' to move forward, ''b'' backward, ''q'' to Quit: ','s');
            if t=='q'; break; end
        end
    r=input('OK ? [y/n]','s');
    if r=='n' ; return; end
    end
end

mean_Corr_coeff=mean(Corr_coeff(:,1));
median_Corr_coeff=median(Corr_coeff(:,1));
std_Corr_coeff=std(Corr_coeff(:,1));

figure
hist(Corr_coeff(:,1),0:0.01:1);
xlim([0 1]);
title(gca,'Correlation between Localized and Simulated time traces','FontWeight','bold');
xlabel('Correlation Coefficient','fontsize',12,'fontweight','b')
ylabel('Frequency','fontsize',12,'fontweight','b')

figure
hist(Corr_coeff(:,2),0:0.01:1);
xlim([0 1]);
title(gca,'Correlation between Localized and Simulated Rounded time traces','FontWeight','bold');
xlabel('Correlation Coefficient','fontsize',12,'fontweight','b')
ylabel('Frequency','fontsize',12,'fontweight','b')

figure
plot(Corr_coeff(:,3),Corr_coeff(:,1),'*');
title(gca,'Correlation between Loc. and Sim. time traces as function of trace length','FontWeight','bold');
xlabel('Trace Length [ms]','fontsize',12,'fontweight','b')
ylabel('Correlation Coefficient','fontsize',12,'fontweight','b')

figure
min_h=min([min(Trace_Duration_Exp),min(Trace_Duration_Sim)]) ;
max_h=max([max(Trace_Duration_Exp),max(Trace_Duration_Sim)]) ;
steps_h=(max_h-min_h)/100;
[h1,x1]=hist(Trace_Duration_Exp,min_h:steps_h:max_h);
[h2,x2]=hist(Trace_Duration_Sim,min_h:steps_h:max_h);
bar(x1,h1,'b'); hold on;
bar(x2,h2,0.5,'g'); hold on;
xlim([min_h max_h]);
title(gca,'Trace Duration Exp(blue) / Sim(green)','FontWeight','bold');
xlabel('Duration [ms]','fontsize',12,'fontweight','b')
ylabel('Frequency','fontsize',12,'fontweight','b')

figure
min_h=min(Trace_Duration_Differences)-im_par.duration;
max_h=max(Trace_Duration_Differences)+im_par.duration;
steps_h=(max_h-min_h)/100;
hist(Trace_Duration_Differences,min_h:steps_h:max_h);
xlim([min_h max_h]);
title(gca,'Difference Trace Duration Exp-Sim','FontWeight','bold');
xlabel('Duration difference [ms]','fontsize',12,'fontweight','b')
ylabel('Frequency','fontsize',12,'fontweight','b')

figure
Frame_Duration_Differences=Trace_Duration_Differences/im_par.duration; %[in # of frames]
min_h=min(Frame_Duration_Differences)-1;
max_h=max(Frame_Duration_Differences)+1;
steps_h=1;
hist(Frame_Duration_Differences,min_h:steps_h:max_h);
xlim([min_h max_h]);
title(gca,'Difference Trace Duration Exp-Sim in # of frames','FontWeight','bold');
xlabel('Frame difference [# of frames]','fontsize',12,'fontweight','b')
ylabel('Frequency','fontsize',12,'fontweight','b')


figure
% Correlate Frame_Duration_Differences with emitted # of photons per frame
mean_emitted_phot=zeros(length(Frame_Duration_Differences),1);
for i=1:length(Frame_Duration_Differences)
    tot_phot=sm_sim_em_ph(neighbor(i,2));
    mean_emitted_phot(i)=tot_phot/(Trace_Duration_Sim(i)/im_par.duration);
end
plot(mean_emitted_phot,Frame_Duration_Differences,'*');
title(gca,'Frame duration difference as a function of mean # of emitted ph per frame','FontWeight','bold');
xlabel('Mean # of emitted ph per frame','fontsize',12,'fontweight','b')
ylabel('Frame duration difference [# of frames]','fontsize',12,'fontweight','b')

figure
% Correlate Frame_Duration_Differences with distance exp-sim
plot(neighbor(:,1),Frame_Duration_Differences,'*');
title(gca,'Frame duration difference as a function of distance between sim and exp molecule','FontWeight','bold');
xlabel('Distance between sim and exp molecule [nm]','fontsize',12,'fontweight','b')
ylabel('Frame duration difference [# of frames]','fontsize',12,'fontweight','b')


clc
disp('Job DONE....');
