# Supplementary material for: In cellulo Evaluation of Phototransformation Quantum Yields in Fluorescent Proteins Used As Markers for Single-Molecule Localization Microscopy
Source: PLoS One. 2014 Jun 10;9(6):e98362. doi: 10.1371/journal.pone.0098362 (PMC4051587; doi:10.1371/journal.pone.0098362)
Supplement: Scripts S1 — Matlab scripts for simulation of PALM data sets and for the extraction of phototransformation yields. (ZIP) [file pone.0098362.s015.zip › Time_Trace_Examinator.m]

%% Time_Trace_Examinator.m
% This program will look for the localized coordinates and the time
% traces of fluorescence states
% This is designed to analyse experimental data (no comparison with true
% simulated data).
% clear all
clc
close all;

show_traces='y'; % To look at the fluorescence trace
show_localized_data='y'; % To look at the localized data

test_skip=0; % Set to 1 if data are already loaded in memory
show_from=1; % If show_traces='y', then show the traces only from frame='show_from'
limit_x=[5, 246]; % Part of the images to use [x-pixels: vertical dimension]
limit_y=[5, 246]; % Part of the images to use [y-pixels: horizontal dimension]
% lim_dist=50; %[nm] Distance below which true and exp traces are detected as paired
blink_range=[5 5]; % Look only at molecules within this blinking range
amplitude_range=[10 1e+10]; % Look only at molecules within this amplitude range
min_thresh=5000; % Threshold for visualization of sm image
start_frame=1; % Start processing from this frame
end_frame=6000; % Stop processing from this frame

if test_skip==0
    %% Real image stack
    impath='D:\Mes Documents\MATLAB\SIMULATION\PALM\OUTPUT_NOVEMBER2013\ANISO_ON\DATA\';
    imfile='ON_ON_BLINK2_ch1.tif';
    imfile=strcat(impath,imfile);
    
    %% Read localization data
    locpath='D:\Mes Documents\MATLAB\SIMULATION\PALM\OUTPUT_NOVEMBER2013\ANISO_ON\ANALYSIS\TOL\';
    locfile='ON_ON_BLINK2_ch1.tif_1-6000_t23_tol.mat';
    locfile_all=strcat(locpath,locfile);
    load(locfile_all,'xf_all', 'yf_all', 'r0_all','framenum_all','N','lp','bkgn');
    
    %% Localized molecule coordinates
    splitpath='D:\Mes Documents\MATLAB\SIMULATION\PALM\OUTPUT_NOVEMBER2013\ANISO_ON\ANALYSIS\TOL\';
    splitfile='ON_ON_BLINK2_ch1.tif_1-6000_t23_tol_split_traces.mat';
    splitfile_all=[splitpath,splitfile];
    load(splitfile_all,'sm_split','im_par');
    
    sm_activated=cell2mat({sm_split.activated});
    sm_bleached=cell2mat({sm_split.bleached});
    x=cell2mat({sm_split.x});
    y=cell2mat({sm_split.y});
    amp=cell2mat({sm_split.a});
    
    exposure_time=im_par.duration; %in ms
    q=im_par.raster; % Raster size [nm]
    sample_points=exposure_time; %sample_points are every 1 ms units
    frames=end_frame-start_frame+1;
    
    w_selected=find(sm_activated >= start_frame & sm_activated <= end_frame ...
        & sm_bleached >= start_frame & sm_bleached <= end_frame ...
        & x>limit_x(1) & x<=limit_x(2) & y>limit_y(1) & y<= limit_y(2) ...
        & amp >= amplitude_range(1) & amp <= amplitude_range(2) );
    sm=sm_split(w_selected);
    
    n_selected=length(sm); % # of molecules
    
    n_blink=zeros(1,n_selected);
    t_start_exp=zeros(1,n_selected);
    t_end_exp=zeros(1,n_selected);
    
    for j=1:n_selected
        %Check blinking
        trace=sm(j).tot_trace;
        activated=sm(j).activated;
        if ~isempty(trace)
            t_trace=trace(1,:);
            s_trace=trace(2,:);
            t_start=(activated-1)*im_par.duration*10000;
            t_start_exp(j)=(sm(j).activated-1)*im_par.duration; % [ms]
            t_end_exp(j)=sm(j).bleached*im_par.duration;
            s_trace=s_trace(t_trace>=t_start);
            t_trace=t_trace(t_trace>=t_start);
            sm(j).tot_trace=[t_trace;s_trace];
            sw_trace=s_trace-circshift(s_trace,[1,1]);
            w_blink_off=find(sw_trace==-1);
            n_blink(j)=length(w_blink_off);
        else
            n_blink(j)=-1; % Set to useless value for bad trace
        end
    end
    
    w_blink=find(n_blink>=blink_range(1) & n_blink<=blink_range(2));
    
    n_final=length(w_blink);
    disp(['Exp # of selected molecules: ',num2str(n_final)]);
    
    sm=sm(w_blink);
    x_sm=q*x(w_selected(w_blink))';
    y_sm=q*y(w_selected(w_blink))';
    amp_sm=amp(w_selected(w_blink));
    blink_sm=n_blink(w_blink);
    t_start_exp=t_start_exp(w_blink);
    t_end_exp=t_end_exp(w_blink);
end


frame_array_xy=zeros(2,end_frame-start_frame+1); % X and Y
frame_array_a=-1*ones(2,end_frame-start_frame+1); % amplitude

if show_traces=='y'
    figure(1);
    figure(2); set(gcf, 'WindowStyle', 'docked')
end
%%Go through all experimentally observed molecules
for i=1:n_final
    trace=sm(i).tot_trace;
    t_start=t_start_exp(i);
    t_end=t_end_exp(i);
    pbp_trace=fun_get_point_by_point_trace(trace,t_start,t_end);
    %trace(1,:)=trace(1,:)/1e+04; % Convert to ms
    figure(1);
    %plot(trace(1,:)/im_par.duration+1,trace(2,:),'b','LineWidth',4); hold on
    plot(pbp_trace(1,:)/im_par.duration+1,pbp_trace(2,:),'b','LineWidth',4); hold on
    xlim([t_start/im_par.duration+1 t_end/im_par.duration+1]);
    ylim([0 3]);
    xtitle='Frame(#)';
    ytitle='Molecule state';
    fig_fontsize=16;
    xlabel(xtitle,'fontsize',fig_fontsize,'fontweight','b');
    ylabel(ytitle,'fontsize',fig_fontsize,'fontweight','b');
    title(gca,'Single molecule trace','fontsize',fig_fontsize,'FontWeight','bold');
    hold off
    disp('&&&&&&&&&&&&&&&&&&&');
    disp(['Molecule activated at frame: ',num2str(sm(i).activated)]);
    disp(['Average Molecule coordinates [pixels]: ',num2str(x_sm(i)/q),' ',num2str(y_sm(i)/q)]);
    disp(['Average Number of collected photons: ',num2str(amp_sm(i))]);
    disp(['Number of blinks: ',num2str(blink_sm(i))]);
    
    %Identify the spot on the real image
    t='n';
    frame_to_show=sm(i).activated;
    frame_array_xy(:,:)=0;
    frame_array_a(:)=-1;
    mol_start_frame=sm(i).activated;
    mol_end_frame=sm(i).bleached;
    mol_index=1;
    for k=mol_start_frame:mol_end_frame
        frame_mid_time=im_par.duration*(k-0.5); % Look at middle of frame
        w=find(pbp_trace(1,:)==frame_mid_time);
        ison=pbp_trace(2,w(1));
        if ison==2 % if molecule is on during frame
            frame_array_xy(1,k)=sm(i).members_x(mol_index);
            frame_array_xy(2,k)=sm(i).members_y(mol_index);
            frame_array_a(k)=sm(i).members_a(mol_index);
            mol_index=mol_index+1;
        end
    end
    
    while t~='s'
        figure(2);
        if t=='f'; frame_to_show=frame_to_show+1; end
        if t=='b'; frame_to_show=frame_to_show-1; end
        i1=double(imread(imfile,frame_to_show));
        loc_x=frame_array_xy(1,frame_to_show);
        loc_y=frame_array_xy(2,frame_to_show);
        loc_a=frame_array_a(frame_to_show);
        
        loc_w=find(framenum_all==frame_to_show);
        loc_w2=find((loc_x-yf_all(loc_w)).^2+(loc_y-xf_all(loc_w)).^2==0);
        %loc_w2=find((loc_x-yf_all).^2+(loc_y-xf_all).^2==0);
        %framenum_all(loc_w2);
%         if isempty(loc_w2) && loc_a>0
%             disp('h');
%         end
%         
        loc_N=N(loc_w(loc_w2));
        loc_r0=r0_all(loc_w(loc_w2));
        show_missing_localized_spot=0;
        if loc_a > 0 % Molecule is on
            disp('Molecule is ON');
            disp(['Molecule coordinates [pixels]: ',num2str(loc_x),' ',num2str(loc_y)]);
            disp(['Number of collected photons: ',num2str(loc_a)]);
            %disp(['Number of collected photons (initial localized): ',num2str(loc_N)]);
            disp(['r0 (initial localized): ',num2str(loc_r0)]);
        else
            show_missing_localized_spot=1;
            if frame_to_show>mol_end_frame
                disp('Molecule is BLEACHED');
            elseif frame_to_show<mol_start_frame
                disp('Molecule NOT ACTIVATED YET');
            else
                %Look for localized molecules less than 1 pixel away
                loc_w2=find((x_sm(i)/q-yf_all(loc_w)).^2+(y_sm(i)/q-xf_all(loc_w)).^2<=1);
                if ~isempty(loc_w2)
                    show_missing_localized_spot=2;
                    x_missed=yf_all(loc_w(loc_w2(1)));
                    y_missed=xf_all(loc_w(loc_w2(1)));
                end
                
                disp('Molecule is OFF');
            end
        end
        imagesc(i1,[0 min_thresh]); axis image; colormap gray; colorbar;
        imtitle=['Frame #: ', num2str(frame_to_show)];
        title(gca,imtitle,'fontsize',fig_fontsize,'FontWeight','bold');
        hold on
        if show_missing_localized_spot==0
            %boxes_xy_exp=[y_sm(i)/q, x_sm(i)/q, 1]; % 1 for green color
            boxes_xy_exp=[loc_y, loc_x, 1]; % 1 for green color
            draw_boxes(1,boxes_xy_exp,4);
        elseif show_missing_localized_spot==1
            boxes_xy_exp=[y_sm(i)/q, x_sm(i)/q, -1]; % 1 for green color
            draw_boxes(1,boxes_xy_exp,4);
        elseif show_missing_localized_spot==2
            boxes_xy_exp=[y_missed, x_missed, -2]; % 1 for green color
            draw_boxes(1,boxes_xy_exp,4);
        end
        hold off
        drawnow;
        %clc;
        t=input('Type ''f'' to move forward, ''b'' backward, ''q'' to Quit: ','s');
        if t=='q'; break; end
    end
    r=input('OK ? [y/n]','s');
    if r=='n' ; return; end
end
