# Supplementary material for: In cellulo Evaluation of Phototransformation Quantum Yields in Fluorescent Proteins Used As Markers for Single-Molecule Localization Microscopy
Source: PLoS One. 2014 Jun 10;9(6):e98362. doi: 10.1371/journal.pone.0098362 (PMC4051587; doi:10.1371/journal.pone.0098362)
Supplement: Scripts S1 — Matlab scripts for simulation of PALM data sets and for the extraction of phototransformation yields. (ZIP) [file pone.0098362.s015.zip › YIELD_EXTRACTION/check_laser_mean_values2.m]

function [laser_percentage, n_mean, n_true_mean] = check_laser_mean_values2(beam_parameter_file, ...
    beam_profile, sm_file,n_reg, start_frame, end_frame, limit_x, limit_y, ...
    take_n_reg,plot_molecules)
%+
%
% MODIFICATION HISTORY:
%       D.Bourgeois, February 2013.
%-
% Check laser mean values within some rings defined by Siyath's program
% This is done by averaging the laser power density at the positions of all
% molecules that sit in each ring.

% clear all
% clc

%fitted beam profile
% path='D:\Mes Documents\MATLAB\SIMULATION\PALM\OUTPUT_DECEMBER2012\';%for beam parameters
% file='beam_parameterstest_readout_laser.tif.mat';
% beam_parameter_file=strcat(path,file);
disp('Reading input files ...');
load(beam_parameter_file,'x_c','y_c','sig_x','sig_y');

%real beam profile
% path2='D:\Mes Documents\MATLAB\SIMULATION\PALM\OUTPUT_DECEMBER2012\';%for beam parameters
% file2='test_activation_laser.tif';
% beam_profile=strcat(path2,file2);
i0=double(imread(beam_profile));

%single molecule data
%from simulation software
% path3='D:\Mes Documents\MATLAB\SIMULATION\PALM\OUTPUT_DECEMBER2012\';%for beam parameters
% file3='test12_aniso.mat';
% sm_file=strcat(path3,file3);
load(sm_file,'sm','im_par');
clc;
disp('Done ...');

x=cell2mat({sm.x}); % in pixels
y=cell2mat({sm.y}); % in pixels
sm_activated=cell2mat({sm.activated});
sm_bleached=cell2mat({sm.bleached});

%Activated molecules
w_mol=(x > limit_x(1)) & (x <= limit_x(2)) & (y > limit_y(1)) ...
    & (y <= limit_y(2)) & sm_activated>=start_frame & sm_activated<= end_frame ...
    & sm_bleached>=start_frame & sm_bleached<=end_frame;

%True molecules (=all molecules, not only the activated ones)
w_true_mol=(x > limit_x(1)) & (x <= limit_x(2)) & (y > limit_y(1)) ...
    & (y <= limit_y(2));


sm_x=x(w_mol);
sm_y=y(w_mol);
n_mol=length(sm_x);

sm_true_x=x(w_true_mol);
sm_true_y=y(w_true_mol);
n_true_mol=length(sm_true_x);

%Number of regions
%n_reg=20;

i0_mean=zeros(n_reg,1); % will contain the average region dependant laser power
n_mean=zeros(n_reg,1); %  will contain the region dependant # of molecules
n_true_mean=zeros(n_reg,1); %  will contain the region dependant true # of molecules

%Get the regions
[region_mol, ellipse_a,ellipse_b] = get_regions(n_reg, sm_x, sm_y, im_par.n, im_par.m, x_c, y_c, sig_x, sig_y);
[region_true_mol, ~,~] = get_regions(n_reg, sm_true_x, sm_true_y, im_par.n, im_par.m, x_c, y_c, sig_x, sig_y);

for i=1:n_mol
    i0_mean(region_mol(i))=i0_mean(region_mol(i))+i0(round(sm_x(i)),round(sm_x(i)));
    n_mean(region_mol(i))=n_mean(region_mol(i))+1;
end

for i=1:n_true_mol
    n_true_mean(region_true_mol(i))=n_true_mean(region_true_mol(i))+1;
end

laser_percentage=100*i0_mean./n_mean/max(max(i0));
for i=1:n_reg
    disp(['Average fractional laser intensity in sector ', num2str(i), ': ',num2str(laser_percentage(i))]);
    disp(['Number of activated molecules in sector ', num2str(i), ': ',num2str(n_mean(i))]);
    disp(['Number of present (activated + nonactivated) molecules in sector ', num2str(i), ': ',num2str(n_true_mean(i))]);
end

disp(['Total number of activated molecules within all sectors: ', num2str(sum(n_mean))]);
disp(['Total number of present molecules within all sectors: ', num2str(sum(n_true_mean))]);

figure; % Plot laser profile and regions
imagesc(i0/max(max(i0)));
hold on
axis image; 
plot(y_c,x_c,'*b');
N=512;
t=(0:N)*2*pi/N;
for i=1:n_reg-1
    plot(ellipse_b(i)*cos(t)+y_c, ellipse_a(i)*sin(t)+x_c,'b','LineWidth',2); hold on
end
hold off

if plot_molecules==1
    figure; % Plot molecules and regions
    subplot(1,2,1);
    plot(y_c,x_c,'*b');
    hold on
    N=512;
    t=(0:N)*2*pi/N;
    for i=1:n_reg
        if take_n_reg(i)==1
            c=rand(3,1);
            plot(sm_y(region_mol==i),sm_x(region_mol==i),'.','color',c);
        end
    end

    %Put a transparent point at each image corner for axis image to work
    %correctly
    plot(size(i0,2),1,'.','color',[1 1 1]);
    plot(1,size(i0,1),'.','color',[1 1 1]);
    plot(1,1,'.','color',[1 1 1]);
    plot(size(i0,2),size(i0,1),'.','color',[1 1 1]);
    axis image;
    for i=1:n_reg-1
        plot(ellipse_b(i)*cos(t)+y_c, ellipse_a(i)*sin(t)+x_c,'b','LineWidth',2);
    end
    hold off
    title(gca,'Considered Molecules ', 'FontWeight','bold','Color', [0 0 0]);
    subplot(1,2,2); 
    i1=i0;
    i1(:)=0;
    for i=1:n_mol
        i1(round(sm_x(i)),round(sm_y(i)))=i1(round(sm_x(i)),round(sm_y(i)))+1;
    end
    imagesc(i1,[0 max(max(i1))/10]);
    colormap gray;
    axis image;
    title(gca,'Diffraction Limited Rendered Molecules ', 'FontWeight','bold','Color', [0 0 0]);
end
