# Supplementary material for: In cellulo Evaluation of Phototransformation Quantum Yields in Fluorescent Proteins Used As Markers for Single-Molecule Localization Microscopy
Source: PLoS One. 2014 Jun 10;9(6):e98362. doi: 10.1371/journal.pone.0098362 (PMC4051587; doi:10.1371/journal.pone.0098362)
Supplement: Scripts S1 — Matlab scripts for simulation of PALM data sets and for the extraction of phototransformation yields. (ZIP) [file pone.0098362.s015.zip › YIELD_EXTRACTION/Check_Neighbors_real_data.m]

% Check Spatial distribution of molecules
clear all
clc

% path='D:\Mes Documents\MATLAB\SIMULATION\PALM\OUTPUT_SEPTEMBER2012\FPALM_ANALYSIS\';%for beam parameters
% file='PALM_BLINK_OFF_ANISO_OFF_READOUT_ACT_2_structure_test.mat';
path='D:\Mes Documents\MATLAB\ACTIVATION YIELD\DATA_UMAINE\test\';%for beam parameters
file='dendra2-actin_Pa_556_structure_test.mat';
smfile=strcat(path,file);
load(smfile,'im_par','sm');

% path_out='D:\Mes Documents\MATLAB\SIMULATION\PALM\OUTPUT_SEPTEMBER2012\FPALM_ANALYSIS\';%for beam parameters
path_out='D:\Mes Documents\MATLAB\ACTIVATION YIELD\DATA_UMAINE\test\';%for beam parameters
file_out='connections.mat';
outfile=strcat(path_out,file_out);

%Limit to look at [nm] (take about twice localization precision)
dist_lim=80; 
%Limit in time to look at [s] (molecules will be neighbors if bleaching
%time of first molecules precedes activation time of second molecules by
%less than tau_c (or follows that activation)
tau_c=2; % e+20; 


sm_activated=cell2mat({sm.activated});
w_activated=find(sm_activated > 0);

sm_a=sm(w_activated);

sm_a_x=cell2mat({sm_a.x});
sm_a_y=cell2mat({sm_a.y});
sm_a_activated=cell2mat({sm_a.activated});
sm_a_bleached=cell2mat({sm_a.bleached});

n_a=length(sm_a);

dmin=zeros(n_a,1);
tmin=zeros(n_a,1);
dmin2=zeros(n_a,1);
n_clustered=0; % # of molecules that belong to a cluster

sm_c(1:n_a)=struct(...
    'activated', 0, ... % activation frame
    'bleached', 0, ... % bleaching frame
    'tot_trace',[], ... % fluorescence trace
    'x', 0, ... % x coordinate
    'y', 0, ... % y coordinate
    'index', 0, ... % index of sm
    'n_connect', 0, ... % number of molecules that are connected
    'connect',[] ... % indices of molecules that are connected
    ); 

mean_lifetime=mean(sm_a_bleached-sm_a_activated)*im_par.duration/1000;
disp(['Mean lifetime of molecules [s]:',num2str(mean_lifetime)]);

for i=1:n_a
     if i/100==fix(i/100)
        disp(['Molecules [%]: ',num2str(100*i/n_a)]);
    end
    %find closest activated molecule
    x0=sm_a(i).x;
    y0=sm_a(i).y;
    act0=sm_a(i).activated;
    bl0=sm_a(i).bleached;
    sm_c(i).index=w_activated(i);
    sm_c(i).x=x0;
    sm_c(i).y=y0;
    sm_c(i).activated=act0;
    sm_c(i).bleached=bl0;
    sm_c(i).tot_trace=sm_a(i).tot_trace;
    
    d=(x0-sm_a_x).^2+(y0-sm_a_y).^2;
    d(i)=1e+20; % remove the current molecule by assigning a huge distance
    w=find(d==min(d));  % Closest molecule
    w2=find(d<=dist_lim/im_par.raster);  % How many molecules are close, over the whole data set.
    
    dmin(i)=d(w(1));
    dmin2(i)=length(w2);
     
    if ~isempty(w2); % found a close neighbor
        time_delays=zeros(1,length(w2)); % array containing time separation between molecules
        for k=1:length(w2) % Check time separation between close molecules
            act=sm_a(w2(k)).activated;
            bl0=sm_a(w2(k)).bleached;
            if act0<act
                first=sm_a(i); second=sm_a(w2(k));
            else
                first=sm_a(w2(k)); second=sm_a(i);
            end
            %time delay between bleaching of first molecules and activation
            %of second molecules
            time_delays(k)=(second.activated-first.bleached)*im_par.duration/1000;
            if time_delays(k) <=tau_c
                sm_c(i).connect=horzcat(sm_c(i).connect, w_activated(w2(k))); % the indices are those from the whole list of molecules
                sm_c(i).n_connect=sm_c(i).n_connect+1;
            end
        end
        tmin(i)=min(time_delays); % Shortest time delay
        if tmin(i)<=tau_c % at least two molecules appeared together at times closer than tau_c
            n_clustered=n_clustered+1;
        end
    else
        tmin(i)=1e+10; % set to a non-relevant value for molecules with no close neighbors
    end
end

tmin(tmin==1e+10)=[]; % remove molecules that do not have close neighbors

[h,x]=hist(dmin,50);
%Transform x in nm
x_nm=x.* im_par.raster;
bar(x_nm,h);

xlim([0, 1000]);
xtitle='Nearest neighbor [nm]';
ytitle='# of molecules';
fig_fontsize=16;
xlabel(xtitle,'fontsize',fig_fontsize,'fontweight','b')
ylabel(ytitle,'fontsize',fig_fontsize,'fontweight','b')

figure(2);
[h2,x2]=hist(dmin2,10);
bar(x2,h2);

xtitle='# of nearest molecules closer than limit';
ytitle='# of molecules';
fig_fontsize=16;
xlabel(xtitle,'fontsize',fig_fontsize,'fontweight','b')
ylabel(ytitle,'fontsize',fig_fontsize,'fontweight','b')

figure(3);
[h3,x3]=hist(tmin,20);
bar(x3,h3);
xtitle='Delay between neighboring molecules [s] ';
ytitle='# of molecules';
fig_fontsize=16;
xlabel(xtitle,'fontsize',fig_fontsize,'fontweight','b')
ylabel(ytitle,'fontsize',fig_fontsize,'fontweight','b')

disp(['# of clustered molecules: ',num2str(n_clustered)]);
disp(['Fraction of clustered molecules [%]: ',num2str(100*n_clustered/n_a)]);

disp('Saving data ...');
save(outfile,'sm_c');
        
