# Supplementary material for: In cellulo Evaluation of Phototransformation Quantum Yields in Fluorescent Proteins Used As Markers for Single-Molecule Localization Microscopy
Source: PLoS One. 2014 Jun 10;9(6):e98362. doi: 10.1371/journal.pone.0098362 (PMC4051587; doi:10.1371/journal.pone.0098362)
Supplement: Scripts S1 — Matlab scripts for simulation of PALM data sets and for the extraction of phototransformation yields. (ZIP) [file pone.0098362.s015.zip › YIELD_EXTRACTION/check_original_localization_data.m]

%Visualize all molecules integrated from Sam's software (eventually after
%tolerances are applied).
clear all
clc

% path_in='D:\DOMINIQUE\OUTPUT_SEPTEMBER2012\ACT_3\BLINK_ON_ANISO_ON\FPALM_ANALYSIS\Apply_Tolerances\';% For localized data
% file_in='PALM_BLINK_ON_ANISO_ON_READOUT_ACT_3_ch1.tif_1-1500_t10_tol_structure_test.mat'; % Matlab data file (output from simulation software)

% path_in='D:\Mes Documents\MATLAB\SIMULATION\PALM\OUTPUT_SEPTEMBER2012\ACT_3\BLINK_ON_ANISO_ON\FPALM_ANALYSIS\Apply_Tolerances\';% For localized data
%file_in='PALM_BLINK_ON_ANISO_ON_READOUT_ACT_3_ch1.tif_1-1500_t10_tol_structure_test.mat'; % Matlab data file (output from simulation software)
path_in='D:\DOMINIQUE\OUTPUT_SEPTEMBER2012\ACT_3\BLINK_OFF_ANISO_OFF\FPALM_ANALYSIS\';% For localized data
file_in='PALM_BLINK_OFF_ANISO_OFF_READOUT_ACT_3_ch1.tif_1-1500_t10_structure_test.mat'; % Matlab data file (output from simulation software)


%path_in='D:\DOMINIQUE\OUTPUT_SEPTEMBER2012\ACT_3\BLINK_ON_ANISO_ON\FPALM_ANALYSIS\';% For localized data
%file_in='PALM_BLINK_ON_ANISO_ON_READOUT_ACT_3_ch1.tif_114-114_t10_structure_test.mat'; % Matlab data file (output from simulation software)

impath='D:\DOMINIQUE\OUTPUT_SEPTEMBER2012\ACT_3\BLINK_OFF_ANISO_OFF\DATA\';%for
imfile='PALM_BLINK_OFF_ANISO_OFF_READOUT_ACT_3_ch1.tif';
imfile=strcat(impath,imfile);
min_thresh=2000; % Threshold for visualization of sm image 
smfile=strcat(path_in,file_in);
load(smfile,'im_par','sm');

sm_activated=cell2mat({sm.activated});
sm_x=cell2mat({sm.x});
sm_y=cell2mat({sm.y});

 y=259.08; % The x value from Time_trace_correlator
 x=223.883; % The y value from Time_trace_correlator
activated=110;

%w=find(abs(sm_x-x)<3 & abs(sm_y-y)<3 & abs(activated-sm_activated)==0);
w=find(sm_activated==activated);


if ~isempty(w)
    disp('Found molecules !');
%     sm_y(w)
%     sm_x(w)
%     
    %Identify the spot on the real image
    figure(1);
    i1=double(imread(imfile,activated));
    imagesc(i1,[0 min_thresh]); axis image; colormap gray; colorbar;
    hold on
    boxes_xy=[sm_x(w)', sm_y(w)', ones(1,length(w))']; % 1 for green color
    draw_boxes(length(w),boxes_xy,4);
    hold off
    drawnow;
else
        disp('Not found molecule !');
end
