# Supplementary material for: In cellulo Evaluation of Phototransformation Quantum Yields in Fluorescent Proteins Used As Markers for Single-Molecule Localization Microscopy
Source: PLoS One. 2014 Jun 10;9(6):e98362. doi: 10.1371/journal.pone.0098362 (PMC4051587; doi:10.1371/journal.pone.0098362)
Supplement: Scripts S1 — Matlab scripts for simulation of PALM data sets and for the extraction of phototransformation yields. (ZIP) [file pone.0098362.s015.zip › YIELD_EXTRACTION/Check_Trace_From_Activated_Molecules.m]

% Check traces
% Traces are in 0.1 usec units.
% Displays the trace in ms units

clear all
clc

path='D:\Mes Documents\MATLAB\SIMULATION\PALM\OUTPUT_SEPTEMBER2012\';%for beam parameters
file='PALM_BLINK_ON_ANISO_ON_READOUT_ACT_3.mat';
smfile=strcat(path,file);
load(smfile,'im_par','sm');

sm_activated=cell2mat({sm.activated});
w_activated=find(sm_activated > 0);

sm_a=sm(w_activated);
n_a=length(sm_a);

for i=1:n_a
    
    t_activated=(sm_a(i).activated-1)*im_par.duration; % Activation Time [ms]
    t_trace=sm_a(i).tot_trace(1,:)/10000.0; % Time trace [ms]
    s_trace=sm_a(i).tot_trace(2,:);
    s_trace=s_trace(t_trace>=t_activated);
    t_trace=t_trace(t_trace>=t_activated);
    f_trace=1+t_trace/im_par.duration;
    
    plot(f_trace,s_trace);
    xlim([f_trace(1),f_trace(end)]);
    ylim([0 2]);
    xtitle='Frame #';
    ytitle='Molecule state';
    fig_fontsize=16;
    xlabel(xtitle,'fontsize',fig_fontsize,'fontweight','b')
    ylabel(ytitle,'fontsize',fig_fontsize,'fontweight','b')
    title(gca,'Single molecule trace','fontsize',fig_fontsize,'FontWeight','bold');
    disp(['Molecule #',num2str(i)]);
    
    p1=sm_a(i).activated;
    p2=sm_a(i).bleached;
    nf=p2-p1;
    disp(['Molecule was alive for: ',num2str(nf),' frames']);
    disp(['Molecule activated at frame: ',num2str(sm_a(i).activated)]);
    disp(['Molecule coordinates: ',num2str(sm_a(i).x),' ',num2str(sm_a(i).y)]);
    input('OK ?')
    wb=find(sm_a(i).tot_trace(2,:)==0);
    if ~isempty(wb)
        if (wb(1) < length(sm_a(i).tot_trace(2,:))-2)
            input('Erreur ?')
        end
    end
    
end
