# Supplementary material for: In cellulo Evaluation of Phototransformation Quantum Yields in Fluorescent Proteins Used As Markers for Single-Molecule Localization Microscopy
Source: PLoS One. 2014 Jun 10;9(6):e98362. doi: 10.1371/journal.pone.0098362 (PMC4051587; doi:10.1371/journal.pone.0098362)
Supplement: Scripts S1 — Matlab scripts for simulation of PALM data sets and for the extraction of phototransformation yields. (ZIP) [file pone.0098362.s015.zip › YIELD_EXTRACTION/compare_histograms.m]

% &&&&&&&&&&&&&&&&&&&&&&&&&&&&&&&&&&&&&&&&&&&&&&&&&&&&&&&&&&&&&&&&&
% &&&&&&&& FITTING OF DATA &&&&&&&&&&&&&&&&&&&&&&&&&&&&&&&&&
% &&&&&&&&&&&&&&&&&&&&&&&&&&&&&&&&&&&&&&&&&&&&&&&&&&&&&&&&&&&&&&&&&
clear all;
clc;

path_in='D:\Mes Documents\MATLAB\SIMULATION\PALM\OUTPUT_SEPTEMBER2012\';
%file_in='Generated_bleaching_histogram.mat';
file_in1='Bleaching_histograms_reg_off_off.mat';
file_in2='Bleaching_histograms_reg_on_off.mat';
filename1=strcat(path_in,file_in1);
load(filename1,'mol_times');mt1=mol_times;
filename2=strcat(path_in,file_in2);
load(filename2,'mol_times');mt2=mol_times;

nsets=size(mt1); nsets=nsets(2);
nbins=100;
for k=1:nsets
    subplot(nsets,1,k);
    [h2,x]=hist(mt2(k).bleach,nbins);
    [h1]=hist(mt1(k).bleach,x);
    bar(x,h2,'green');
    hold on;
    bar(x,h1,'red');
    ylim([0,800]);
    hold off;
end
