# Supplementary material for: In cellulo Evaluation of Phototransformation Quantum Yields in Fluorescent Proteins Used As Markers for Single-Molecule Localization Microscopy
Source: PLoS One. 2014 Jun 10;9(6):e98362. doi: 10.1371/journal.pone.0098362 (PMC4051587; doi:10.1371/journal.pone.0098362)
Supplement: Scripts S1 — Matlab scripts for simulation of PALM data sets and for the extraction of phototransformation yields. (ZIP) [file pone.0098362.s015.zip › YIELD_EXTRACTION/Count_Activated_Molecules.m]

% Counts activated molecules along frame numbers directly from the PALM
% simulation software by looking at the sm data
clear all
clc

path='D:\Mes Documents\MATLAB\SIMULATION\PALM\OUTPUT_SEPTEMBER2012\';%for beam parameters
file='beam_parametersPALM_BLINK_OFF_ANISO_OFF_READOUT_ACT_3_readout_laser.tif.mat';
%[file, path]=uigetfile('.mat', 'select output file from Beam_Int_dist.m');
beamfile=strcat(path,file);
load(beamfile,'x_c','y_c','sig_x','sig_y');

% path2='D:\Mes Documents\MATLAB\SIMULATION\PALM\OUTPUT_SEPTEMBER2012\';%for beam parameters
% file2='PALM_BLINK_ON_ANISO_OFF_READOUT_ACT_3.mat';
path2='D:\Mes Documents\MATLAB\SIMULATION\PALM\OUTPUT_SEPTEMBER2012\FPALM_ANALYSIS\';%for beam parameters
file2='Test_structure_test.mat';
smfile=strcat(path2,file2);
load(smfile,'im_par','sm');

path_out='D:\Mes Documents\MATLAB\SIMULATION\PALM\OUTPUT_SEPTEMBER2012\';%for beam parameters
%file_out='NA_true_curves.mat';
file_out='NA_curves.mat';
outfile=strcat(path_out,file_out);

% path2='D:\Mes Documents\MATLAB\SIMULATION\PALM\OUTPUT_SEPTEMBER2012\FPALM_ANALYSIS\';%for beam parameters
% file2='Test_structure_test.mat';
% eizelfile=strcat(path2,file2);
% load(eizelfile,'xf_all','yf_all','framenum_all');

path3='D:\Mes Documents\MATLAB\SIMULATION\PALM\OUTPUT_SEPTEMBER2012\';%for beam parameters
file3='PALM_BLINK_ON_ANISO_ON_READOUT_ACT_3_true.tif';
truefile=strcat(path3,file3);
trueim=imread(truefile);

n_frames=im_par.n_images;
%n_mol=im_par.n_mol;
n_reg=2;
h=zeros(n_reg,n_frames); % Generate histogram


sm_activated=cell2mat({sm.activated});
sm_bleached=cell2mat({sm.bleached});
w_active_all=find(sm_activated > 0);
w_active_start=find(sm_activated == 1);
n_mol_act=length(w_active_all); % # of activated molecules
sm_x=cell2mat({sm.y}); % in pixels !!! x and y are inverted 
sm_y=cell2mat({sm.x}); % in pixels
sm_x_act=sm_x(w_active_all); % Restrict to activated molecules
sm_y_act=sm_y(w_active_all); % Restrict to activated molecules

n_active=zeros(n_frames,1);
for i=1:n_frames
    w_active_loc=find(sm_activated > 0 & sm_activated <= i & sm_bleached > i);
    n_active_loc=length(w_active_loc);
    t_frame_start=(i-1)*im_par.duration*10000; % time at start of frame
    t_frame_end=i*im_par.duration*10000; % time at start of frame
    n_active_loc_on=0; % # of active molecules that are on
    if n_active_loc > 0 % if some molecules activated look at blinking state
        for j=1:n_active_loc
            trace=sm(w_active_loc(j)).tot_trace;
            t_trace=trace(1,:);
            s_trace=trace(2,:);
            s_trace=s_trace(t_trace>=t_frame_start & t_trace<=t_frame_end);
            if max(s_trace)==2
                n_active_loc_on=n_active_loc_on+1;
            end
        end
    end
    n_active(i)=n_active_loc_on;
end
figure;
plot(n_active);
title(gca,'Activated molecules along data collection', 'FontWeight','bold');
xlabel('Frame #','fontsize',12,'fontweight','b')
ylabel('Number of activated molecules','fontsize',12,'fontweight','b')

%Get the regions
[region_mol, ellipse_a,ellipse_b] = get_regions(n_reg, sm_x, sm_y, im_par.n, im_par.m, x_c, y_c, sig_x, sig_y);


n_events=zeros(1,n_reg); % will contain the average # of frames during which mol are on in each sector
n_active=zeros(1,n_reg); % will contain the # of mol per sector

t_frame=(1:n_frames)*im_par.duration/1000; % in [sec]
n_active_reg=zeros(n_reg,n_frames);
figure;
hold on;
%Scan through every region
for j=1:n_reg
    w=find(region_mol==j); % Select those molecules in region # j
    for i=1:n_frames
        w_active_loc=find(sm_activated(w) > 0 & sm_activated(w) <= i & sm_bleached(w) > i);
        n_active_loc_reg=length(w_active_loc);
        
        t_frame_start=(i-1)*im_par.duration*10000; % time at start of frame
        t_frame_end=i*im_par.duration*10000; % time at start of frame
        n_active_loc_reg_on=0; % # of active molecules that are on
        if n_active_loc_reg > 0 % if some molecules activated look at blinking state
            for k=1:n_active_loc_reg
                trace=sm(w(w_active_loc(k))).tot_trace;
                t_trace=trace(1,:);
                s_trace=trace(2,:);
                s_trace=s_trace(t_trace>=t_frame_start & t_trace<=t_frame_end);
                if max(s_trace)==2
                    n_active_loc_reg_on=n_active_loc_reg_on+1;
                end
            end
        end
        n_active_reg(j,i)=n_active_loc_reg_on;
    end
    
    p=plot(t_frame,n_active_reg(j,:),'.y');
    set(p,'Color',[(j-1)/n_reg (j-1)/n_reg j/n_reg]);
    set(p,'LineWidth',1+(j-1)/5);
    title(gca,'Histogram of activated molecules', 'FontWeight','bold');
    xlabel('Time [s]','fontsize',12,'fontweight','b')
    ylabel('# of activated molecules','fontsize',12,'fontweight','b')
    
    n_active(j)=length(find(sm_activated(w) > 0));
    disp(['Number of activated molecules in reg:',num2str(j),' =',num2str(n_active(j))]);
    frac_active=n_active(j)/length(w);
    disp(['Fraction of activated molecules in reg:',num2str(j),' =',num2str(frac_active)]);
    n_events(j)=sum(n_active_reg(j,:));
    disp(['Number of events in reg:',num2str(j),' =',num2str(n_events(j))]);
    av_frames_reg=n_events/n_active;
    disp(['Average # of frames in reg:',num2str(j),' =',num2str(av_frames_reg)]);    
end
hold off;

disp(['Total # of molecules detected within laser region:',num2str(sum(n_active))]);
disp(['Total # of sm events detected within laser region:',num2str(sum(n_events))]);

%Save the data
save(outfile,'t_frame','n_active_reg');

%Plot the positions of the activated molecules
figure
plot(sm_x_act,sm_y_act,'.r');
title(gca,'Positions of activated molecules', 'FontWeight','bold');
xlabel('Pixel # (x)','fontsize',12,'fontweight','b')
ylabel('Pixel # (y)','fontsize',12,'fontweight','b')
hold on
plot(x_c,y_c,'*b');
axis image

N=512;
t=(0:N)*2*pi/N;
for i=1:n_reg-1
    plot(ellipse_a(i)*cos(t)+x_c, ellipse_b(i)*sin(t)+y_c,'b','LineWidth',2); hold on    
end

axis image
hold off

disp('True # of molecules in each sector');
for sec=1:n_reg
    w=find(region_mol==sec);
    disp(num2str(length(w)));
end

disp(['# of active molecules in first frame:',num2str(length(w_active_start))]);
