# Supplementary material for: In cellulo Evaluation of Phototransformation Quantum Yields in Fluorescent Proteins Used As Markers for Single-Molecule Localization Microscopy
Source: PLoS One. 2014 Jun 10;9(6):e98362. doi: 10.1371/journal.pone.0098362 (PMC4051587; doi:10.1371/journal.pone.0098362)
Supplement: Scripts S1 — Matlab scripts for simulation of PALM data sets and for the extraction of phototransformation yields. (ZIP) [file pone.0098362.s015.zip › YIELD_EXTRACTION/fit_bleaching_histogram.m]

% &&&&&&&&&&&&&&&&&&&&&&&&&&&&&&&&&&&&&&&&&&&&&&&&&&&&&&&&&&&&&&&&&
% &&&&&&&& FITTING OF DATA &&&&&&&&&&&&&&&&&&&&&&&&&&&&&&&&&
% &&&&&&&&&&&&&&&&&&&&&&&&&&&&&&&&&&&&&&&&&&&&&&&&&&&&&&&&&&&&&&&&&
clear all;
clc;
global start w_variables;

%&&&&&&&&&& parameters for fitting &&&&&&&&&&&&&
fake_data = 0;

if ~fake_data
    path_in='D:\Mes Documents\MATLAB\SIMULATION\PALM\OUTPUT_SEPTEMBER2012\';
    %file_in='Generated_bleaching_histogram.mat';
    file_in='Bleaching_histograms.mat';
    filename=strcat(path_in,file_in);
    
    load(filename,'h_x','h_bleach_times');
    xtofit=h_x; % my x data
    ytofit=h_bleach_times; % my y data
    
    %     load(filename,'h_blink_on_times','h_x_blink_on');
    %     xtofit=h_x_blink_on; % my x data
    %     ytofit=h_blink_on_times; % my y data
    
%         load(filename,'h_blink_off_times','h_x_blink_off');
%         xtofit=h_x_blink_off; % my x data
%         ytofit=h_blink_off_times; % my y data
    
end


if fake_data==1
    load('fake_exp_data.mat') %` contains t,y,true_val
    xtofit = t;
    ytofit = y;
end

%fit the data ? (1: yes% 0: no, just apply the starting model)
fit = 1;

%parameters to fit
a0=25000;
phi=5e-6; %  yield
beta=1; % Stretched exponential

%fixed parameters
epsilon_a=29120.1789; % [mol-1cm-1] exctinction coeff of active molecules (anionic) at used wavelength
laser_power_density=1054; %[W/cm2] Laser power density at beam center. Get from laser_par.power_density
laser_duration=30; %[ms]
laser_wavelength=561; %[nm]
laser_percentage=90; % [%] Used laser power percentage: Uses output from check_laser_mean_values.m
%  0.9618
%     0.8867
%     0.8155
%     0.7383
%     0.6605

laser_i=laser_power_density*laser_wavelength/1.9846e-016; % in ph/cm2/sec
laser_i=laser_i*laser_percentage/100;
k_a=laser_i*3.82e-21*epsilon_a; % excitation rate of active molecules
%a1=k_a*phi;


start = [a0, k_a, phi, beta];
fixed = [0,  1,   0,   1]; % 1 for fixed parameters

%dump on ascii file ?
set_ascii = 1;
ascii_file = 'fit_results_bleach.txt';


%&&&&&&&&&&&&&&&& END OF INPUT

disp('');
disp('&&&&&&&&&&&&&&&&&&&&&&&&&&&&&&&&&&&&&&&&&&&&&&');
disp('Fitting Of Model ...');
disp('&&&&&&&&&&&&&&&&&&&&&&&&&&&&&&&&&&&&&&&&&&&&&&');
disp('');

if fit==1
    disp('Getting results from fitted values  ...');
end
if ~fit
    disp('Getting results from starting values only ...');
end


w_variables = find(~fixed); n_variables=length(w_variables);
if n_variables==0
    disp('All parameters are fixed: cannot fit !');
    return;
end
startvalues = start(w_variables);


n1=length(xtofit);
xdata=xtofit;
ydata=ytofit;

if fit==1
    [fittedvalues,r,J,COVB] = nlinfit(xdata, ydata,@fit_exp_function,startvalues);
    result = start;
    result(w_variables) = fittedvalues;
else
    result = start;
end

yfit = get_exp_model(result, xtofit); % Get yfit
fitted_yield=result(3);

figure(1);
plot(xtofit, ytofit,'s','LineWidth',2,...
                'MarkerEdgeColor','k',...
                'MarkerFaceColor','g',...
                'MarkerSize',10);
fig_fontsize=16;
xtitle='Time [s]';
ytitle='# of molecules [AU]';
xlabel(xtitle,'fontsize',fig_fontsize,'fontweight','b')
ylabel(ytitle,'fontsize',fig_fontsize,'fontweight','b')
title(gca,'Bleaching/Blinking Yield Model','fontsize',fig_fontsize,'FontWeight','bold');
line(xtofit, yfit,'Color','Red','LineWidth',1.5);

%Final comparison of initial data series and fitted data series

disp('&&&&&&&&&&&&&&&&&&&&&&&&&&&&&&&&&&&&&&&&&&&&&&&&&&&&&&&&');
disp('&&&&& STARTING VALUES &&&&&&');
disp(start);
disp('&&&&& FITTED VALUES &&&&&&');
disp(result);
disp('&&&&&  RATE [s-1] &&&&&&');
disp(result(2)*fitted_yield);
disp('&&&&&  YIELD &&&&&&');
disp(fitted_yield);


if fake_data==1
    disp('&&&&& TRUES VALUES &&&&&&');
    disp(true_val);
    disp('&&&&& INITIAL SPREAD [%] &&&&&&');
    disp(100*(true_val-start)./true_val);
    disp('&&&&& FINAL SPREAD [%] &&&&&&');
    disp(100*(true_val-result)./true_val);
end
disp('&&&&&&&&&&&&&&&&&&&&&&&&&&&&&&&&&&&&&&&&&&&&&&&&&&&&&&&&');

%Saving the plots
if set_ascii
    disp(['Dumping on ascii file: ',ascii_file, '  ...']);
    fid = fopen(ascii_file, 'w');
    fprintf(fid, '%12s %12s %12s \n','x','TrueDecay','FittedDecay');
    for i=1:length(xtofit)
        fprintf(fid, '%12.5f %12.5f %12.5f\n', xtofit(i),ytofit(i),yfit(i));
    end
    fclose(fid);
end
