# Supplementary material for: In cellulo Evaluation of Phototransformation Quantum Yields in Fluorescent Proteins Used As Markers for Single-Molecule Localization Microscopy
Source: PLoS One. 2014 Jun 10;9(6):e98362. doi: 10.1371/journal.pone.0098362 (PMC4051587; doi:10.1371/journal.pone.0098362)
Supplement: Scripts S1 — Matlab scripts for simulation of PALM data sets and for the extraction of phototransformation yields. (ZIP) [file pone.0098362.s015.zip › YIELD_EXTRACTION/fit_bleaching_histogram_global_aniso_linear.m]

% &&&&&&&&&&&&&&&&&&&&&&&&&&&&&&&&&&&&&&&&&&&&&&&&&&&&&&&&&&&&&&&&&
% &&&&&&&& FITTING OF DATA &&&&&&&&&&&&&&&&&&&&&&&&&&&&&&&&&
% &&&&&&&&&&&&&&&&&&&&&&&&&&&&&&&&&&&&&&&&&&&&&&&&&&&&&&&&&&&&&&&&&
clear all;
clc;
global start start_common w_variables w_variables_common nsets datasets_lengths;

%&&&&&&&&&& parameters for fitting &&&&&&&&&&&&&
fake_data = 0;

if ~fake_data
    path_in='D:\Mes Documents\MATLAB\SIMULATION\PALM\OUTPUT_SEPTEMBER2012\';
    %file_in='Generated_bleaching_histogram.mat';
    file_in='Bleaching_histograms_reg_on_on_linear_rounded.mat';
    filename=strcat(path_in,file_in);
    load(filename,'h_x','h_bleach_times','mol_times');
    %load(filename,'h_blink_on_times','h_x_blink_on','mol_times');
    %load(filename,'h_blink_off_times','h_x_blink_off');
%         input_x=h_x_blink_on;
%         input_y=h_blink_on_times;
    input_x=h_x;
    input_y=h_bleach_times;
    sectors=1:5; % Picked regions
    thermal_relaxation=0; % If rates are independant of laser power
    
    nsets = length(sectors); % number of curves to fit together
    xtofit=input_x(:,sectors(1)); % my x data
    ytofit=input_y(:,sectors(1)); % my y data
    if nsets > 1
        for i=2:nsets
            xtofit=vertcat(xtofit,input_x(:,sectors(i)));
            ytofit=vertcat(ytofit,input_y(:,sectors(i)));
        end
    end
    
    datasets_lengths=ones(1,nsets);
    for i=1:nsets
        datasets_lengths(i)=length(input_x(:,sectors(i)));
    end
end


if fake_data==1
    load('fake_exp_data.mat') %` contains t,y,true_val
    xtofit = t;
    ytofit = y;
end

%fit the data ? (1: yes% 0: no, just apply the starting model)
fit = 1;

%parameters to fit
%Common parameters
phi=5e-5; %  yield
beta=1; % Stretched exponential

%Local parameters
%Amplitudes
a0=ones(1,nsets)*500;
%Rates
if thermal_relaxation==0
    epsilon_a=29120.1789; % [mol-1cm-1] exctinction coeff of active molecules (anionic) at used wavelength
    laser_power_density=1054; %[W/cm2] Laser power density at beam center. Get from laser_par.power_density
    laser_duration=30; %[ms]
    laser_wavelength=561; %[nm]
    %laser_percentage=100*[0.96 0.88 0.81 0.73 0.66]; % [%] Used laser power percentage: Uses output from check_laser_mean_values.m
     
    laser_percentage=100*[0.9704 0.9154 0.8621 0.8157 0.7359]; % [%] Used laser power percentage: Uses output from check_laser_mean_values.m
    laser_i=laser_power_density*laser_wavelength/1.9846e-016; % in ph/cm2/sec
    laser_i=laser_i*laser_percentage/100;
    k_a=laser_i*3.82e-21*epsilon_a; % excitation rate of active molecules
else
    thermal_rate=20; %[s-1] for thermal relaxation
    k_a=ones(1,nsets)*thermal_rate/phi;
end

start_common=[phi, beta]';
fixed_common=[0,  1];

start = zeros(2,nsets);
fixed = zeros(2,nsets);
for j=1:nsets
    start(:,j) = [a0(j), k_a(j)];
    fixed(:,j) = [0,     1]; % 1 for fixed parameters
end

%dump on ascii file ?
set_ascii = 1;
ascii_file = 'fit_results_bleach.txt';


%&&&&&&&&&&&&&&&& END OF INPUT

disp('');
disp('&&&&&&&&&&&&&&&&&&&&&&&&&&&&&&&&&&&&&&&&&&&&&&');
disp('Fitting Of Model ...');
disp('&&&&&&&&&&&&&&&&&&&&&&&&&&&&&&&&&&&&&&&&&&&&&&');
disp('');

if fit==1
    disp('Getting results from fitted values  ...');
end
if ~fit
    disp('Getting results from starting values only ...');
end

w_variables_common = find(~fixed_common); n_variables_common=length(w_variables_common);
w_variables = find(~fixed); n_variables=length(w_variables);

if (n_variables+n_variables_common)==0
    disp('All parameters are fixed: cannot fit !');
    return;
end

startvalues_common = start_common(w_variables_common);
startvalues = start(w_variables);
startvalues_all=vertcat(startvalues_common,startvalues);

n1=length(xtofit);
xdata=xtofit;
ydata=ytofit;

if fit==1
    [fittedvalues_all,r,J,COVB] = nlinfit(xdata, ydata,@fit_exp_function_multi_aniso_linear,startvalues_all);
    result_common = start_common;
    result = start;
    if ~isempty(w_variables_common)
        result_common(w_variables_common) = fittedvalues_all(1:length(w_variables_common));
    end
     if ~isempty(w_variables)
        result(w_variables) = fittedvalues_all(length(w_variables_common)+1:end);
    end
else
    result_common = start_common;
    result = start;
end

fitted_yield=result_common(1);
fitted_beta=result_common(2);
fitted_scales=result(1,:);
fitted_rates=result(2,:);

figure(1);
fig_fontsize=16;
title(gca,'Bleaching/Blinking Yield Model','fontsize',fig_fontsize,'FontWeight','bold');

hold on
k=1;
for i=1:nsets
    subplot(nsets,1,i);
    loc_x=xtofit(k:k+datasets_lengths(i)-1);
    loc_y=ytofit(k:k+datasets_lengths(i)-1);
    % % We have to define the 4 param [a0(i), k_a(i), phi, beta];
    loc_result=[result(1:2,i)',result_common'];
    loc_yfit = get_exp_aniso_linear_model(loc_result, loc_x); % Get yfit
    %plot(loc_x, loc_yfit,'.y','Color','Blue','LineWidth',i*0.5);
    plot(loc_x, loc_y,'s','LineWidth',2,...
        'MarkerEdgeColor','k',...
        'MarkerFaceColor','g',...
        'MarkerSize',10);
    line(loc_x, loc_yfit,'Color','Red','LineWidth',1.5);
    xtitle='Time [s]';
    ytitle='# Mol';
    xlabel(xtitle,'fontsize',fig_fontsize,'fontweight','b')
    ylabel(ytitle,'fontsize',fig_fontsize,'fontweight','b')
    if i==1 ; yfit=loc_y; end;
    if i>1 ;  yfit=horzcat(yfit,loc_y); end;
    k=k+datasets_lengths(i);
end
hold off

%Final comparison of initial data series and fitted data series

disp('&&&&&&&&&&&&&&&&&&&&&&&&&&&&&&&&&&&&&&&&&&&&&&&&&&&&&&&&');
disp('&&&&& STARTING VALUES &&&&&&');
disp(start);
disp('&&&&& FITTED VALUES &&&&&&');
disp(result);
disp('&&&&&  SCALES &&&&&&');
disp(fitted_scales);
disp('&&&&&  RATES [s-1] &&&&&&');
disp(fitted_rates*fitted_yield);
disp('&&&&&  YIELD &&&&&&');
disp(fitted_yield);

if fake_data==1
    disp('&&&&& TRUES VALUES &&&&&&');
    disp(true_val);
    disp('&&&&& INITIAL SPREAD [%] &&&&&&');
    disp(100*(true_val-start)./true_val);
    disp('&&&&& FINAL SPREAD [%] &&&&&&');
    disp(100*(true_val-result)./true_val);
end
disp('&&&&&&&&&&&&&&&&&&&&&&&&&&&&&&&&&&&&&&&&&&&&&&&&&&&&&&&&');

%Extraction of bleaching yield with Siyath's formula: yield=N/sum(activation_events)
siyath_yield=zeros(nsets,1);
n_mol_reg=zeros(nsets,1);
for k=1:nsets
   av_exc_rate=k_a(k);
   n_mol_reg(k)=length(mol_times(k).bleach);
   mol_lifetime=mol_times(k).bleach;
   siyath_yield(k)= n_mol_reg(k)/sum(mol_lifetime*av_exc_rate);
   %disp(['Siyath yield for sector: ',num2str(siyath_yield(k))]);
end
siyath_yield_av=sum(siyath_yield.*n_mol_reg)/sum(n_mol_reg);
disp(['Siyath yield: ',num2str(siyath_yield_av)]);

%Saving the plots
if set_ascii
    disp(['Dumping on ascii file: ',ascii_file, '  ...']);
    fid = fopen(ascii_file, 'w');
    fprintf(fid, '%12s %12s %12s \n','x','TrueDecay','FittedDecay');
    for i=1:length(xtofit)
        fprintf(fid, '%12.5f %12.5f %12.5f\n', xtofit(i),ytofit(i),yfit(i));
    end
    fclose(fid);
end
