# Supplementary material for: In cellulo Evaluation of Phototransformation Quantum Yields in Fluorescent Proteins Used As Markers for Single-Molecule Localization Microscopy
Source: PLoS One. 2014 Jun 10;9(6):e98362. doi: 10.1371/journal.pone.0098362 (PMC4051587; doi:10.1371/journal.pone.0098362)
Supplement: Scripts S1 — Matlab scripts for simulation of PALM data sets and for the extraction of phototransformation yields. (ZIP) [file pone.0098362.s015.zip › YIELD_EXTRACTION/fit_exp_function.m]

function y = fit_exp_function(a, t)
%
% MODIFICATION HISTORY:
%       D.Bourgeois, February 2012.
%-
global start w_variables;

a2 = start;
a2(w_variables) = a; 

y = get_exp_model(a2,t);
