# Supplementary material for: In cellulo Evaluation of Phototransformation Quantum Yields in Fluorescent Proteins Used As Markers for Single-Molecule Localization Microscopy
Source: PLoS One. 2014 Jun 10;9(6):e98362. doi: 10.1371/journal.pone.0098362 (PMC4051587; doi:10.1371/journal.pone.0098362)
Supplement: Scripts S1 — Matlab scripts for simulation of PALM data sets and for the extraction of phototransformation yields. (ZIP) [file pone.0098362.s015.zip › YIELD_EXTRACTION/fit_function_cumulative_activation_multi.m]

function y = fit_function_cumulative_activation_multi(a, x)
%
% MODIFICATION HISTORY:
%       D.Bourgeois, February 2013.
%-

global start start_common w_variables w_variables_common nsets datasets_lengths fitting_cycle
str = fprintf('Fitting cycle: %d \f', fitting_cycle);

a2 = start;
a2_common = start_common;

if ~isempty(w_variables_common)
    a2_common(w_variables_common) = a(1:length(w_variables_common));
end
if ~isempty(w_variables)
    a2(w_variables) = a(length(w_variables_common)+1:end);
end

k=1;

for i=1:nsets
    loc_x=x(k:k+datasets_lengths(i)-1);
    % We have to define the 5 param [phi_a, phi_n, kn(i), na_0(i), n_mol(i)];
    loc_a2=[a2_common', a2(:,i)'];
    [loc_y, ~,~] = get_model_cumulative_activation(loc_a2,loc_x);
    if i==1 ; y=loc_y; end;
    if i>1 ; y=horzcat(y,loc_y); end;
    k=k+datasets_lengths(i);
end
y=y';
for i=1:str; fprintf('\b'); end % erase string
fitting_cycle=fitting_cycle+1;
end
