# Supplementary material for: In cellulo Evaluation of Phototransformation Quantum Yields in Fluorescent Proteins Used As Markers for Single-Molecule Localization Microscopy
Source: PLoS One. 2014 Jun 10;9(6):e98362. doi: 10.1371/journal.pone.0098362 (PMC4051587; doi:10.1371/journal.pone.0098362)
Supplement: Scripts S1 — Matlab scripts for simulation of PALM data sets and for the extraction of phototransformation yields. (ZIP) [file pone.0098362.s015.zip › YIELD_EXTRACTION/fit_N_blink_hist.m]

function y = fit_N_blink_hist(a, x)
%
% MODIFICATION HISTORY:
%       D.Bourgeois, July 2013.
%-
global start w_variables

a2 = start;

if ~isempty(w_variables)
    a2(w_variables) = a(1:length(w_variables));
end

y = get_N_blink_model(a2,x);
end
