# Supplementary material for: In cellulo Evaluation of Phototransformation Quantum Yields in Fluorescent Proteins Used As Markers for Single-Molecule Localization Microscopy
Source: PLoS One. 2014 Jun 10;9(6):e98362. doi: 10.1371/journal.pone.0098362 (PMC4051587; doi:10.1371/journal.pone.0098362)
Supplement: Scripts S1 — Matlab scripts for simulation of PALM data sets and for the extraction of phototransformation yields. (ZIP) [file pone.0098362.s015.zip › YIELD_EXTRACTION/func_get_ellipse_axis.m]

function [ellipse_a  ellipse_b]= func_get_ellipse_axis(regions, max_x, max_y, sig_x, sig_y)
% Returns the axis values of the ellipses for all regions

%[max_R, max_I] = min([max_x max_y]);
mean_R=mean([max_x max_y]);

mean_r= mean_R/sqrt(regions);
n=1:regions;
regional_r=sqrt(n)*mean_r;

fr=sqrt(sig_y/sig_x);

ellipse_a=(1/fr)*regional_r;
ellipse_b=fr*regional_r;
