# Supplementary material for: In cellulo Evaluation of Phototransformation Quantum Yields in Fluorescent Proteins Used As Markers for Single-Molecule Localization Microscopy
Source: PLoS One. 2014 Jun 10;9(6):e98362. doi: 10.1371/journal.pone.0098362 (PMC4051587; doi:10.1371/journal.pone.0098362)
Supplement: Scripts S1 — Matlab scripts for simulation of PALM data sets and for the extraction of phototransformation yields. (ZIP) [file pone.0098362.s015.zip › YIELD_EXTRACTION/func_plot_ellipse.m]

function [ellipse_a  ellipse_b]= func_plot_ellipse(regions, max_x, max_y, x_c, y_c, sig_x, sig_y)

[max_R, max_I] = min([max_x max_y]);

min_r= max_R/sqrt(regions);
n=1:regions;
regional_r=sqrt(n)*min_r;

if max_I==1
   a=regional_r;
   fr=(sig_y/sig_x);
   b=regional_r*fr; 
else
   fr=(sig_x/sig_y); 
   a=regional_r*fr;
   b=regional_r;
end

ellipse_a=a;
ellipse_b=b;
