# Supplementary material for: In cellulo Evaluation of Phototransformation Quantum Yields in Fluorescent Proteins Used As Markers for Single-Molecule Localization Microscopy
Source: PLoS One. 2014 Jun 10;9(6):e98362. doi: 10.1371/journal.pone.0098362 (PMC4051587; doi:10.1371/journal.pone.0098362)
Supplement: Scripts S1 — Matlab scripts for simulation of PALM data sets and for the extraction of phototransformation yields. (ZIP) [file pone.0098362.s015.zip › YIELD_EXTRACTION/fun_apply_optimum_tau_c_real_data2.m]

%For each cluster run the optimum counting algorithm based on the optimal
%tau_c curve
function [max_mol_in_cluster_out, n_final]=fun_apply_optimum_tau_c_real_data2(...
    path,file,tau_c_curve,max_mol_in_cluster,filter_trace,sig_limit,plot_stat)

clc;
disp('Loading files ...');
file_cluster_trace=[file(1:end-4),'_clusters_traces.mat'];
clusterfile=strcat(path,file_cluster_trace);
load(clusterfile,'sm_f');
sm=sm_f;

file_struct=[file(1:end-4),'_structure.mat'];
smfile=strcat(path,file_struct);
load(smfile,'im_par');

file_out=[file(1:end-4),'_split_traces.mat'];
outfile=strcat(path,file_out);

frame_time=im_par.duration*10000;
plot_trace=0;

clc;
disp('Applying optimum tau_c ...');

if plot_trace==1
    figure;
    ff=1/(10000*im_par.duration);
end

max_n_mol= 10*length(sm);

sm_split(1:max_n_mol)=struct(...
    'x', 0, ... % mean x coordinate of split trace
    'y', 0, ... % mean y coordinate of split trace
    'sig_x', 0, ... % rms x coordinate of split trace
    'sig_y', 0, ... % rms y coordinate of split trace
    'members_x',[], ... % x coordinates of molecules that belong to that split trace
    'members_y',[], ... % y coordinates of molecules that belong to that split trace
    'n_members', 0, ... % number of molecules belonging to that split trace
    'members',[], ... % indices of molecules that belong to that split trace
    'a', 0, ... % mean amplitude of split trace when on
    'snr', 0, ... % mean snr of split trace when on
    'sig_a', 0, ... % rms amplitude of split trace when on
    'sig_snr', 0, ... % rms snr of split trace when on
    'members_a',[], ... % amplitudes of molecules that belong to that split trace
    'members_snr',[], ... % amplitudes of snr that belong to that split trace
    'n_blinks', 0, ... % number of blinking events for that cluster
    'frames_on',[], ... % frame # during which that cluster is on
    'activated',0, ... % activation frame (of first molecule in cluster to be activated)
    'bleached',0, ... % bleaching frame (of last molecule in cluster to be bleached)
    'tot_trace',[] ... % total trace of cluster
    );

j=0;
max_iter=100;
n_cluster_rejected=0;
n_mol_rejected=0;
n_mol_final=zeros(1,length(sm));
for k=1:length(sm)
    cluster_ok=1;
    if k/50==fix(k/50)
        clc
        disp(['Processed clusters [%]: ',num2str(100*k/length(sm))]);
    end
    tau_c_ini=frame_time*0.5e-7; %Start with small tau_c [s]
    n_mol_ini=1; %Start with 1 molecules only
    [n_mol_final(k), traces]=f_split_trace2(sm(k), tau_c_ini, frame_time);
    n_iter=0;
    while n_mol_final(k)~=n_mol_ini &&  n_iter<max_iter
        n_mol_ini=n_mol_final(k);
        if n_mol_ini>length(tau_c_curve)
            n_mol_ini=length(tau_c_curve);
        end
        [n_mol_final(k), traces]=f_split_trace2(sm(k), tau_c_curve(2,n_mol_ini), ...
            frame_time);
        n_iter=n_iter+1;
    end
    if n_mol_final(k)>length(tau_c_curve)
        disp('Warning: Suspicially high # of molecules !');
    end
    if n_mol_final(k)>max_mol_in_cluster
        disp('Warning: Too many traces ! Removing cluster !');
        cluster_ok=0;
        n_cluster_rejected=n_cluster_rejected+1;
        n_mol_rejected=n_mol_rejected+n_mol_final(k);
    end
    n_traces=n_mol_final(k);
    
    if plot_trace==1
        plot(ff*sm(k).tot_trace(1,:), sm(k).tot_trace(2,:));
        hold on
        plot(ff*sm(k).tot_trace(1,:), sm(k).tot_trace(2,:),'*');
        for i=1:n_traces
            c=rand(1,3);
            line(ff*traces(i).tot_trace(1,:), traces(i).tot_trace(2,:)+2*i,'color',c);
            plot(ff*traces(i).tot_trace(1,:), traces(i).tot_trace(2,:)+2*i,'*','color',c);
            traces(i).activated
            traces(i).bleached
        end
        xtitle='Frame #';
        fig_fontsize=14;
        xlabel(xtitle,'fontsize',fig_fontsize,'fontweight','b');
        hold off
        disp(['Applied tau_c [s]:',num2str(tau_c_curve(2,n_mol_ini))]);
        k
        reply = input(['OK ? Y/N [Y]: '], 's');
    end
    
    
    if cluster_ok==1 % Only update sm_split if cluster looks OK.
        for i=1:n_traces
            sm_split(i+j).x=mean(traces(i).x);
            sm_split(i+j).y=mean(traces(i).y);
            sm_split(i+j).sig_x=std(traces(i).x);
            sm_split(i+j).sig_y=std(traces(i).y);
            sm_split(i+j).members_x=traces(i).x;
            sm_split(i+j).members_y=traces(i).y;
            sm_split(i+j).a=mean(traces(i).a);
            sm_split(i+j).snr=mean(traces(i).snr);
            sm_split(i+j).sig_a=std(traces(i).a);
            sm_split(i+j).sig_snr=std(traces(i).snr);
            sm_split(i+j).members_a=traces(i).a;
            sm_split(i+j).members_snr=traces(i).snr;
            sm_split(i+j).activated=traces(i).activated;
            sm_split(i+j).bleached=traces(i).bleached;
            sm_split(i+j).tot_trace=traces(i).tot_trace;
            sm_split(i+j).n_blinks=traces(i).n_blinks;
            sm_split(i+j).frames_on=traces(i).frames_on;
        end
        j=j+n_traces;
    end
    
end

sm_split=sm_split(1:j);
n_final=j;

disp(['# of initial clusters:',num2str(length(sm))]);
disp(['# of final molecules:',num2str(n_final)]);
disp(['# of rejected clusters:',num2str(n_cluster_rejected)]);
disp(['# of rejected molecules:',num2str(n_mol_rejected)]);

if filter_trace==1
    disp('Filtering traces for X/Y scatter ...');
    sm_sig_x=im_par.raster*cell2mat({sm_split.sig_x});
    sm_sig_y=im_par.raster*cell2mat({sm_split.sig_y});
    
    w=find(sm_sig_x<sig_limit & sm_sig_y<sig_limit);
    
    if plot_stat==1
        figure;
        [h_x,x]=hist(sm_sig_x,20);
        [h_y,y]=hist(sm_sig_y,x);
        bar(x,h_x,'r'); hold on;
        bar(y,h_y,0.5,'g'); hold off;
        xtitle='X/Y [nm]';
        ytitle='# of molecules';
        fig_fontsize=14;
        xlabel(xtitle,'fontsize',fig_fontsize,'fontweight','b');
        ylabel(ytitle,'fontsize',fig_fontsize,'fontweight','b');
        hold off
    end
    
    f_removed=100*(n_final-length(w))/n_final;
    disp(['# of removed traces:',num2str(n_final-length(w))]);
    disp(['Fraction of removed traces [%]:',num2str(f_removed)]);
    sm_split=sm_split(w); % Do the actual filtering
    n_final=n_final-length(w); % Update final # of molecules
end

max_mol_in_cluster_out=round(mean(n_mol_final)+5*std(n_mol_final));

disp('Saving data ...');
save(outfile, 'sm_split','im_par');
