# Supplementary material for: In cellulo Evaluation of Phototransformation Quantum Yields in Fluorescent Proteins Used As Markers for Single-Molecule Localization Microscopy
Source: PLoS One. 2014 Jun 10;9(6):e98362. doi: 10.1371/journal.pone.0098362 (PMC4051587; doi:10.1371/journal.pone.0098362)
Supplement: Scripts S1 — Matlab scripts for simulation of PALM data sets and for the extraction of phototransformation yields. (ZIP) [file pone.0098362.s015.zip › YIELD_EXTRACTION/fun_Check_and_Shift_Trace_for_Activated_Molecules.m]

% Check traces
% Traces are in 0.1 usec units.
% Displays the trace in ms units
% Editted by MSG
% This program is intended to accept a set of molecules that were activated at
% the start of 
% This program reads time traces from the simulated molecules and distributes the activation time uniformly  
% in time 

function fun_Check_and_Shift_Trace_for_Activated_Molecules(smfile, frame_duration, n_frames)

load(smfile,'sm');

length_array=length(sm);
index=1;
while index<=length_array
    if isempty(sm(index).tot_trace)
        sm(index)=[];        
    else
        index=index+1;
    end    
    length_array=length(sm);
end

sm_activated=cell2mat({sm.activated});
w_activated=find(sm_activated > 0);

sm_a=sm(w_activated);
n_a=length(sm_a);

for i=1:n_a
    t_trace=sm_a(i).tot_trace(1,:)/1e4; % Time trace [ms]
    movie_end_time=n_frames*frame_duration; % Time in [ms] Movie maximum duration
    latest_start_time=sm_a(i).bleached*frame_duration; % Time in [ms] Check time the molecule bleached
    max_start_time=movie_end_time-latest_start_time;% Time in [ms]
    sm(w_activated(i)).tot_trace(1,:)=(max_start_time*rand+t_trace)*1e4; % Time trace in [0.1 �s]
end
disp('Done !');
save(smfile,'sm','-append');
