# Supplementary material for: In cellulo Evaluation of Phototransformation Quantum Yields in Fluorescent Proteins Used As Markers for Single-Molecule Localization Microscopy
Source: PLoS One. 2014 Jun 10;9(6):e98362. doi: 10.1371/journal.pone.0098362 (PMC4051587; doi:10.1371/journal.pone.0098362)
Supplement: Scripts S1 — Matlab scripts for simulation of PALM data sets and for the extraction of phototransformation yields. (ZIP) [file pone.0098362.s015.zip › YIELD_EXTRACTION/fun_Check_Neighbors_real_data4.m]

% Check Spatial distribution of molecules
function fun_Check_Neighbors_real_data4(path,file,dist_lim,dist_lim2,dist_lim3,tau_c)

%Modification from fun_Check_Neighbors_real_data2 done on June 17th 2013
%If overlap found between two spots, these cannot belong to the same
%cluster, so these 2 spots should not connect to each other. 
%However, if an overlap is found, mislocalization can easily occur, so the dist_lim criteria should be relaxed to dist_lim3.
%Modification from fun_Check_Neighbors_real_data3 done on June 21th 2013
%The previous version had the bug that possibly several spots in a single
%frame can be detected as neighbors of a single spot in another frame when
%dist_lim is large. This possibility should be removed.
%The strategy is the following: for each localized spot the possibilities
%of bad localization due to overlapped spots should be considered 1/ if the
%spot in question is overlapped 2/ if identified neignbors are overlapped.
%Then, there can be only one spot per frame considered as a neighbor. So the new algorithm does the following:
%A/ Check if the current spot is overlapped 
%B/ Identify all possible neighbors assuming that they might be overlapped (with dist_lim2 criteria)
%C/ For all frames where neighbor spots have been identified, only select the closest from current spot
%D/ If the distance for that closest spot is < dist_lim if current spot is non overlapped, select if; otherwise don't select 
%E/ If the distance for that closest spot is < dist_lim2 if current spot is overlapped, select if; otherwise don't select 


file_struct=[file(1:end-4),'_structure.mat'];
smfile=strcat(path,file_struct);
load(smfile,'im_par','sm');

% path_out='D:\Mes Documents\MATLAB\SIMULATION\PALM\OUTPUT_SEPTEMBER2012\FPALM_ANALYSIS\';%for beam parameters
path_out=path;
file_out=[file(1:end-4),'_connections.mat'];
outfile=strcat(path_out,file_out);

sm_activated=cell2mat({sm.activated});
w_activated=find(sm_activated > 0);

sm_a=sm(w_activated);
sm_a_x=cell2mat({sm_a.x});
sm_a_y=cell2mat({sm_a.y});
sm_a_activated=cell2mat({sm_a.activated});
sm_a_bleached=sm_a_activated+1; 
%sm_a_bleached=cell2mat({sm_a.bleached});

tau_frame=tau_c/(im_par.duration/1000); % tau_c in frame numbers

n_a=length(sm_a);

dmin=zeros(n_a,1);
tmin=zeros(n_a,1);
dmin2=zeros(n_a,1);
n_clustered=0; % # of molecules that belong to a cluster

sm_c(1:n_a)=struct(...
    'activated', 0, ... % activation frame
    'bleached', 0, ... % bleaching frame
    'tot_trace',[], ... % fluorescence trace
    'x', 0, ... % x coordinate
    'y', 0, ... % y coordinate
    'a', 0, ... % amplitude
    'snr', 0, ... % snr
    'index', 0, ... % index of sm
    'n_connect', 0, ... % number of molecules that are connected
    'connect',[] ... % indices of molecules that are connected
    );

mean_lifetime=mean(sm_a_bleached-sm_a_activated)*im_par.duration/1000;
disp(['Mean lifetime of molecules [s]:',num2str(mean_lifetime)]);

for i=1:n_a
    if i/100==fix(i/100)
        clc;
        disp(['Checking molecule neighbors [%]: ',num2str(100*i/n_a)]);
    end
    %find closest activated molecule
    x0=sm_a(i).x;
    y0=sm_a(i).y;
    a0=sm_a(i).a;
    snr0=sm_a(i).snr;
    act0=sm_a(i).activated;
    bl0=sm_a(i).bleached;
    sm_c(i).index=w_activated(i);
    sm_c(i).x=x0;
    sm_c(i).y=y0;
    sm_c(i).a=a0;
    sm_c(i).snr=snr0;
    sm_c(i).activated=act0;
    sm_c(i).bleached=bl0;
    sm_c(i).tot_trace=sm_a(i).tot_trace;
    
    d=sqrt((x0-sm_a_x).^2+(y0-sm_a_y).^2);
    d(i)=1e+20; % remove the current molecule by assigning a huge distance
    w=find(d==min(d));  % Closest molecule
    w3=find(d<=dist_lim2/im_par.raster & sm_activated==act0, 1);  % Is there an overlap in current frame ? 
    if ~isempty(w3) % There is overlap for current spot
        is_overlapped=1;
    else
        is_overlapped=0;
    end
%     if ~isempty(w3) % There is overlap, so relax dist_lim criterium
%         loc_dist_lim=dist_lim3;
%     else
%         loc_dist_lim=dist_lim;
%     end

    % search for neighbor spots, over tau_frame, but not in current frame, and assuming they might be overlapped.
    w2=find(d<=dist_lim2/im_par.raster & abs(sm_activated-act0)<=tau_frame & (sm_activated-act0)~=0);  
    
    if ~isempty(w2); % found a close neighbor within tau_frame
        if length(w2)==1
           % if only 1 neighbor within dist_lim3, the case is easy: no overlap issue for neignbors 
           if is_overlapped==1
               if d(w2(1))>dist_lim3/im_par.raster
                   w2=[]; % empty the list
               end
           else % If not overlapped use dist_lim criterium
               if d(w2(1))>dist_lim/im_par.raster
                   w2=[]; % empty the list
               end
           end
        end
        %Make sure that only one spot maximum can be selected per frame and if
        %several are found pick the closest one.
        if length(w2)>=2
            loc_act=sm_activated(w2);
            for loc_i=1:length(w2) % go through each neighbor-containing frame  
                loc_w2= find(loc_act==loc_act(loc_i));
                if length(loc_w2)==1 % easy situation: no overlap issue in that frame
                    if is_overlapped==1 % if current spot overlaped
                        if d(w2(loc_w2(1)))>dist_lim3/im_par.raster
                            w2(loc_w2(1))=-1; % spot to be removed
                        end
                    else % if current spot not overlaped
                        if d(w2(loc_w2(1)))>dist_lim/im_par.raster
                            w2(loc_w2(1))=-1; % spot to be removed
                        end
                    end
                else % situation where 2 or more spots found
                    if min(w2(loc_w2))~=-1 % Avoid falling back on already processed spots
                        loc_d=d(w2(loc_w2));
                        w_big_loc_d= loc_d>min(loc_d); % Those indices that are too large
                        w2(loc_w2(w_big_loc_d))=-1; % remove the far ones
                        %also remove the closest one if not closer than
                        %dist_lim3
                        if min(loc_d)>dist_lim3/im_par.raster
                            w2(loc_w2(~w_big_loc_d))=-1;
                        end
                    end
                end
            end
            w2(w2==-1)=[]; %Remove these bad elements
            
%             if length(unique(loc_act))~=length(loc_act) % If 2 neighbors in a single frame found
%                 s_loc_act=sort(loc_act,'ascend'); % Sort in increasing order
%                 d_act=s_loc_act-circshift(s_loc_act,[1,1]);
%                 w_double=find(d_act==0);
%                 double_loc_act=s_loc_act(w_double); % The frames that create trouble
%                 for loc_i=1:length(w_double) % for each double, select the closest one
%                     loc_w2= find(loc_act==double_loc_act(loc_i));
%                     if min(w2(loc_w2))~=-1 % Avoid falling back on already processed spots
%                         loc_d=d(w2(loc_w2));
%                         w_big_loc_d= loc_d>min(loc_d); % Those indices that are too large
%                         w2(loc_w2(w_big_loc_d))=-1; % Set to non sense value
%                     end
%                 end
%                 w2(w2==-1)=[]; %Remove these elements
%             end
        end
        if ~isempty(w2)
            sm_c(i).connect=horzcat(sm_c(i).connect, w_activated(w2)); % the indices are those from the whole list of molecules
            sm_c(i).n_connect=sm_c(i).n_connect+length(w2);
            time_delays=abs(sm_activated(w2)-act0)*im_par.duration/1000;
            tmin(i)=min(time_delays); % Shortest time delay [s]
        end
    end
    
    if isempty(w2)
        tmin(i)=1e+10; % set to a non-relevant value for molecules with no close neighbors
    end
    
    dmin(i)=d(w(1)); % Minimum distance found
    dmin2(i)=length(w2); % # of final neignbors
    
    if tmin(i)~=1e+10
        n_clustered=n_clustered+1;
    end   
end

tmin(tmin==1e+10)=[]; % remove molecules that do not have close neighbors

[h,x]=hist(dmin,50);
%Transform x in nm
x_nm=x.* im_par.raster;
bar(x_nm,h);

xlim([0, 1000]);
xtitle='Nearest neighbor [nm]';
ytitle='# of spots';
fig_fontsize=16;
xlabel(xtitle,'fontsize',fig_fontsize,'fontweight','b')
ylabel(ytitle,'fontsize',fig_fontsize,'fontweight','b')

figure(2);

[h2,x2]=hist(dmin2,10);
bar(x2,h2);
xtitle='# of nearest spots closer than limit';
ytitle='# of spots';
fig_fontsize=16;
xlabel(xtitle,'fontsize',fig_fontsize,'fontweight','b')
ylabel(ytitle,'fontsize',fig_fontsize,'fontweight','b')

figure(3);
[h3,x3]=hist(tmin,20);
bar(x3,h3);
xtitle='Delay between neighboring spots [s] ';
ytitle='# of spots';
fig_fontsize=16;
xlabel(xtitle,'fontsize',fig_fontsize,'fontweight','b')
ylabel(ytitle,'fontsize',fig_fontsize,'fontweight','b')

disp(['# of clustered spots: ',num2str(n_clustered)]);
disp(['Fraction of clustered spots [%]: ',num2str(100*n_clustered/n_a)]);

disp('Saving data ...');
save(outfile,'sm_c');
        
