# Supplementary material for: In cellulo Evaluation of Phototransformation Quantum Yields in Fluorescent Proteins Used As Markers for Single-Molecule Localization Microscopy
Source: PLoS One. 2014 Jun 10;9(6):e98362. doi: 10.1371/journal.pone.0098362 (PMC4051587; doi:10.1371/journal.pone.0098362)
Supplement: Scripts S1 — Matlab scripts for simulation of PALM data sets and for the extraction of phototransformation yields. (ZIP) [file pone.0098362.s015.zip › YIELD_EXTRACTION/fun_Check_Previous_Readout_Frame.m]

% Check if molecules during activation frames were already present in
% previous readout frame. If this is the case, remove these molecules.
function fun_Check_Previous_Readout_Frame(path,file,dist_lim)
file_struct=[file(1:end-4),'_structure.mat'];
smfile=strcat(path,file_struct);
load(smfile,'im_par','sm');

% path_out='D:\Mes Documents\MATLAB\SIMULATION\PALM\OUTPUT_SEPTEMBER2012\FPALM_ANALYSIS\';%for beam parameters
path_out=path;
file_out=[file(1:end-4),'_split_traces.mat']; % This name is for compatibility with next routine
outfile=strcat(path_out,file_out);

n=length(sm);
flag_out=ones(1,n); % Will be set to 0 when molecules need to be rejected.

n_increment=3; % look at every other "n_increment" frame
n_frames=im_par.n_images;
sm_activated=cell2mat({sm.activated});

for i=4:n_increment:n_frames % skip the first frame
    if i/100==fix(i/100)
        clc;
        disp(['Checking frame [%]: ',num2str(100*i/n_frames)]);
    end
    w_activated=find(sm_activated == i);
    n_activated=length(w_activated);
    w_activated_prev_readout=find(sm_activated == (i-1));
    
    x_prev=cell2mat({sm(w_activated_prev_readout).x}); % x positions in previous readout frame
    y_prev=cell2mat({sm(w_activated_prev_readout).y}); % y positions in previous readout frame
    
    for j=1:n_activated % Checking molecules for that frame
        x0=sm(w_activated(j)).x;
        y0=sm(w_activated(j)).y;
        d=sqrt((x0-x_prev).^2+(y0-y_prev).^2);
        if min(d)<=dist_lim/im_par.raster
            flag_out(w_activated(j))=0;
        end       
    end
end
n_out=length(find(flag_out==0));
disp(['# of rejected molecules: ',num2str(n_out)]);
disp(['Fraction of rejected molecules [%]: ',num2str(100*n_out/n)]);
sm_split=sm(flag_out==1);

disp('Saving data ...');
save(outfile,'im_par','sm_split');
