# Supplementary material for: In cellulo Evaluation of Phototransformation Quantum Yields in Fluorescent Proteins Used As Markers for Single-Molecule Localization Microscopy
Source: PLoS One. 2014 Jun 10;9(6):e98362. doi: 10.1371/journal.pone.0098362 (PMC4051587; doi:10.1371/journal.pone.0098362)
Supplement: Scripts S1 — Matlab scripts for simulation of PALM data sets and for the extraction of phototransformation yields. (ZIP) [file pone.0098362.s015.zip › YIELD_EXTRACTION/fun_cleanup_and_merge_cluster_traces.m]

%Merge traces from all single molecules forming a cluster
%Get a new form of sm data that can be processed normally
%Change June14:  sort each cluster so that each members of the clusters are
%sorted in ascending order for activation frame
%Change June30: add kmeans clustering algorithm to extract sub clusters
%from clusters with large X/Y scatter. This procedure does not work
%perfectly but rescues a lot of cases where traces from several single
%molecules were wrongly assembled into a single cluster.
function fun_cleanup_and_merge_cluster_traces(path,file,low_xy_scatter,high_xy_scatter,...
    plot_trace,limit_x,limit_y)

clc;
disp('Loading files ...');
file_cluster=[file(1:end-4),'_clusters.mat'];
smfile=strcat(path,file_cluster);
load(smfile,'clusters','sm_non_c');

file_struct=[file(1:end-4),'_structure.mat'];
smfile=strcat(path,file_struct);
load(smfile,'im_par','sm');

file_out=[file(1:end-4),'_clusters_traces.mat'];
outfile=strcat(path,file_out);

sm_activated=cell2mat({sm.activated});
sm_bleached=cell2mat({sm.bleached});

if plot_trace==1
    figure;
    ff=1/(10000*im_par.duration);
end

show_kmeans=0; % To look at kmeans filtering
if show_kmeans==1
    fsk=figure;
end

n_replicate=10; % Number of trials for each kmeans run.

%dist_low1=5*lp/im_par.raster; % Limit for selection of cluster for kmeans analysis
dist_low=low_xy_scatter/im_par.raster; % XY Scatter limit for 200 localized spots in a cluster
dist_high=high_xy_scatter/im_par.raster; % XY Scatter limit for 2 molecules in a cluster
dist_n_min=2;dist_n_max=500;
dist_a=(dist_high-dist_low)*log(dist_n_max)*log(dist_n_min)/(log(dist_n_max)-log(dist_n_min));
dist_b=dist_low-dist_a/log(dist_n_max);

% Create a bunch of additional clusters that may result from kmeans
% algorithm
n_initial_clusters=length(clusters);
add_clusters(1:n_initial_clusters)=struct(...
    'x', [], ... % x coordinates of cluster members
    'y', [], ... % y coordinates of cluster members
    'a', [], ... % amplitudes of cluster members
    'snr', [], ... % snr of cluster members
    'n_members', 0, ... % number of molecules belonging to that cluster
    'members',[], ... % indices of molecules that belong to that cluster
    'activated',0, ... % activation frame (of first molecule in cluster to be activated)
    'bleached',0, ... % bleaching frame (of last molecule in cluster to be bleached)
    'tot_trace',[] ... % total trace of cluster
    );
n_add=0;

for k=1:n_initial_clusters
    if k/50==fix(k/50)
        clc
        disp(['Processed clusters for kmeans analysis [%]: ',num2str(100*k/n_initial_clusters)]);
    end
    
%     if k==35
%         disp('h')
%     end
%     
    %Sort each cluster for activation frame
    indices=clusters(k).members;
    indices=unique(indices); %remove eventual repetitions
    loc_act=cell2mat({sm(indices).activated});
    [~,loc_index]=sort(loc_act,'ascend');
    for loc_i=1:clusters(k).n_members
        if loc_i<=length(loc_act)
            clusters(k).members(loc_i)=indices(loc_index(loc_i));
        else
            clusters(k).members(loc_i)=-1;
        end
    end
    clusters(k).members(clusters(k).members==-1)=[];
    clusters(k).n_members=length(loc_act);
    
    %Assign x,y,a values
    x=[];y=[];a=[];snr=[];
    for i=1:clusters(k).n_members
        x=horzcat(x,sm(clusters(k).members(i)).x);
        y=horzcat(y,sm(clusters(k).members(i)).y);
        a=horzcat(a,sm(clusters(k).members(i)).a);
        snr=horzcat(snr,sm(clusters(k).members(i)).snr);
    end
    clusters(k).x=x;
    clusters(k).y=y;
    clusters(k).a=a;
    clusters(k).snr=snr;
          
    %Perform kmeans cluster analysis if xy spread is more than an empirical
    %criteria based on the log of the # of localized molecules in the
    %cluster
    
    std_ref_xy=[std(x),std(y)];
    
    if max(std_ref_xy)>(dist_a/log(length(x))+dist_b)
        all_done=0;
        indices=clusters(k).members; % Get the indices again
        
        ki=2; % kmeans starts with a search of 2 sub-clusters
        kcont=1;
        n_split=0;
        while kcont==1
            xy=[x;y]';
            ck=kmeans(xy,ki,'replicates',n_replicate); % Do the kmeans 10 times to maximize chances to find optimized solution
            if show_kmeans==1
                figure(fsk);
                for loc_i=1:ki
                    loc_c=rand(1,3);
                    plot(x(ck==loc_i),y(ck==loc_i),'.','color',loc_c,'MarkerSize',16)
                    hold on
                end
            end
            std_xy=zeros(ki,2);
            n_xy=zeros(ki,1);
            
            n_save=0;
            for loc_i=1:ki
                std_xy(loc_i,1)=std(x(ck==loc_i));
                std_xy(loc_i,2)=std(y(ck==loc_i));
                n_xy(loc_i)=length(x(ck==loc_i));
                %Use again our empirical criterium
                if max(std_xy(loc_i,:))<(dist_a/log(n_xy(loc_i))+dist_b) || n_xy(loc_i)==1
                    %In this case the clustering should be saved
                    n_add=n_add+1; % Add one more cluster
                    add_clusters(n_add).x=x(ck==loc_i);
                    add_clusters(n_add).y=y(ck==loc_i);
                    add_clusters(n_add).a=a(ck==loc_i);
                    add_clusters(n_add).snr=snr(ck==loc_i);
                    add_clusters(n_add).members=indices(ck==loc_i);
                    add_clusters(n_add).n_members=n_xy(loc_i);
                    add_clusters(n_add).activated=min(sm_activated(indices(ck==loc_i)));
                    add_clusters(n_add).bleached=max(sm_bleached(indices(ck==loc_i)));
                    x(ck==loc_i)=-1; % Set to dummy value for removal in next round
                    y(ck==loc_i)=-1; % Set to dummy value for removal in next round
                    n_save=n_save+1;
                end
            end
            n_split=n_split+n_save;
            if n_save>0 && n_save<ki
                %indices=clusters(k).members(x~=-1); Corrected bug
                %26/07/2013
                indices=indices(x~=-1);
                y=y(x~=-1);
                x=x(x~=-1);
            end
            
            if n_save==ki % All subclusters are OK
                all_done=1;
                break
            end
            ki=ki-n_save+1;
            if ki>length(x)  % Do not allow more sub-clusters than # of elements
                n_split=n_split+ki;
                break
            end
        end
        
        if all_done~=1
            %disp('h')
            for loc_i=1:ki % Do the remaining
                n_add=n_add+1; % Add one more cluster
                add_clusters(n_add).x=x(ck==loc_i);
                add_clusters(n_add).y=y(ck==loc_i);
                add_clusters(n_add).a=a(ck==loc_i);
                add_clusters(n_add).snr=snr(ck==loc_i);
                add_clusters(n_add).members=indices(ck==loc_i);
                add_clusters(n_add).n_members=length(clusters(k).x);
                add_clusters(n_add).activated=min(sm_activated(indices(ck==loc_i)));
                add_clusters(n_add).bleached=max(sm_bleached(indices(ck==loc_i)));
            end
        end
        if show_kmeans==1
            hold off
            disp(['# of subclusters found: ',num2str(n_split)]);
            input('ok ?');
        end
        clusters(k).n_members=-1; % Assign clusters(k) to dum value for later removal
    else % if cluster is compact don't split
        clusters(k).activated=min(sm_activated(indices));
        clusters(k).bleached=max(sm_bleached(indices));
    end
    
    
end
disp(['Number of additional clusters from kmeans clustering [%]: ',num2str(n_add)]);
disp(['Fraction of additional clusters from kmeans clustering relative to initial # of clusters [%]: ',num2str(100*n_add/n_initial_clusters)]);

n_members=cell2mat({clusters.n_members});
clusters=clusters(n_members~=-1);
n_initial_clusters=length(clusters);
add_clusters=add_clusters(1:n_add);

%Merge all clusters with add_clusters
final_clusters(1:n_initial_clusters+n_add)=struct(...
    'x', [], ... % x coordinates of cluster members
    'y', [], ... % y coordinates of cluster members
    'a', [], ... % amplitudes of cluster members
    'snr', [], ... % snr of cluster members
    'n_members', 0, ... % number of molecules belonging to that cluster
    'members',[], ... % indices of molecules that belong to that cluster
    'activated',0, ... % activation frame (of first molecule in cluster to be activated)
    'bleached',0, ... % bleaching frame (of last molecule in cluster to be bleached)
    'tot_trace',[] ... % total trace of cluster
    );

final_clusters(1:n_initial_clusters)=clusters;
final_clusters(n_initial_clusters+1:n_initial_clusters+n_add)=add_clusters;

n_final_clusters=length(final_clusters);
for k=1:n_final_clusters
    if k/50==fix(k/50)
        clc
        disp(['Processed final cluster traces [%]: ',num2str(100*k/n_final_clusters)]);
    end
    % remove trace before activation time
    indices=final_clusters(k).members;
    for i=1:final_clusters(k).n_members
        trace=sm(indices(i)).tot_trace;
        act_time=(sm(indices(i)).activated-1)*im_par.duration*1e+4;
        x=trace(1,:);
        w=find(x>=act_time);
        trace=[trace(1,w);trace(2,w)];
        sm(indices(i)).tot_trace=trace;
    end
    cluster_trace=sm(indices(1)).tot_trace; % Set cluster_trace to the first sm trace
    
    for i=2:final_clusters(k).n_members
        cluster_trace=merge_trace(cluster_trace,sm(indices(i)).tot_trace);
    end
    
    w_bug1=find(cluster_trace(2,:)==1); % Sometimes there is a glitch with one state value =1
    if ~isempty(w_bug1)
        for k_bug1=1:length(w_bug1)
            t_bug1=cluster_trace(1,w_bug1(k_bug1));
            w_t_bug1=find(cluster_trace(1,:)==t_bug1);
            if cluster_trace(2,min(w_t_bug1))==2 && cluster_trace(2,max(w_t_bug1))==2 ...
                    && cluster_trace(1,min(w_t_bug1))==cluster_trace(1,max(w_t_bug1))
                cluster_trace(:,w_t_bug1(2:end-1))=[];
            end
        end
    end
    
    final_clusters(k).tot_trace=cluster_trace;
    
    
    if plot_trace==1
        plot(ff*cluster_trace(1,:), cluster_trace(2,:));
        hold on
        plot(ff*cluster_trace(1,:), cluster_trace(2,:),'*');
        for i=1:final_clusters(k).n_members
            c=rand(1,3);
            line(ff*sm(indices(i)).tot_trace(1,:), sm(indices(i)).tot_trace(2,:)+2*i,'color',c);
            plot(ff*sm(indices(i)).tot_trace(1,:), sm(indices(i)).tot_trace(2,:)+2*i,'*','color',c);
        end
        xtitle='Frame #';
        fig_fontsize=14;
        xlabel(xtitle,'fontsize',fig_fontsize,'fontweight','b');
        hold off
        
        k
        reply = input(['OK ? Y/N [Y]: '], 's');
    end
end

%get final 'virtual' molecules
tot_n_mol=length(final_clusters)+length(sm_non_c);
sm_f(1:tot_n_mol)=struct(...
    'x', [], ... % mean x coordinate of cluster members
    'y', [], ... % mean y coordinate of cluster members
    'sig_x', [], ... % mean rms x coordinate of cluster members
    'sig_y', [], ... % mean rms y coordinate of cluster members
    'members_x',[], ... % x coordinates of molecules that belong to that cluster
    'members_y',[], ... % y coordinates of molecules that belong to that cluster
    'a', 0, ... % mean amplitude of split trace when on
    'sig_a', 0, ... % rms amplitude of split trace when on
    'sig_snr', 0, ... % rms snr of split trace when on
    'members_a',[], ... % amplitudes of molecules that belong to that split trace
    'members_snr',[], ... % snr of molecules that belong to that split trace
    'n_members', 0, ... % number of molecules belonging to that cluster
    'n_blinks', 0, ... % number of blinking events for that cluster
    'members',[], ... % indices of molecules that belong to that cluster
    'frames_on',[], ... % frame # during which that cluster is on
    'activated',0, ... % activation frame (of first molecule in cluster to be activated)
    'bleached',0, ... % bleaching frame (of last molecule in cluster to be bleached)
    'tot_trace',[] ... % total trace of cluster
    );

for i=1:n_final_clusters
    sm_f(i).n_members=final_clusters(i).n_members;
    sm_f(i).members=final_clusters(i).members;
    sm_f(i).activated=final_clusters(i).activated;
    sm_f(i).bleached=final_clusters(i).bleached;
    sm_f(i).tot_trace=final_clusters(i).tot_trace;
    sm_f(i).x=mean(final_clusters(i).x); % Take average of x & y
    sm_f(i).y=mean(final_clusters(i).y);
    sm_f(i).a=mean(final_clusters(i).a);
    sm_f(i).snr=mean(final_clusters(i).snr);
    sm_f(i).sig_x=std(final_clusters(i).x); % Take average of x & y
    sm_f(i).sig_y=std(final_clusters(i).y);
    sm_f(i).sig_a=std(final_clusters(i).a);
    sm_f(i).sig_snr=std(final_clusters(i).snr);
    sm_f(i).members_x=final_clusters(i).x;
    sm_f(i).members_y=final_clusters(i).y;
    sm_f(i).members_a=final_clusters(i).a;
    sm_f(i).members_snr=final_clusters(i).snr;
    % added on July 2013
    %Get the frames # where the cluster is on
    for loc_i=1:sm_f(i).n_members
        sm_f(i).frames_on=[sm_f(i).frames_on sm_activated(sm_f(i).members(loc_i))];
    end
    %Get the # of blinking for cluster
    t_trace=sm_f(i).tot_trace(1,:);
    s_trace=sm_f(i).tot_trace(2,:);
    t_start=(sm_f(i).activated-1)*im_par.duration*10000;
    s_trace=s_trace(t_trace>=t_start);
    sw_trace=s_trace-circshift(s_trace,[1,1]);
    w_blink_off=find(sw_trace==-1);
    sm_f(i).n_blinks=length(w_blink_off);
end

for i=length(final_clusters)+1:tot_n_mol
    k=i-length(final_clusters);
    sm_f(i).x=sm_non_c(k).x;
    sm_f(i).y=sm_non_c(k).y;
    sm_f(i).a=sm_non_c(k).a;
    sm_f(i).snr=sm_non_c(k).snr;
    sm_f(i).sig_x=0;
    sm_f(i).sig_y=0;
    sm_f(i).sig_a=0;
    sm_f(i).sig_snr=0;
    sm_f(i).members_x=[sm_non_c(k).x];
    sm_f(i).members_y=[sm_non_c(k).y];
    sm_f(i).members_a=[sm_non_c(k).a];
    sm_f(i).members_snr=[sm_non_c(k).snr];
    sm_f(i).n_members=1;
    sm_f(i).members=sm_non_c(k).index;
    sm_f(i).activated=sm_non_c(k).activated;
    sm_f(i).bleached=sm_non_c(k).bleached;
    sm_f(i).tot_trace=sm_non_c(k).tot_trace;
    sm_f(i).frames_on=sm_non_c(k).activated; % These molecules are only on during one frame
    sm_f(i).n_blinks=0; % These molecules do not blink
end

%Filter the XY limits of the clusters because some clusters near the border
%might be chopped due to non-selection of localized spots sitting just at
%the border
border_tolerance=1*high_xy_scatter/im_par.raster; %Take the high_xy_scatter to be safe
x=cell2mat({sm_f.x});
y=cell2mat({sm_f.y});
x_limits=[limit_x(1)+border_tolerance limit_x(2)-border_tolerance];
y_limits=[limit_y(1)+border_tolerance limit_y(2)-border_tolerance];
w=find((x> x_limits(1)) & (x <= x_limits(2)) & (y > y_limits(1)) & (y <= y_limits(2))); 
disp(['# of clusters rejected because too close to image border:',num2str(length(sm_f)-length(w))]);
disp(['Fraction of clusters rejected because too close to image border [%]:',num2str(100*(length(sm_f)-length(w))/length(sm_f))]);
sm_f=sm_f(w);

sig_x=im_par.raster*cell2mat({sm_f.sig_x});
sig_y=im_par.raster*cell2mat({sm_f.sig_y});

disp(['Average of  X coordinate scatter in final_clusters [nm]:',num2str(mean(sig_x))]);
disp(['Average of  Y coordinate scatter in final_clusters [nm]:',num2str(mean(sig_y))]);

figure;
[h_x,x]=hist(sig_x,10);
bar(x,h_x,'r'); hold on;
[h_y,y]=hist(sig_y,x);
bar(y,h_y,0.5,'g'); hold off;
xtitle='X and Y coordinate scatter in final_clusters [nm]';
ytitle='# of final_clusters';
fig_fontsize=16;
xlabel(xtitle,'fontsize',fig_fontsize,'fontweight','b')
ylabel(ytitle,'fontsize',fig_fontsize,'fontweight','b')
legend('X','Y');

%clusters=final_clusters;
clc
disp('Saving data ...');
%save(outfile,'clusters', 'sm_non_c', 'sm_f');
save(outfile,'sm_f');
