# Supplementary material for: In cellulo Evaluation of Phototransformation Quantum Yields in Fluorescent Proteins Used As Markers for Single-Molecule Localization Microscopy
Source: PLoS One. 2014 Jun 10;9(6):e98362. doi: 10.1371/journal.pone.0098362 (PMC4051587; doi:10.1371/journal.pone.0098362)
Supplement: Scripts S1 — Matlab scripts for simulation of PALM data sets and for the extraction of phototransformation yields. (ZIP) [file pone.0098362.s015.zip › YIELD_EXTRACTION/fun_convert_localizer_file_to_structure.m]

function [outfile,mean_lp,mean_N,mean_SN_ratio,mean_active_number]=fun_convert_localizer_file_to_structure(path,file,...
    frame_duration,start_frame,end_frame,limit_x,limit_y,limit_N,x_size,y_size,raster_size,gain)

% Get clusters of connected molecules (both in space and time)
% as defined in Check_neighbors.m'
smfile=strcat(path,file);
data=dlmread(smfile,'',5,0);%'xf_all', 'yf_all', 'r0_all','framenum_all','q','x_size','y_size','xw','yw','N','lp','bkgn');
xf_all=data(:,4);
yf_all=data(:,5);
r0_all=data(:,3);
framenum_all=data(:,1);
N=data(:,2)/gain;% from counts to number of photons
lp=data(:,7)/2.35;%from FWHM to sigma 
bkgn=mean(data(:,6))/gain;
q=raster_size*0.001;


path_out=path;
file_out=[file(1:end-4),'_structure.mat'];
outfile=strcat(path_out,file_out);


w=find((xf_all > limit_y(1)) & (xf_all <= limit_y(2)) & (yf_all > limit_x(1)) ...
    & (yf_all <= limit_x(2)) & framenum_all>=start_frame & framenum_all<=end_frame ...
    & N>=limit_N(1) & N<=limit_N(2) );
xf_all=xf_all(w);
yf_all=yf_all(w);
framenum_all=framenum_all(w);
N=N(w);
r0_all=r0_all(w);
lp=1000*lp(w); % Convert localization precision to [nm]
mean_lp=mean(lp);
n_a=length(xf_all); % # of activated molecules
mean_N=mean(N); % Mean # of emitted photons per molecule
npix_all=pi*(r0_all.^2)*log(10)/2; % # of pixels for each localized spot (considered in area above FW@0.1)
% Modified November 2013
SN_ratio=N./(bkgn*sqrt(npix_all)); % added sqrt(npix_all): bkgn is the std dev of the background for 1 pixel.  
mean_SN_ratio=mean(SN_ratio); % Mean # of emitted photons per molecule

mean_active_number=0;
for i=1:max(max(framenum_all),1000)
    loc_w=find(framenum_all==i);
    mean_active_number=mean_active_number+length(loc_w);
end
mean_active_number=mean_active_number/max(max(framenum_all),1000);

    

im_par=struct(...
    'duration', frame_duration, ... % [ms] frame duration
    'raster', q*1000, ... % [ms] frame duration
    'n', y_size, ... % image size x, invert x and y for compatibility
    'm', x_size, ... % image size y
    'n_images', end_frame-start_frame+1, ... % # of images
    'bkgn', bkgn ... % background noise [# of photons]
    );

sm(1:n_a)=struct(...
    'activated', 0, ... % activation frame
    'bleached', 0, ... % bleaching frame
    'tot_trace',[], ... % fluorescence trace
    'x', 0, ... % x coordinate
    'y', 0, ... % y coordinate
    'a', 0, ... % amplitude
    'snr', 0 ... % signal to noise ratio
);

for i=1:n_a
    sm(i).x=yf_all(i); % Invert x and y for compatibility 
    sm(i).y=xf_all(i);
    sm(i).a=N(i); % Amplitude in # of photons
    sm(i).snr=SN_ratio(i); % Signal to noise ratio
    sm(i).activated=framenum_all(i);
    sm(i).bleached=framenum_all(i);
    sm(i).tot_trace(1,:)=[framenum_all(i)-1,framenum_all(i),framenum_all(i), framenum_all(i)]*frame_duration*1.e+4;
    sm(i).tot_trace(2,:)=[2, 2, 0, 0];
end

disp('Saving data ...');
save(outfile,'sm','im_par');

% x0=58.7041;
% y0=73.7584;
% x=cell2mat({sm.x});
% y=cell2mat({sm.y});
% w0=find(((x-x0).^2+(y-y0).^2) < 0.001);
% act=cell2mat({sm.activated});
% w1=find(act==98);
% x=cell2mat({sm(w1).x})
% y=cell2mat({sm(w1).y})
% 
% w2=find(act==15);
% w3=find(framenum_all==15);
% path='D:\Mes Documents\MATLAB\SIMULATION\PALM\MAxime-Pneumo03-21\10-8\FPALM_ANALYSIS\';
% file='Stream.tif_1-6000_t100.mat';
% smfile=strcat(path,file);
% load(smfile,'xf_all', 'yf_all', 'r0_all','framenum_all','q','x_size','y_size','xw','yw','N','lp','bkgn');
