# Supplementary material for: In cellulo Evaluation of Phototransformation Quantum Yields in Fluorescent Proteins Used As Markers for Single-Molecule Localization Microscopy
Source: PLoS One. 2014 Jun 10;9(6):e98362. doi: 10.1371/journal.pone.0098362 (PMC4051587; doi:10.1371/journal.pone.0098362)
Supplement: Scripts S1 — Matlab scripts for simulation of PALM data sets and for the extraction of phototransformation yields. (ZIP) [file pone.0098362.s015.zip › YIELD_EXTRACTION/fun_convert_to_split_traces.m]

function fun_convert_to_split_traces(path,file,start_frame,end_frame,limit_x,limit_y,round_trace, delta_threshold)

% Get clusters of connected molecules (both in space and time)
% as defined in Check_neighbors.m'

smfile=strcat(path,file);
load(smfile,'sm', 'im_par');

path_out=path;
file_out=[file(1:end-4),'_split_traces.mat'];
outfile=strcat(path_out,file_out);

sm_activated=cell2mat({sm.activated});
sm_bleached=cell2mat({sm.bleached});
x=cell2mat({sm.x});
y=cell2mat({sm.y});
w_activated=(x > limit_x(1)) & (x <= limit_x(2)) & (y > limit_y(1)) ...
    & (y <= limit_y(2)) & sm_activated>=start_frame & sm_activated<= end_frame ...
    & sm_bleached>=start_frame & sm_bleached<=end_frame;
sm_split=sm(w_activated);

if round_trace==1
    for k=1:length(sm_split)
        trace=sm_split(k).tot_trace;
        if ~isempty(trace)
            
            time_act=(sm_split(k).activated-1)*im_par.duration*1e+04;
            t_trace=trace(1,:);
            s_trace=trace(2,:);
            w=find(t_trace>=time_act);
            sm_split(k).tot_trace=[t_trace(w);s_trace(w)];
            
            if ~isempty(sm_split(k).tot_trace)
                sm_split(k).tot_trace=fun_round_trace_by_frame2(sm_split(k).tot_trace,im_par.duration,delta_threshold,0);               
            else
                disp('Error: Trace after activation frame is empty !')
            end
        else
            disp('Warning: found empty trace; Ignoring molecule !');
        end
    end
end
im_par.n_images=end_frame-start_frame+1;
disp('Saving data ...');
save(outfile,'sm_split','im_par');
