# Supplementary material for: In cellulo Evaluation of Phototransformation Quantum Yields in Fluorescent Proteins Used As Markers for Single-Molecule Localization Microscopy
Source: PLoS One. 2014 Jun 10;9(6):e98362. doi: 10.1371/journal.pone.0098362 (PMC4051587; doi:10.1371/journal.pone.0098362)
Supplement: Scripts S1 — Matlab scripts for simulation of PALM data sets and for the extraction of phototransformation yields. (ZIP) [file pone.0098362.s015.zip › YIELD_EXTRACTION/fun_convert_true_sm_file_to_structure.m]

function outfile=fun_convert_true_sm_file_to_structure(path,file,...
    frame_duration,start_frame,end_frame,limit_x,limit_y)

% True molecules
smfile=strcat(path,file);
load(smfile,'sm','im_par');

path_out=path;
file_out=[file(1:end-4),'_structure.mat'];
outfile=strcat(path_out,file_out);

xf_all=cell2mat({sm.x});
yf_all=cell2mat({sm.y});
sm_activated=cell2mat({sm.activated});
sm_bleached=cell2mat({sm.bleached});
w=find((xf_all > limit_x(1)) & (xf_all <= limit_x(2)) & (yf_all > limit_y(1)) ...
    & (yf_all <= limit_y(2)) & sm_activated>=start_frame & sm_activated<= end_frame ...
    & sm_bleached>=start_frame & sm_bleached<=end_frame);
sm=sm(w);
xf_all=xf_all(w);
yf_all=yf_all(w);
sm_activated=sm_activated(w);
sm_bleached=sm_bleached(w);
n=sm_bleached-sm_activated+1;
n_mol=length(xf_all);
n_a=sum(n);

im_par.duration=frame_duration; % [ms] frame duration
im_par.n_images=end_frame-start_frame+1; % # of images

sm_out(1:n_a)=struct(...
    'activated', 0, ... % activation frame
    'bleached', 0, ... % bleaching frame
    'tot_trace',[], ... % fluorescence trace
    'x', 0, ... % x coordinate
    'y', 0 ... % y coordinate
    );
k=1;
for i=1:n_mol
    for j=1:n(i)
        sm_out(k).x=yf_all(i); % Invert for consistency with localization pgrm
        sm_out(k).y=xf_all(i);
        sm_out(k).activated=sm_activated(i)+j-1;
        sm_out(k).bleached=sm_out(k).activated;
        sm_out(k).tot_trace(1,:)=[sm_out(k).activated-1,sm_out(k).activated,sm_out(k).activated, sm_out(k).activated]*frame_duration*1.e+4;
        sm_out(k).tot_trace(2,:)=[2, 2, 0, 0];
        k=k+1;
    end
end

sm=sm_out;
disp('Saving data ...');
save(outfile,'sm','im_par');
