# Supplementary material for: In cellulo Evaluation of Phototransformation Quantum Yields in Fluorescent Proteins Used As Markers for Single-Molecule Localization Microscopy
Source: PLoS One. 2014 Jun 10;9(6):e98362. doi: 10.1371/journal.pone.0098362 (PMC4051587; doi:10.1371/journal.pone.0098362)
Supplement: Scripts S1 — Matlab scripts for simulation of PALM data sets and for the extraction of phototransformation yields. (ZIP) [file pone.0098362.s015.zip › YIELD_EXTRACTION/fun_Count_Activated_Molecules2.m]

% Counts activated molecules along frame numbers directly from the PALM
% simulation software by looking at the sm data
function total_activated_reg=fun_Count_Activated_Molecules2(path,file,beamparameter_file,n_reg,exp_data,exp_par)

if exp_data==1
%  file_struct=[file(1:end-4),'_structure_test.mat'];
file_struct=[file(1:end-4),'_split_traces.mat'];
smfile=strcat(path,file_struct);
load(smfile,'im_par','sm_split');
sm=sm_split;
else
    file_struct=file;
    smfile=strcat(path,file_struct);
    load(smfile,'im_par','sm');
end


load(beamparameter_file,'x_c','y_c','sig_x','sig_y');

path_out=path;
file_out=[file(1:end-4),'_na.mat'];
outfile=strcat(path_out,file_out);

n_frames=im_par.n_images;
%h=zeros(n_reg,n_frames); % Generate histogram

sm_activated=cell2mat({sm.activated});
%sm_bleached=cell2mat({sm.bleached});
w_active_all=find(sm_activated > 0);
w_active_start=find(sm_activated == 1);
%n_mol_act=length(w_active_all); % # of activated molecules
sm_x=cell2mat({sm.x}); % in pixels !!! x and y are inverted 
sm_y=cell2mat({sm.y}); % in pixels
sm_x_act=sm_x(w_active_all); % Restrict to activated molecules
sm_y_act=sm_y(w_active_all); % Restrict to activated molecules

n_activated=zeros(n_frames,1); % # of activated molecules in each frame
cum_n_activated=zeros(n_frames,1); % cumulative # of activated molecules in each frame

%for i=exp_par.start_frame:exp_par.end_frame
 for i=1:n_frames
    w_activated_loc=find(sm_activated == i+exp_par.start_frame-1);
    n_activated(i)=length(w_activated_loc);
    if i>1
        cum_n_activated(i)=cum_n_activated(i-1)+n_activated(i);
    else
        cum_n_activated(i)=n_activated(i);
    end
end
figure;
p=plot(cum_n_activated);
set(p,'LineWidth',2);
title(gca,'Cumulated activated molecules along data collection', 'FontWeight','bold');
xlabel('Frame #','fontsize',12,'fontweight','b')
ylabel('Number of activated molecules','fontsize',12,'fontweight','b')

%Get the regions
[region_mol, ellipse_a,ellipse_b] = get_regions(n_reg, sm_x_act, sm_y_act, im_par.n, im_par.m, x_c, y_c, sig_x, sig_y);

%reg_n_activated=zeros(1,n_reg); % will contain the # of mol per sector

t_frame=(1:n_frames)*im_par.duration/1000; % in [sec]
n_activated_reg=zeros(n_reg,n_frames);
total_activated_reg=zeros(n_reg,1);
total_molecules_reg=zeros(n_reg,1);
cum_n_activated_reg=zeros(n_reg,n_frames);
figure;
hold on;
%Scan through every region
for j=1:n_reg
    w=find(region_mol==j); % Select those molecules in region # j
    total_molecules_reg(j)=length(w);
    for i=1:n_frames
        w_activated_loc=find(sm_activated(w) == i+exp_par.start_frame-1);
        n_activated_reg(j,i)=length(w_activated_loc);
        if i>1
            cum_n_activated_reg(j,i)=cum_n_activated_reg(j,i-1)+n_activated_reg(j,i);
        else
            cum_n_activated_reg(j,i)=n_activated_reg(j,i);
        end
    end
    
    p=plot(t_frame,cum_n_activated_reg(j,:),'.y');
    set(p,'Color',[(j-1)/n_reg (j-1)/n_reg j/n_reg]);
    set(p,'LineWidth',1+(j-1)/5);
    title(gca,'Cumulated activated molecules per region', 'FontWeight','bold');
    xlabel('Time [s]','fontsize',12,'fontweight','b')
    ylabel('# of activated molecules','fontsize',12,'fontweight','b')
    
    total_activated_reg(j)=length(find(sm_activated(w) > 0));
    disp(['Total Number of activated molecules in reg:',num2str(j),' =',num2str(total_activated_reg(j))]);
    if exp_data==0
        disp(['Total Number of molecules in reg:',num2str(j),' =',num2str(total_molecules_reg(j))]);
        frac_activated=total_activated_reg(j)/total_molecules_reg(j);
        disp(['Fraction of activated molecules in reg:',num2str(j),' =',num2str(frac_activated)]);
    end
end
hold off;

disp(['Total # of molecules detected within laser region:',num2str(sum(total_activated_reg))]);
if exp_data==0
    disp(['Total # of molecules within laser region:',num2str(sum(total_molecules_reg))]);
    disp('Distributing as:');
    total_molecules_reg
end
%Save the data
save(outfile,'t_frame','cum_n_activated_reg');

%Plot the positions of the activated molecules
figure
plot(sm_y_act,sm_x_act,'.r');
hold on
title(gca,'Positions of activated molecules', 'FontWeight','bold');
xlabel('Pixel # (x)','fontsize',12,'fontweight','b')
ylabel('Pixel # (y)','fontsize',12,'fontweight','b')
%Put a transparent point at each image corner for axis image to work
%correctly
plot(im_par.n,1,'.','color',[1 1 1]);
plot(1,im_par.m,'.','color',[1 1 1]);
plot(1,1,'.','color',[1 1 1]);
plot(im_par.n,im_par.m,'.','color',[1 1 1]);
axis image
plot(y_c,x_c,'*b');
N=512;
t=(0:N)*2*pi/N;
for i=1:n_reg-1
    plot(ellipse_b(i)*cos(t)+y_c, ellipse_a(i)*sin(t)+x_c,'b','LineWidth',2); hold on    
end
hold off

% disp('True # of molecules in each sector');
% for sec=1:n_reg
%     w=find(region_mol==sec);
%     disp(num2str(length(w)));
% end

disp(['# of active molecules in first frame:',num2str(length(w_active_start))]);
