# Supplementary material for: In cellulo Evaluation of Phototransformation Quantum Yields in Fluorescent Proteins Used As Markers for Single-Molecule Localization Microscopy
Source: PLoS One. 2014 Jun 10;9(6):e98362. doi: 10.1371/journal.pone.0098362 (PMC4051587; doi:10.1371/journal.pone.0098362)
Supplement: Scripts S1 — Matlab scripts for simulation of PALM data sets and for the extraction of phototransformation yields. (ZIP) [file pone.0098362.s015.zip › YIELD_EXTRACTION/fun_Count_Activated_Molecules_seq.m]

% Counts activated molecules along frame numbers directly from the PALM
% simulation software by looking at the sm data
function [total_activated_reg, total_activated_reg2]=fun_Count_Activated_Molecules_seq(...
    path,file,beamparameter_file,n_reg,exp_data)

if exp_data==1
    file_struct=[file(1:end-4),'_split_traces.mat'];
    smfile=strcat(path,file_struct);
    load(smfile,'im_par','sm_split');
    sm=sm_split;
else
    smfile=strcat(path,file);
    load(smfile,'im_par','sm');
end

load(beamparameter_file,'x_c','y_c','sig_x','sig_y');

path_out=path;
file_out=[file(1:end-4),'_na_seq.mat'];
outfile=strcat(path_out,file_out);

n_increment=3; % look at every other "n_increment" frame
n_frames=im_par.n_images;
n_useful_frames=fix(n_frames/n_increment); % # of useful frames to study activation

sm_activated=cell2mat({sm.activated});
w_active_all=find(sm_activated > 0);
w_active_start=find(sm_activated == 1);
sm_x=cell2mat({sm.y}); % in pixels !!! x and y are inverted 
sm_y=cell2mat({sm.x}); % in pixels
sm_x_act=sm_x(w_active_all); % Restrict to activated molecules
sm_y_act=sm_y(w_active_all); % Restrict to activated molecules

n_activated=zeros(n_useful_frames,1); % # of activated molecules in each frame (in steps 3(n-1)+1)  
cum_n_activated=zeros(n_useful_frames,1); % cumulative # of activated molecules in each frame
n_activated_readout=zeros(n_useful_frames,1); % # of activated molecules in each frame (in steps 3(n-1)+2 and 3(n-1)+3)
cum_n_activated_readout=zeros(n_useful_frames,1); % cumulative # of activated molecules in each frame

%Evaluate molecule lifetime
if exp_data==0
    sm_bleached=cell2mat({sm.bleached});
    sm_lifetime=sm_bleached(w_active_all)-sm_activated(w_active_all);
    disp(['Mean molecule lifetime [# of frames]:',num2str(mean(sm_lifetime))]);
end

k=1;
for i=1:n_increment:n_frames
    w_activated_loc=find(sm_activated == i);
    n_activated(k)=length(w_activated_loc);
    w_activated_loc_readout=find(sm_activated == i+1 | sm_activated == i+2);
    n_activated_readout(k)=length(w_activated_loc_readout);
    if k>1
        cum_n_activated(k)=cum_n_activated(k-1)+n_activated(k);
        cum_n_activated_readout(k)=cum_n_activated_readout(k-1)+n_activated_readout(k);
    else
        cum_n_activated(k)=n_activated(k);
        cum_n_activated_readout(k)=n_activated_readout(k);
    end
    k=k+1;
end
figure;
subplot(2,1,1);
p=plot(cum_n_activated);
set(p,'LineWidth',2);
title(gca,'Cumulated activated molecules along data collection by activation laser', 'FontWeight','bold');
xlabel('Frame #','fontsize',12,'fontweight','b')
ylabel('Number of activated molecules','fontsize',12,'fontweight','b')
subplot(2,1,2);
p=plot(cum_n_activated_readout);
set(p,'LineWidth',2);
title(gca,'Cumulated activated molecules along data collection by bleaching laser', 'FontWeight','bold');
xlabel('Frame #','fontsize',12,'fontweight','b')
ylabel('Number of activated molecules','fontsize',12,'fontweight','b')

%Get the regions
[region_mol, ellipse_a,ellipse_b] = get_regions(n_reg, sm_x, sm_y, im_par.n, im_par.m, x_c, y_c, sig_x, sig_y);

%reg_n_activated=zeros(1,n_reg); % will contain the # of mol per sector

%Total frame time is time(activation)+time(bleaching)+time(readout)
%(but powers have been adjusted so that time(activation)=time(bleaching)=time(readout)
% total_frame_time=n_increments*im_par.duration;
% t_frame=im_par.duration/1000+(0:n_useful_frames-1)*(total_frame_time)/1000; % in [sec]
t_frame=(1:n_useful_frames)*(im_par.duration/1000); % in [sec] activation time
t_frame_readout=(1:n_useful_frames)*(2*im_par.duration/1000); % in [sec] bleaching+readout time
n_activated_reg=zeros(n_reg,n_useful_frames); % in steps 3(n-1)+1
n_activated_reg_readout=zeros(n_reg,n_useful_frames); % in steps 3(n-1)+2 and 3(n-1)+3
total_activated_reg=zeros(n_reg,1); % Total # of molecules during all steps of sequence
total_activated_reg2=zeros(n_reg,1); % Total # of molecules during activation steps of sequence
total_molecules_reg=zeros(n_reg,1);
cum_n_activated_reg=zeros(n_reg,n_useful_frames);
cum_n_activated_reg_readout=zeros(n_reg,n_useful_frames);
figure;
hold on;
%Scan through every region
for j=1:n_reg
    w=find(region_mol==j); % Select those molecules in region # j
    total_molecules_reg(j)=length(w);
    k=1;
    for i=1:n_increment:n_frames
        w_activated_loc=find(sm_activated(w) == i);
        w_activated_loc_readout=find(sm_activated(w) == i+1 | sm_activated(w) == i+2);
        n_activated_reg(j,k)=length(w_activated_loc);
        n_activated_reg_readout(j,k)=length(w_activated_loc_readout);
        if k>1
            cum_n_activated_reg(j,k)=cum_n_activated_reg(j,k-1)+n_activated_reg(j,k);
            cum_n_activated_reg_readout(j,k)=cum_n_activated_reg_readout(j,k-1)+n_activated_reg_readout(j,k);
        else
            cum_n_activated_reg(j,k)=n_activated_reg(j,k);
            cum_n_activated_reg_readout(j,k)=n_activated_reg_readout(j,k);
        end
        k=k+1;
    end
    
    subplot(2,1,1); hold on;
    p=plot(t_frame,cum_n_activated_reg(j,:),'.y');
    set(p,'Color',[(j-1)/n_reg (j-1)/n_reg j/n_reg]);
    set(p,'LineWidth',1+(j-1)/5);
    title(gca,'Cumulated activated molecules per region by activation laser', 'FontWeight','bold');
    xlabel('Time [s]','fontsize',12,'fontweight','b')
    ylabel('# of activated molecules','fontsize',12,'fontweight','b')
    
    subplot(2,1,2); hold on;
    p=plot(t_frame_readout,cum_n_activated_reg_readout(j,:),'.y');
    set(p,'Color',[(j-1)/n_reg (j-1)/n_reg j/n_reg]);
    set(p,'LineWidth',1+(j-1)/5);
    title(gca,'Cumulated activated molecules per region by bleaching laser', 'FontWeight','bold');
    xlabel('Time [s]','fontsize',12,'fontweight','b')
    ylabel('# of activated molecules','fontsize',12,'fontweight','b')
        
    total_activated_reg(j)=length(find(sm_activated(w) > 0));
    disp(['Total Number of activated molecules in reg:',num2str(j),' =',num2str(total_activated_reg(j))]);
    
    total_activated_reg2(j)=cum_n_activated_reg(j,end);
    disp(['Total Number of molecules activated during activation step in reg:',num2str(j),' =',num2str(total_activated_reg2(j))]);
    
    if exp_data==0
        disp(['Total Number of molecules in reg:',num2str(j),' =',num2str(total_molecules_reg(j))]);
        frac_activated=total_activated_reg(j)/total_molecules_reg(j);
        disp(['Fraction of activated molecules in reg:',num2str(j),' =',num2str(frac_activated)]);
    end
end
hold off;

disp(['Total # of molecules detected within laser region:',num2str(sum(total_activated_reg))]);
if exp_data==0
    disp(['Total # of molecules within laser region:',num2str(sum(total_molecules_reg))]);
    disp('Distributing as:');
    total_molecules_reg
end
%Save the data
save(outfile,'t_frame','cum_n_activated_reg','t_frame_readout','cum_n_activated_reg_readout');

%Plot the positions of the activated molecules
figure
plot(sm_x_act,sm_y_act,'.r');
title(gca,'Positions of activated molecules', 'FontWeight','bold');
xlabel('Pixel # (x)','fontsize',12,'fontweight','b')
ylabel('Pixel # (y)','fontsize',12,'fontweight','b')
hold on
plot(x_c,y_c,'*b');
axis image

N=512;
t=(0:N)*2*pi/N;
for i=1:n_reg-1
    plot(ellipse_a(i)*cos(t)+x_c, ellipse_b(i)*sin(t)+y_c,'b','LineWidth',2); hold on    
end

axis image
hold off

disp(['# of active molecules in first frame:',num2str(length(w_active_start))]);
