# Supplementary material for: In cellulo Evaluation of Phototransformation Quantum Yields in Fluorescent Proteins Used As Markers for Single-Molecule Localization Microscopy
Source: PLoS One. 2014 Jun 10;9(6):e98362. doi: 10.1371/journal.pone.0098362 (PMC4051587; doi:10.1371/journal.pone.0098362)
Supplement: Scripts S1 — Matlab scripts for simulation of PALM data sets and for the extraction of phototransformation yields. (ZIP) [file pone.0098362.s015.zip › YIELD_EXTRACTION/fun_filter_split_traces.m]

%Filter the traces according to spatial spreading
%Plot traces parameters
function n_final=fun_filter_split_traces(path,file,sig_limit,plot_stat)

clc;
disp('Loading files ...');
file_in=[file(1:end-4),'_split_traces.mat'];
infile=strcat(path,file_in);
load(infile,'sm_split','im_par');
sm=sm_split;

outfile=infile;

% frame_time=im_par.duration*10000;

if plot_stat==1
    figure;
end


sm_sig_x=im_par.raster*cell2mat({sm.sig_x});
sm_sig_y=im_par.raster*cell2mat({sm.sig_y});
sm_a=cell2mat({sm.a});
sm_sig_a=cell2mat({sm.sig_a});

w=find(sm_sig_x<sig_limit & sm_sig_y<sig_limit);
sm=sm(w);

if plot_stat==1
    [h_x,x]=hist(sm_sig_x,20);
    [h_y,y]=hist(sm_sig_y,x);
    bar(x,h_x,'r'); hold on;
    bar(y,h_y,0.5,'g'); hold off;
    xtitle='X/Y [nm]';
    ytitle='# of molecules';
    fig_fontsize=14;
    xlabel(xtitle,'fontsize',fig_fontsize,'fontweight','b');
    ylabel(ytitle,'fontsize',fig_fontsize,'fontweight','b');
    hold off
end

f_removed=100*(length(sm)-length(w))/length(sm);
disp(['# of removed traces:',num2str(length(sm)-length(w))]);
disp(['Fraction of removed traces [%]:',num2str(f_removed)]);

n_final=length(w);
disp('Saving data ...');
save(outfile, 'sm_split','im_par');
