# Supplementary material for: In cellulo Evaluation of Phototransformation Quantum Yields in Fluorescent Proteins Used As Markers for Single-Molecule Localization Microscopy
Source: PLoS One. 2014 Jun 10;9(6):e98362. doi: 10.1371/journal.pone.0098362 (PMC4051587; doi:10.1371/journal.pone.0098362)
Supplement: Scripts S1 — Matlab scripts for simulation of PALM data sets and for the extraction of phototransformation yields. (ZIP) [file pone.0098362.s015.zip › YIELD_EXTRACTION/fun_fit_activation_yield_global3_seq.m]

% &&&&&&&&&&&&&&&&&&&&&&&&&&&&&&&&&&&&&&&&&&&&&&&&&&&&&&&&&&&&&&&&&
% &&&&&&&& FITTING OF DATA &&&&&&&&&&&&&&&&&&&&&&&&&&&&&&&&&
% &&&&&&&&&&&&&&&&&&&&&&&&&&&&&&&&&&&&&&&&&&&&&&&&&&&&&&&&&&&&&&&&&
function [activation_yield,final_n_mol,activation_yield_error,final_n_mol_error]=...
    fun_fit_activation_yield_global3_seq(...
    path_in,file_in,take_n_reg, initial_n_mol, initial_phi_a, fit_model, exp_par, fit_data)

% n_mol should ideally correspond to the TOTAL number of molecules, not only the activated
% ones. But as a default we enter n_mol as the # of activated ones 

global start start_common w_variables w_variables_common nsets datasets_lengths f_calls;

%&&&&&&&&&& parameters for fitting &&&&&&&&&&&&&
f_calls=1;
fake_data = 0;
time_extension=2; % This is only to plot fitted model on an extended timescale = time_extension*loc_x

if ~fake_data
    file_na=[file_in(1:end-4),'_na_seq.mat'];
    smfile=strcat(path_in,file_na);
    load(smfile,'t_frame','cum_n_activated_reg');
    
    path_out=path_in;
    file_out=[file_in(1:end-4),'_fit_results_activation_seq.txt'];
    ascii_file=strcat(path_out,file_out);
    set_ascii = 1;
    
    sectors=find(take_n_reg==1); % This are the sectors where to fit
    npoints=length(t_frame);
    nsets = length(sectors); % number of curves to fit together
    datasets_lengths=npoints*ones(1,nsets);
    xtofit=t_frame(1:end); % my x data
    ytofit=cum_n_activated_reg(sectors(1),1:end); % my y dat
    if nsets > 1
        for i=2:nsets
            xtofit=horzcat(xtofit,t_frame(1:end));
            ytofit=horzcat(ytofit, cum_n_activated_reg(sectors(i),1:end));
        end
    end
    xtofit=xtofit';
    ytofit=ytofit';
%     n_start=cum_n_activated_reg(sectors,1); % # of active molecules at frame start
end

if fake_data==1
    load('fake_data_global.mat') %` contains t,y,true_val
    [npoints,nsets]=size(na);
    xtofit = t;
    ytofit = na(:,1);
    datasets_lengths=npoints*ones(1,nsets);
    if nsets > 1
        for i=2:nsets
            xtofit=horzcat(xtofit,t);
            ytofit=vertcat(ytofit,na(:,i));
        end
        xtofit=xtofit';
    end
%     n_start=na(1,:); % # of active molecules at frame start
end

%fit the data ? (1: yes% 0: no, just apply the starting model)
%fit=1;
fit = fit_data;

%parameters to fit
phi_a=initial_phi_a; % activation yield
n_mol=initial_n_mol(take_n_reg==1); % # of molecules

%fixed parameters
% na_0=n_start; % # of active molecules at t=0
na_0=zeros(1,nsets); % # of active molecules at t=0: take firm 0 here
phi_n=0.e-6; % inactive molecules bleaching yield

%Excitation rate for activation laser
activation_epsilon_n=exp_par.epsilon_n_activation; % [mol-1cm-1] exctinction coeff of inactive molecules (neutral) at activation wavelength
activation_laser_power_density=exp_par.activation_laser_power_density; %30000; %[W/cm2] Laser power density at beam center. Get from laser_par.power_density
activation_laser_wavelength=exp_par.activation_laser_wavelength; %[nm]
activation_laser_percentage=exp_par.activation_laser_percentage;
activation_laser_percentage=activation_laser_percentage(take_n_reg==1);
activation_laser_i=activation_laser_power_density*activation_laser_wavelength/1.9846e-016; % in ph/cm2/sec
%1.9846e-016=planck*speed_of_light/1e-9
activation_laser_i=activation_laser_i*activation_laser_percentage/100;
%3.8249e-21=1000*log(10)/avogadro
activation_kn=activation_laser_i*3.8249e-21*activation_epsilon_n; % excitation rate of inactive molecules

%Excitation rate for readout and bleaching laser
readout_epsilon_n=exp_par.epsilon_n_readout; % [mol-1cm-1] exctinction coeff of inactive molecules (neutral) at readout wavelength
readout_laser_power_density=exp_par.laser_power_density; %30000; %[W/cm2] Laser power density at beam center. Get from laser_par.power_density
bleaching_laser_power_density=exp_par.bleach_laser_power_density; %30000; %[W/cm2] Laser power density at beam center. Get from laser_par.power_density
readout_laser_wavelength=exp_par.laser_wavelength; %[nm]
readout_laser_percentage=exp_par.laser_percentage;
readout_laser_percentage=readout_laser_percentage(take_n_reg==1);
readout_laser_i=readout_laser_power_density*readout_laser_wavelength/1.9846e-016; % in ph/cm2/sec
bleaching_laser_i=bleaching_laser_power_density*readout_laser_wavelength/1.9846e-016; % in ph/cm2/sec
%1.9846e-016=planck*speed_of_light/1e-9
readout_laser_i=readout_laser_i*readout_laser_percentage/100;
bleaching_laser_i=bleaching_laser_i*readout_laser_percentage/100;
%3.8249e-21=1000*log(10)/avogadro
phi_ar=exp_par.readout_activation_yield; % Readout activation yield
readout_r=phi_ar*readout_laser_i*3.8249e-21*readout_epsilon_n; % readout act yield * excitation rate of inactive molecules
bleaching_r=phi_ar*bleaching_laser_i*3.8249e-21*readout_epsilon_n; % readout act yield * excitation rate of inactive molecules

start_common=[phi_a, phi_n]';
fixed_common=[0,     1    ];
n_local=5; % # of local parameters
start = zeros(n_local,nsets);
fixed = zeros(n_local,nsets);
for j=1:nsets
    start(:,j) = [activation_kn(j), readout_r(j), bleaching_r(j), na_0(j), n_mol(j)];
    fixed(:,j) = [1,                1,             1,               1,       0]; % 1 for fixed parameters
end

%&&&&&&&&&&&&&&&& END OF INPUT

disp('');
disp('&&&&&&&&&&&&&&&&&&&&&&&&&&&&&&&&&&&&&&&&&&&&&&');
disp('Fitting Of Model ...');
disp('&&&&&&&&&&&&&&&&&&&&&&&&&&&&&&&&&&&&&&&&&&&&&&');
disp('');

if fit==1
    disp('Getting results from fitted values  ...');
end
if ~fit
    disp('Getting results from starting values only ...');
end

w_variables_common = find(~fixed_common); n_variables_common=length(w_variables_common);
w_variables = find(~fixed); n_variables=length(w_variables);

if (n_variables+n_variables_common)==0
    disp('All parameters are fixed: cannot fit !');
    return;
end
startvalues_common = start_common(w_variables_common);
startvalues = start(w_variables);
startvalues_all=vertcat(startvalues_common,startvalues);

%n1=length(xtofit);
xdata=xtofit;
ydata=ytofit;

fit_options=statset('Display','iter','MaxIter',exp_par.max_iter);

if fit==1
    if strcmp(fit_model,'isotropic')==1
        [fittedvalues_all,r,~,COVB] = nlinfit(xdata, ydata,@fit_function_cumulative_activation_multi_seq,startvalues_all,fit_options);
    end
    if strcmp(fit_model,'aniso')==1
        [fittedvalues_all,r,~,COVB] = nlinfit(xdata, ydata,@fit_function_cumulative_activation_aniso_multi_seq,startvalues_all,fit_options);
    end
    if strcmp(fit_model,'aniso_linear')==1
        [fittedvalues_all,r,~,COVB] = nlinfit(xdata, ydata,@fit_function_cumulative_activation_aniso_linear_multi_seq,startvalues_all,fit_options);
    end
    [ci se] = nlparci_dom(fittedvalues_all,r,'covar',COVB); %calculate error estimates on parameters
    ci_err=(ci(:,2)-ci(:,1))/2; % 95% confidence Standard error is in 'se' variable 
            
    result_common = start_common;
    fit_error_common=zeros(size(result_common));
    result = start;
    fit_error=zeros(size(result));
    if ~isempty(w_variables_common)
        result_common(w_variables_common) = fittedvalues_all(1:length(w_variables_common));
        fit_error_common(w_variables_common) = ci_err(1:length(w_variables_common));
    end
    if ~isempty(w_variables)
        result(w_variables) = fittedvalues_all(length(w_variables_common)+1:end);
        fit_error(w_variables) = ci_err(length(w_variables_common)+1:end);
    end
else
    result_common = start_common;
    fit_error_common=zeros(size(result_common));
    result = start;
    fit_error=zeros(size(result));
end

figure;
fig_fontsize=16;
xtitle='Time [s]';
ytitle='NA [AU]';
xlabel(xtitle,'fontsize',fig_fontsize,'fontweight','b')
ylabel(ytitle,'fontsize',fig_fontsize,'fontweight','b')
title(gca,'Activation Yield Model','fontsize',fig_fontsize,'FontWeight','bold');
hold on
k=1;
nr=fix(sqrt(nsets)); % determine # of lines in the plot
nc=ceil(sqrt(nsets)); % determine # of columns in the plot
if (nr*nc)<nsets; nr=nr+1;end;
for i=1:nsets
    loc_x=xtofit(k:k+datasets_lengths(i)-1);
    loc_y=ytofit(k:k+datasets_lengths(i)-1);
    extended_loc_x=loc_x;
    if time_extension>1
        for i2=1:time_extension-1
            extended_loc_x=[extended_loc_x; loc_x+i2*loc_x(end)];
        end
    end
    loc_result=[result_common',result(:,i)'];
    if strcmp(fit_model,'isotropic')==1
        loc_yfit = get_model_cumulative_activation_seq(loc_result, extended_loc_x); % Get yfit
    end
    if strcmp(fit_model,'aniso')==1
        loc_yfit = get_model_cumulative_activation_aniso_seq(loc_result, extended_loc_x); % Get yfit
    end
    if strcmp(fit_model,'aniso_linear')==1
        loc_yfit = get_model_cumulative_activation_aniso_linear_seq(loc_result, extended_loc_x); % Get yfit
    end
    subplot(nr,nc,i);
    plot(loc_x, loc_y,'s','LineWidth',1,...
        'MarkerEdgeColor','b',...
        'MarkerFaceColor','b',...
        'MarkerSize',3);
    line(extended_loc_x, loc_yfit,'Color','Red','LineWidth',2.5);
    xtitle='Time [s]';
    ytitle='# Mol';
    xlabel(xtitle,'fontsize',fig_fontsize,'fontweight','b')
    ylabel(ytitle,'fontsize',fig_fontsize,'fontweight','b')
    if i==1 ; yfit=loc_y; end;
    if i>1 ;  yfit=horzcat(yfit,loc_y); end;
    k=k+datasets_lengths(i);
end
hold off

%Final comparison of initial data series and fitted data series
n_mol_position=5; % index in "results" array where the n_mol variable is stored 

disp('&&&&&&&&&&&&&&&&&&&&&&&&&&&&&&&&&&&&&&&&&&&&&&&&&&&&&&&&');
disp('&&&&& TOTAL NUMBER OF MOLECULES &&&&&&');
disp(result(n_mol_position,:));
disp('&&&&& ERROR (95% CONFIDENCE) &&&&&&');
disp(fit_error(n_mol_position,:));
disp('&&&&& ACTIVATION YIELD &&&&&&');
disp(result_common(1));
disp('&&&&& ERROR (95% CONFIDENCE) &&&&&&');
disp(fit_error_common(1));

activation_yield=result_common(1);
final_n_mol=result(n_mol_position,:);
activation_yield_error=fit_error_common(1);
final_n_mol_error=fit_error(n_mol_position,:);

if fake_data==1
    disp('&&&&& TRUES VALUES &&&&&&');
    disp(true_val);
end
disp('&&&&&&&&&&&&&&&&&&&&&&&&&&&&&&&&&&&&&&&&&&&&&&&&&&&&&&&&');

%Saving the plots
if set_ascii
    disp(['Dumping on ascii file: ',ascii_file, '  ...']);
    fid = fopen(ascii_file, 'w');
    fprintf(fid, '%12s %12s %12s \n','x','TrueDecay','FittedDecay');
    for i=1:length(xtofit)
        fprintf(fid, '%12.5f %12.5f %12.5f\n', xtofit(i),ytofit(i),yfit(i));
    end
    fclose(fid);
end
