# Supplementary material for: In cellulo Evaluation of Phototransformation Quantum Yields in Fluorescent Proteins Used As Markers for Single-Molecule Localization Microscopy
Source: PLoS One. 2014 Jun 10;9(6):e98362. doi: 10.1371/journal.pone.0098362 (PMC4051587; doi:10.1371/journal.pone.0098362)
Supplement: Scripts S1 — Matlab scripts for simulation of PALM data sets and for the extraction of phototransformation yields. (ZIP) [file pone.0098362.s015.zip › YIELD_EXTRACTION/fun_fit_bleaching_histogram_global_real_data.m]

% &&&&&&&&&&&&&&&&&&&&&&&&&&&&&&&&&&&&&&&&&&&&&&&&&&&&&&&&&&&&&&&&&
% &&&&&&&& FITTING OF DATA &&&&&&&&&&&&&&&&&&&&&&&&&&&&&&&&&
% &&&&&&&&&&&&&&&&&&&&&&&&&&&&&&&&&&&&&&&&&&&&&&&&&&&&&&&&&&&&&&&&&
function [fitted_yield, fitted_rates, fitted_a0, total_mol, ...
    fitted_yield_error, fitted_rates_error, fitted_a0_error]=...
    fun_fit_bleaching_histogram_global_real_data(filename,...
    take_n_reg,initial_phi,fit_variable,fit_model,...
    thermal_relaxation,initial_thermal_rate,exp_par,fit_data)

global start start_common w_variables w_variables_common nsets datasets_lengths;

%&&&&&&&&&& parameters for fitting &&&&&&&&&&&&&
fake_data=0;

if ~fake_data
    if strcmp(fit_variable,'bleach')==1
        load(filename,'h_x','h_bleach_times','mol_times');
        input_x=h_x;
        input_y=h_bleach_times;
    end
    if strcmp(fit_variable,'blink_off')==1
        load(filename,'h_blink_off_times','h_x_blink_off','mol_times');
        input_x=h_x_blink_off;
        input_y=h_blink_off_times;
    end
    if strcmp(fit_variable,'blink_on')==1
        load(filename,'h_blink_on_times','h_x_blink_on','mol_times');
        input_x=h_x_blink_on;
        input_y=h_blink_on_times;
    end
    %
    sectors=find(take_n_reg==1); % This are the sectors where to fit
    a0=ones(1,length(take_n_reg));
    total_mol=sum(sum(input_y)); % total # of molecules

    nsets = length(sectors); % number of curves to fit together
    
    if max(max(input_y))<10
        fitted_yield=0;
        fitted_rates=zeros(1,nsets);
        fitted_a0=zeros(1,nsets);
        fitted_yield_error=0;
        fitted_rates_error=zeros(1,nsets);
        fitted_a0_error=zeros(1,nsets);
        disp('Histograms are empty ! It appears that there is no blinking !');
        return;
    end
    xtofit=input_x(:,sectors(1)); % my x data
    ytofit=input_y(:,sectors(1)); % my y data
    a0(1)=input_y(1,sectors(1));
    if nsets > 1
        for i=2:nsets
            xtofit=vertcat(xtofit,input_x(:,sectors(i)));
            ytofit=vertcat(ytofit,input_y(:,sectors(i)));
            a0(i)=input_y(1,sectors(i));
        end
    end
    
    datasets_lengths=ones(1,nsets);
    for i=1:nsets
        datasets_lengths(i)=length(input_x(:,sectors(i)));
    end
end


if fake_data==1
    load('fake_exp_data.mat') %` contains t,y,true_val
    xtofit = t;
    ytofit = y;
end

%fit the data ? (1: yes% 0: no, just apply the starting model)
fit = fit_data;

%parameters to fit
%Common parameters
phi=initial_phi; % yield
beta=1; % Stretched exponential

%Local parameters
%Amplitudes
%a0=ones(1,nsets)*initial_n_mol;
%a0=initial_n_mol(take_n_reg==1);

%Rates
if thermal_relaxation==0
    epsilon_a=exp_par.epsilon_a; % [mol-1cm-1] exctinction coeff of active molecules (anionic) at used wavelength
    laser_power_density=exp_par.laser_power_density; %[W/cm2] Laser power density at beam center. Get from laser_par.power_density
    %laser_duration=exp_par.frame_duration; %[ms]
    laser_wavelength=exp_par.laser_wavelength; %[nm]
    laser_percentage=exp_par.laser_percentage; % [%] Used laser power percentage: Uses output from check_laser_mean_values.m
    laser_percentage=laser_percentage(take_n_reg==1);
    laser_i=laser_power_density*laser_wavelength/1.9846e-016; % in ph/cm2/sec
    laser_i=laser_i*laser_percentage/100;
    k_a=laser_i*3.82e-21*epsilon_a; % excitation rate of active molecules
else
    thermal_rate=initial_thermal_rate; %[s-1] for thermal relaxation
    k_a=ones(1,nsets)*thermal_rate/phi;
end

start_common=[phi, beta]';
fixed_common=[0,  1];

start = zeros(2,nsets);
fixed = zeros(2,nsets);
for j=1:nsets
    start(:,j) = [a0(j), k_a(j)];
    fixed(:,j) = [0,     1]; % 1 for fixed parameters
end

%dump on ascii file ?
set_ascii = 1;
if strcmp(fit_variable,'bleach')==1
    ascii_file_out=[filename(1:end-4),'_fit_results_bleach.txt'];
end
if strcmp(fit_variable,'blink_off')==1
    ascii_file_out=[filename(1:end-4),'_fit_results_blink_off.txt'];
end
if strcmp(fit_variable,'blink_on')==1
    ascii_file_out=[filename(1:end-4),'_fit_results_blink_on.txt'];
end

%&&&&&&&&&&&&&&&& END OF INPUT

disp('');
disp('&&&&&&&&&&&&&&&&&&&&&&&&&&&&&&&&&&&&&&&&&&&&&&');
disp('Fitting Of Model ...');
disp('&&&&&&&&&&&&&&&&&&&&&&&&&&&&&&&&&&&&&&&&&&&&&&');
disp('');

if fit==1
    disp('Getting results from fitted values  ...');
end
if ~fit
    disp('Getting results from starting values only ...');
end

w_variables_common = find(~fixed_common); n_variables_common=length(w_variables_common);
w_variables = find(~fixed); n_variables=length(w_variables);

if (n_variables+n_variables_common)==0
    disp('All parameters are fixed: cannot fit !');
    return;
end

startvalues_common = start_common(w_variables_common);
startvalues = start(w_variables);
startvalues_all=vertcat(startvalues_common,startvalues);

xdata=xtofit;
ydata=ytofit;

if fit==1
    if strcmp(fit_model,'isotropic')
        [fittedvalues_all,r,~,COVB] = nlinfit(xdata, ydata,@fit_exp_function_multi,startvalues_all);
    end
    if strcmp(fit_model,'aniso')
        [fittedvalues_all,r,~,COVB] = nlinfit(xdata, ydata,@fit_exp_function_multi_aniso,startvalues_all);
    end
    if strcmp(fit_model,'aniso_linear')
        [fittedvalues_all,r,~,COVB] = nlinfit(xdata, ydata,@fit_exp_function_multi_aniso_linear,startvalues_all);
    end
    [ci ~] = nlparci_dom(fittedvalues_all,r,'covar',COVB); %calculate error estimates on parameters
    ci_err=(ci(:,2)-ci(:,1))/2; % 95% confidence Standard error is in 'se' variable


    result_common = start_common;
    fit_error_common=zeros(size(result_common));
    result = start;
    fit_error=zeros(size(result));
    if ~isempty(w_variables_common)
        result_common(w_variables_common) = fittedvalues_all(1:length(w_variables_common));
        fit_error_common(w_variables_common) = ci_err(1:length(w_variables_common));
    end
    if ~isempty(w_variables)
        result(w_variables) = fittedvalues_all(length(w_variables_common)+1:end);
        fit_error(w_variables) = ci_err(length(w_variables_common)+1:end);
    end
else
    result_common = start_common;
    fit_error_common=zeros(size(result_common));
    result = start;
    fit_error=zeros(size(result));
end

fitted_yield=result_common(1);
fitted_yield_error=fit_error_common(1);
% fitted_beta=result_common(2);
% fitted_beta_error=fit_error_common(2);
fitted_a0=result(1,:);
fitted_a0_error=fit_error(1,:);
fitted_rates=result(2,:);
fitted_rates_error=fit_error(2,:);

figure('Color',[1 1 1]);
fig_fontsize=16;
title(gca,'Bleaching/Blinking Yield Model','fontsize',fig_fontsize,'FontWeight','bold');

hold on
k=1;
for i=1:nsets
    subplot(nsets,1,i,'FontSize',12);
    loc_x=xtofit(k:k+datasets_lengths(i)-1);
    loc_y=ytofit(k:k+datasets_lengths(i)-1);
    % % We have to define the 4 param [a0(i), k_a(i), phi, beta];
    loc_result=[result(1:2,i)',result_common'];
    if strcmp(fit_model,'isotropic')
        loc_yfit = get_exp_model(loc_result, loc_x); % Get yfit
    end
    if strcmp(fit_model,'aniso')
        loc_yfit = get_exp_aniso_model(loc_result, loc_x); % Get yfit
    end
    if strcmp(fit_model,'aniso_linear')
        loc_yfit = get_exp_aniso_linear_model(loc_result, loc_x); % Get yfit
    end
    %plot(loc_x, loc_yfit,'.y','Color','Blue','LineWidth',i*0.5);
%     plot(loc_x, loc_y,'s','LineWidth',2,...
%         'MarkerEdgeColor','k',...
%         'MarkerFaceColor','g',...
%         'MarkerSize',10);
    bar(loc_x, loc_y,0.75, 'c');
    line(loc_x, loc_yfit,'Color','Blue','LineWidth',3);
    xtitle='Time [s]';
    ytitle='# Mol';
    xlabel(xtitle,'fontsize',fig_fontsize,'fontweight','b')
    ylabel(ytitle,'fontsize',fig_fontsize,'fontweight','b')
    if i==1 ; yfit=loc_yfit; end;
    if i>1 ;  yfit=horzcat(yfit,loc_yfit); end;
    k=k+datasets_lengths(i);
end
hold off

%Final comparison of initial data series and fitted data series

disp('&&&&&&&&&&&&&&&&&&&&&&&&&&&&&&&&&&&&&&&&&&&&&&&&&&&&&&&&');
disp('&&&&& STARTING VALUES &&&&&&');
disp(start);
disp('&&&&& FITTED VALUES &&&&&&');
disp(result);
disp('&&&&&  AMPLITUDES &&&&&&');
disp(fitted_a0);
disp('&&&&& ERROR (95% CONFIDENCE) &&&&&&');
disp(fitted_a0_error);
disp('&&&&&  RATES [s-1] &&&&&&');
disp(fitted_rates*fitted_yield);
disp('&&&&& ERROR (95% CONFIDENCE) &&&&&&');
disp(fitted_rates_error*fitted_yield_error);
disp('&&&&&  YIELD &&&&&&');
disp(fitted_yield);
disp('&&&&& ERROR (95% CONFIDENCE) &&&&&&');
disp(fitted_yield_error);

if fake_data==1
    disp('&&&&& TRUES VALUES &&&&&&');
    disp(true_val);
    disp('&&&&& INITIAL SPREAD [%] &&&&&&');
    disp(100*(true_val-start)./true_val);
    disp('&&&&& FINAL SPREAD [%] &&&&&&');
    disp(100*(true_val-result)./true_val);
end
disp('&&&&&&&&&&&&&&&&&&&&&&&&&&&&&&&&&&&&&&&&&&&&&&&&&&&&&&&&');

%Extraction of bleaching yield with Siyath's formula: yield=N/sum(activation_events)
if strcmp(fit_variable,'bleach')==1    
    siyath_yield=zeros(nsets,1);
    n_mol_reg=zeros(nsets,1);
    for k=1:nsets
        av_exc_rate=k_a(k);
        n_mol_reg(k)=length(mol_times(k).bleach);
        mol_lifetime=mol_times(k).bleach;
        siyath_yield(k)= n_mol_reg(k)/sum(mol_lifetime*av_exc_rate);
        %disp(['Siyath bleaching yield for sector: ',num2str(siyath_yield(k))]);
    end
    siyath_yield_av=sum(siyath_yield.*n_mol_reg)/sum(n_mol_reg);
    disp(['Siyath yield: ',num2str(siyath_yield_av)]);
end

%Saving the plots
if set_ascii
    disp(['Dumping on ascii file: ',ascii_file_out, '  ...']);
    fid = fopen(ascii_file_out, 'w');
    fprintf(fid, '%12s %12s %12s \n','x','TrueDecay','FittedDecay');
    for i=1:length(xtofit)
        fprintf(fid, '%12.5f %12.5f %12.5f\n', xtofit(i),ytofit(i),yfit(i));
    end
    fclose(fid);
end
