# Supplementary material for: In cellulo Evaluation of Phototransformation Quantum Yields in Fluorescent Proteins Used As Markers for Single-Molecule Localization Microscopy
Source: PLoS One. 2014 Jun 10;9(6):e98362. doi: 10.1371/journal.pone.0098362 (PMC4051587; doi:10.1371/journal.pone.0098362)
Supplement: Scripts S1 — Matlab scripts for simulation of PALM data sets and for the extraction of phototransformation yields. (ZIP) [file pone.0098362.s015.zip › YIELD_EXTRACTION/fun_fit_N_blink_histogram.m]

% &&&&&&&&&&&&&&&&&&&&&&&&&&&&&&&&&&&&&&&&&&&&&&&&&&&&&&&&&&&&&&&&&
% &&&&&&&& FITTING OF DATA &&&&&&&&&&&&&&&&&&&&&&&&&&&&&&&&&
% &&&&&&&&&&&&&&&&&&&&&&&&&&&&&&&&&&&&&&&&&&&&&&&&&&&&&&&&&&&&&&&&&
function [fitted_eta, fitted_eta_error, recovered_phi_bleach]=fun_fit_N_blink_histogram(...
        h,take_n_reg, initial_phi_bleach,initial_phi_blink, remove_first_point, fit_data)

global start w_variables;

%&&&&&&&&&& parameters for fitting &&&&&&&&&&&&&

sectors=find(take_n_reg==1); % This are the sectors where to fit

nsets = length(sectors); % number of curves to fit together

xtofit=h(sectors(1)).x_blink; % my x data
ytofit=h(sectors(1)).h_blink; % my y data
a0=ytofit(1);
if nsets > 1
    for i=2:nsets
        ytofit=ytofit+h(sectors(i)).h_blink;
        a0=a0+h(sectors(i)).h_blink(1);
    end
end

%fit the data ? (1: yes% 0: no, just apply the starting model)
fit = fit_data;

%parameters to fit
%Common parameters
phi_bleach=initial_phi_bleach;
phi_blink=initial_phi_blink;
eta=phi_blink/(phi_bleach+phi_blink); % eta=kd/(kd+kb) kd=rate for blinking off; kb=bleaching rate

start=[a0, eta]';
fixed=[0,  0];

%&&&&&&&&&&&&&&&& END OF INPUT

disp('');
disp('&&&&&&&&&&&&&&&&&&&&&&&&&&&&&&&&&&&&&&&&&&&&&&');
disp('Fitting Of Model ...');
disp('&&&&&&&&&&&&&&&&&&&&&&&&&&&&&&&&&&&&&&&&&&&&&&');
disp('');

if fit==1
    disp('Getting results from fitted values  ...');
end
if ~fit
    disp('Getting results from starting values only ...');
end

w_variables = find(~fixed); n_variables=length(w_variables);

if n_variables==0
    disp('All parameters are fixed: cannot fit !');
    return;
end

startvalues = start(w_variables);
startvalues_all=startvalues;


%Possibly do the fit on the blinking molecules only, by removing the first
%data point (corresponding to non blinking molecules): do this if 2
%populations of molecules are present: the blinking ones and the
%non-blinking ones
if remove_first_point==1 && length(xtofit)>1
    xdata=xtofit(2:end);
    ydata=ytofit(2:end);
else
    xdata=xtofit;
    ydata=ytofit;
end

if fit==1
    [fittedvalues_all,r,J,COVB] = nlinfit(xdata, ydata,@fit_N_blink_hist,startvalues_all);
    [ci se] = nlparci_dom(fittedvalues_all,r,'covar',COVB); %calculate error estimates on parameters
    ci_err=(ci(:,2)-ci(:,1))/2; % 95% confidence Standard error is in 'se' variable

    result = start;
    fit_error=zeros(size(result));

    if ~isempty(w_variables)
        result(w_variables) = fittedvalues_all(1:length(w_variables));
        fit_error(w_variables) = ci_err(1:length(w_variables));
    end
else
    result = start;
    fit_error=zeros(size(result));
end

fitted_a0=result(1);
fitted_a0_error=fit_error(1);
fitted_eta=result(2);
fitted_eta_error=fit_error(2);

figure('Color',[1 1 1]);
fig_fontsize=16;
title(gca,'N Blink Histogram Model','fontsize',fig_fontsize,'FontWeight','bold');

hold on
% % We have to define the 4 param [a0(i), k_a(i), phi, beta];
yfit = get_N_blink_model(result, xtofit); % Get yfit
bar(xtofit, ytofit,0.75, 'c');
line(xtofit, yfit,'Color','Blue','LineWidth',3);
xtitle='N Blink';
ytitle='# Mol';
xlim([min(xtofit), max(xtofit)]);
xlabel(xtitle,'fontsize',fig_fontsize,'fontweight','b')
ylabel(ytitle,'fontsize',fig_fontsize,'fontweight','b')
hold off

%Final comparison of initial data series and fitted data series

disp('&&&&&&&&&&&&&&&&&&&&&&&&&&&&&&&&&&&&&&&&&&&&&&&&&&&&&&&&');
disp('&&&&&  AMPLITUDES &&&&&&');
disp(fitted_a0);
disp('&&&&& ERROR (95% CONFIDENCE) &&&&&&');
disp(fitted_a0_error);
disp('&&&&&  ETA &&&&&&');
disp(fitted_eta);
disp('&&&&& ERROR (95% CONFIDENCE) &&&&&&');
disp(fitted_eta_error);
disp('&&&&&  Recovered Bleaching Yield assuming correct blinking yield &&&&&&');
recovered_phi_bleach=initial_phi_blink*(1-fitted_eta)/fitted_eta;
disp(recovered_phi_bleach);
disp('&&&&&  Ratio of Recovered Bleaching Yield/ Input Bleaching Yield &&&&&&');
disp('&&&&&  Should be close to 1 if homogeneous behavior &&&&&&');
disp(recovered_phi_bleach/initial_phi_bleach);
disp('&&&&&  For those molecules that do not show blinking, fraction that belong to blinking population &&&&&&');
disp(yfit(1)/ytofit(1));


disp('&&&&&&&&&&&&&&&&&&&&&&&&&&&&&&&&&&&&&&&&&&&&&&&&&&&&&&&&');
