# Supplementary material for: In cellulo Evaluation of Phototransformation Quantum Yields in Fluorescent Proteins Used As Markers for Single-Molecule Localization Microscopy
Source: PLoS One. 2014 Jun 10;9(6):e98362. doi: 10.1371/journal.pone.0098362 (PMC4051587; doi:10.1371/journal.pone.0098362)
Supplement: Scripts S1 — Matlab scripts for simulation of PALM data sets and for the extraction of phototransformation yields. (ZIP) [file pone.0098362.s015.zip › YIELD_EXTRACTION/fun_get_bleaching_histogram_reg_real_data.m]

% Get bleaching histogram directly from the PALM
% simulation software by looking at the sm data
% Get histograms for each regions
function fun_get_bleaching_histogram_reg_real_data(path,file,...
    beamparameter_file,n_reg, nbins, ...
    t_window, t_window_blink_off, t_window_blink_on,select_blink, hist_option)

%Single molecule data
file_split_traces=[file(1:end-4),'_split_traces.mat'];
smfile=strcat(path,file_split_traces);
load(smfile,'im_par','sm_split');
sm=sm_split;

%Beam shape data
% beamfile=strcat(path,beamparameter_file);
load(beamparameter_file,'x_c','y_c','sig_x','sig_y');

file_out=[file(1:end-4),'_Bleaching_histograms.mat'];
outfile=strcat(path,file_out);

% nbins=25; % # of bins of histogram
% t_window=1.5; % [s] Time window for bleaching histogram
% t_window_blink_off=0.5; % [s] Time window for blink-on histogram
% t_window_blink_on=0.2; % [s] Time window for blink-on histogram

%%%%%%%%%%%%%%%%%%%%%%
%Define arrays
h_x=zeros(nbins,1);
h_bleach_times=zeros(nbins,1);
h_x_blink_off=zeros(nbins,1);
h_blink_off_times=zeros(nbins,1);
h_x_blink_on=zeros(nbins,1);
h_blink_on_times=zeros(nbins,1);

sm_x=cell2mat({sm.x});
sm_y=cell2mat({sm.y});
sm_activated=cell2mat({sm.activated});
%sm_bleached=cell2mat({sm.bleached});
%sm_tot_n_phot_ch1=cell2mat({sm.tot_n_phot_ch1});
w_active=find(sm_activated > 0);
n_mol_act=length(w_active); % # of activated molecules

%Get the regions
[region_mol, ~,~] = get_regions(n_reg, sm_x, sm_y, im_par.n, im_par.m, x_c, y_c, sig_x, sig_y);

%Get histograms
mol_times(1:n_reg)=struct(...
    'blink_on',zeros(fix(500/n_reg)*n_mol_act,1),...
    'blink_off',zeros(fix(500/n_reg)*n_mol_act,1),...
    'bleach',zeros(fix(500/n_reg)*n_mol_act,1)...
    );

n_mol_blink=zeros(1, n_reg); % # of molecules that blinked in the regions
n_mol_no_blink=zeros(1, n_reg); % # of molecules that did not blink in the regions

for k=1:n_reg
    n_blink=1;
    w=find(region_mol==k); % Select those molecules in region # j
    w_active=find(sm_activated(w) > 0);
    n_mol_act=length(w_active); % # of activated molecules
    
    for i=1:n_mol_act
        % Time [us] of frame where molecule activated
        trace=sm(w(w_active(i))).tot_trace;
        if ~isempty(trace)
            t_trace=trace(1,:);
            s_trace=trace(2,:);
            t_start=(sm_activated(w(w_active(i)))-1)*im_par.duration*10000;
            s_trace=s_trace(t_trace>=t_start);
            t_trace=t_trace(t_trace>=t_start);
            
            sw_trace=s_trace-circshift(s_trace,[1,1]);
            
            if ~isempty(t_trace)
            if hist_option==1
                w_blink_off=find(sw_trace==-1);
                w_blink_on=find(sw_trace==1);
                w_bleach=find(s_trace==2,1,'last');
                
                if ~isempty(w_blink_off) && length(w_blink_off)==length(w_blink_on) && ~isempty(w_bleach) && (select_blink==0 || select_blink==1) % Check whether blinking event correct
                    for j=1:length(w_blink_off)
                        mol_times(k).blink_off(n_blink)=t_trace(w_blink_on(j))-t_trace(w_blink_off(j));
                        if j>1 % 2nd, 3rd etc on times
                            mol_times(k).blink_on(n_blink)=t_trace(w_blink_off(j))-t_trace(w_blink_on(j-1));
                        else % 1st on time
                            mol_times(k).blink_on(n_blink)=t_trace(w_blink_off(1))-t_trace(1);
                        end
                        %Handle bleaching if molecule bleached during experiment
                        if t_trace(w_bleach) < im_par.duration*im_par.n_images*10000
                            mol_times(k).bleach(i)=mol_times(k).bleach(i)+mol_times(k).blink_on(n_blink);
                        end
                        n_blink=n_blink+1;
                    end
                    %add last on-time before bleaching
                    mol_times(k).bleach(i)=mol_times(k).bleach(i)+t_trace(w_bleach)-t_trace(w_blink_on(end));
                else % No blinking event
                    %Handle bleaching if molecule bleached during experiment
                    if t_trace(w_bleach) < im_par.duration*im_par.n_images*10000 && (select_blink==0 || select_blink==2)
                        mol_times(k).bleach(i)=t_trace(w_bleach)-t_trace(1);
                    end
                end
            end
            if hist_option==2
                w_blink_off=find(sw_trace==-1);
                w_blink_on=find(sw_trace==1);
                w_bleach=find(s_trace==2,1,'last');
                               
                if ~isempty(w_blink_off) && length(w_blink_off)==length(w_blink_on) && ~isempty(w_bleach) && (select_blink==0 || select_blink==1) % Check whether blinking event correct
                    for j=1:length(w_blink_off)
                        mol_times(k).blink_off(n_blink)=t_trace(w_blink_on(j))-t_trace(w_blink_off(j));
                        if j>1 % 2nd, 3rd etc on times
                            mol_times(k).blink_on(n_blink)=t_trace(w_blink_off(j))-t_trace(w_blink_on(j-1));
                        else % 1st on time
                            mol_times(k).blink_on(n_blink)=t_trace(w_blink_off(1))-t_trace(1);
                        end
                        %Handle bleaching if molecule bleached during experiment
                        if t_trace(w_bleach) < im_par.duration*im_par.n_images*10000
                            mol_times(k).bleach(i)=mol_times(k).bleach(i)+mol_times(k).blink_on(n_blink);
                        end
                        n_blink=n_blink+1;
                    end
                    %add last on-time before bleaching
                    mol_times(k).blink_on(n_blink)=t_trace(w_bleach)-t_trace(w_blink_on(end));
                    mol_times(k).bleach(i)=mol_times(k).bleach(i)+mol_times(k).blink_on(n_blink);
                    n_blink=n_blink+1; %add one on time which corresponds to bleaching
                    n_mol_blink(k)=n_mol_blink(k)+1;
                else % No blinking event
                    %Handle bleaching if molecule bleached during experiment
                    if t_trace(w_bleach) < im_par.duration*im_par.n_images*10000 && (select_blink==0 || select_blink==2)
                        mol_times(k).bleach(i)=t_trace(w_bleach)-t_trace(1);
                        n_mol_no_blink(k)=n_mol_no_blink(k)+1;
                        mol_times(k).blink_on(n_blink)=mol_times(k).bleach(i);
                        n_blink=n_blink+1; %add one on time which corresponds to bleaching
                    end
                end
            end
        else
            disp('Warning: found empty trace; Ignoring molecule !');
            end
        end
    end
    mol_times(k).blink_off=mol_times(k).blink_off(mol_times(k).blink_off>0)/1e7;% Make it in s
    mol_times(k).blink_on=mol_times(k).blink_on(mol_times(k).blink_on>0)/1e7;% Make it in s
    mol_times(k).bleach=mol_times(k).bleach(mol_times(k).bleach>0)/1e7;% Make it in s
end

%Get histograms

for k=1:n_reg
    
    %[h_bleach_times(:,k),h_x(:,k)]=hist(mol_times(k).bleach,nbins); % Histogram of bleaching times
    h_x(:,k)=(1:nbins)*t_window/nbins-0.5*t_window/nbins; % Produce x_values for histogram
    % be very careful that x_values represent centers of bins, with the first
    % bin starting at 0.
    h_bleach_times(:,k)=hist(mol_times(k).bleach,h_x(:,k)); % Histogram of bleaching times
    
    %[h_blink_on_times(:,k),h_x_blink_on(:,k)]=hist(mol_times(k).blink_on,nbins); % Histogram of bleaching times
    h_x_blink_on(:,k)=(1:nbins)*t_window_blink_on/nbins-0.5*t_window_blink_on/nbins; % Produce x_values for histogram
    h_blink_on_times(:,k)=hist(mol_times(k).blink_on,h_x_blink_on(:,k)); % Histogram of blink on times
    
    %[h_blink_off_times(:,k),h_x_blink_off(:,k)]=hist(mol_times(k).blink_off,nbins); % Histogram of bleaching times
    h_x_blink_off(:,k)=(1:nbins)*t_window_blink_off/nbins-0.5*t_window_blink_off/nbins; % Produce x_values for histogram
    h_blink_off_times(:,k)=hist(mol_times(k).blink_off,h_x_blink_off(:,k)); % Histogram of blink on times
end

%Clear histograms
% Remove the last point which contains data from a much larger bin
h_bleach_times=h_bleach_times(1:end-1,:);
h_x=h_x(1:end-1,:);
h_blink_on_times=h_blink_on_times(1:end-1,:);
h_x_blink_on=h_x_blink_on(1:end-1,:);
h_blink_off_times=h_blink_off_times(1:end-1,:);
h_x_blink_off=h_x_blink_off(1:end-1,:);

%Do the plotting
mean_bleach_time=zeros(1,n_reg);
mean_blink_off_time=zeros(1,n_reg);
mean_blink_on_time=zeros(1,n_reg);
%mean_amplitude=zeros(1,n_reg);
%mean_n_blink=zeros(1,n_reg);
n_reg_events=zeros(5,n_reg); % Size of arrays

figure;
for k=1:n_reg
    subplot(n_reg,3,3*(k-1)+1);
    plot(h_x(:,k),h_bleach_times(:,k),'s','LineWidth',2,...
        'MarkerEdgeColor','k',...
        'MarkerFaceColor','g',...
        'MarkerSize',10);
    title(gca,'Histogram of bleaching times', 'FontWeight','bold');
    xlabel('Time [s]','fontsize',12,'fontweight','b')
    ylabel('# Mol','fontsize',12,'fontweight','b')
    
    subplot(n_reg,3,3*(k-1)+2);
    plot(h_x_blink_off(:,k),h_blink_off_times(:,k),'s','LineWidth',2,...
        'MarkerEdgeColor','k',...
        'MarkerFaceColor','r',...
        'MarkerSize',10);
    title(gca,'Histogram of blink-off times', 'FontWeight','bold');
    xlabel('Time [s]','fontsize',12,'fontweight','b')
    ylabel('# Mol','fontsize',12,'fontweight','b')
    
    subplot(n_reg,3,3*(k-1)+3);
    plot(h_x_blink_on(:,k),h_blink_on_times(:,k),'s','LineWidth',2,...
        'MarkerEdgeColor','k',...
        'MarkerFaceColor','b',...
        'MarkerSize',10);
    title(gca,'Histogram of blink-on times', 'FontWeight','bold');
    xlabel('Time [s]','fontsize',12,'fontweight','b')
    ylabel('# Mol','fontsize',12,'fontweight','b')
    
    tmp_1=cell2mat({mol_times(k).bleach});
    mean_bleach_time(k)=mean(tmp_1);
    n_reg_events(1,k)=length(tmp_1);

    tmp_1=cell2mat({mol_times(k).blink_off});
    mean_blink_off_time(k)=mean(tmp_1);
    n_reg_events(2,k)=length(tmp_1);

    tmp_1=cell2mat({mol_times(k).blink_on});
    mean_blink_on_time(k)=mean(tmp_1);
    n_reg_events(3,k)=length(tmp_1);

%     tmp_1=cell2mat({mol_times(k).a});
%     mean_amplitude(k)=mean(tmp_1);
%     n_reg_events(4,k)=length(tmp_1);

%     tmp_1=cell2mat({mol_times(k).n_blink});
%     mean_n_blink(k)=mean(tmp_1);
%     n_reg_events(5,k)=length(tmp_1);
    
    disp(['Average lifetime before bleaching [s] in region ', num2str(k),' :',num2str(mean_bleach_time(k))]);
    disp(['Average lifetime before bleaching [# of frames] in region ', num2str(k),' :',num2str(mean_bleach_time(k)/(im_par.duration*1e-3))]);
    disp(['Average lifetime before blinking off [s] in region ', num2str(k),' :',num2str(mean(mean_blink_off_time(k)))]);
    disp(['Average lifetime before blinking off [# of frames] in region ', num2str(k),' :',num2str(mean_blink_off_time(k)/(im_par.duration*1e-3))]);
    disp(['Average lifetime before blinking on [s] in region ', num2str(k),' :',num2str(mean_blink_on_time(k))]);
    disp(['Average lifetime before blinking on [# of frames] in region ', num2str(k),' :',num2str(mean_blink_on_time(k)/(im_par.duration*1e-3))]);
    
end

% disp(['Average lifetime before bleaching [s]:', num2str(mean(mean_bleach_time))]);
% disp(['Average lifetime before bleaching [# of frames]:', num2str(mean(mean_bleach_time)/(im_par.duration*1e-3))]);
% disp(['Average lifetime before blink off [s]:', num2str(mean(mean_blink_off_time))]);
% disp(['Average lifetime before blink off [# of frames]:', num2str(mean(mean_blink_off_time)/(im_par.duration*1e-3))]);
% disp(['Average lifetime before blink on [s]:', num2str(mean(mean_blink_on_time))]);
% disp(['Average lifetime before blink on [# of frames]:', num2str(mean(mean_blink_on_time)/(im_par.duration*1e-3))]);
% 
% disp('Saving data ...');
% save(outfile,'mol_times','h_x','h_bleach_times','h_x_blink_off','h_blink_off_times','h_x_blink_on','h_blink_on_times');

tmp_1=sum((n_reg_events(1,:).*mean_bleach_time))/sum(n_reg_events(1,:));
disp(['Average lifetime before bleaching [s]:', num2str(tmp_1)]);
disp(['Average lifetime before bleaching [# of frames]:', num2str(tmp_1/(im_par.duration*1e-3))]);
tmp_1=sum((n_reg_events(2,:).*mean_blink_off_time))/sum(n_reg_events(2,:));
disp(['Average lifetime before blink off [s]:', num2str(tmp_1)]);
disp(['Average lifetime before blink off [# of frames]:', num2str(tmp_1/(im_par.duration*1e-3))]);
tmp_1=sum((n_reg_events(3,:).*mean_blink_on_time))/sum(n_reg_events(3,:));
disp(['Average lifetime before blink on [s]:', num2str(tmp_1)]);
disp(['Average lifetime before blink on [# of frames]:', num2str(tmp_1/(im_par.duration*1e-3))]);
disp(['Total number of molecules that blinked: ', num2str(sum(n_mol_blink))]);
disp(['Total number of molecules that did not blink: ', num2str(sum(n_mol_no_blink))]);
disp(['Fraction of molecules that blinked: ', num2str(sum(n_mol_blink)/(sum(n_mol_no_blink)+sum(n_mol_blink)))]);
% tmp_1=sum((n_reg_events(4,:).*mean_n_blink))/sum(n_reg_events(4,:));
% average_n_blink=tmp_1; % Return this value
% disp(['Mean # of blinks for blinking molecules: ', num2str(tmp_1)]);
% tmp_1=sum((n_reg_events(5,:).*mean_amplitude))/sum(n_reg_events(5,:));
% disp(['Mean amplitude of traces:', num2str(tmp_1)]);
disp('Saving data ...');
save(outfile,'mol_times','h_x','h_bleach_times','h_x_blink_off','h_blink_off_times','h_x_blink_on','h_blink_on_times');
