# Supplementary material for: In cellulo Evaluation of Phototransformation Quantum Yields in Fluorescent Proteins Used As Markers for Single-Molecule Localization Microscopy
Source: PLoS One. 2014 Jun 10;9(6):e98362. doi: 10.1371/journal.pone.0098362 (PMC4051587; doi:10.1371/journal.pone.0098362)
Supplement: Scripts S1 — Matlab scripts for simulation of PALM data sets and for the extraction of phototransformation yields. (ZIP) [file pone.0098362.s015.zip › YIELD_EXTRACTION/fun_get_clusters_real_data_fast2.m]

% Get clusters of connected molecules (both in space and time)
% as defined in Check_neighbors.m'
function fun_get_clusters_real_data_fast2(path,file,cluster_distance)
% path='D:\Mes Documents\MATLAB\SIMULATION\PALM\OUTPUT_SEPTEMBER2012\FPALM_ANALYSIS\';%for beam parameters
% file='connections.mat';

file_conn=[file(1:end-4),'_connections.mat'];
smfile=strcat(path,file_conn);
load(smfile,'sm_c');

path_out=path;
file_out=[file(1:end-4),'_clusters.mat'];
outfile=strcat(path_out,file_out);

%cluster_distance=5; % [Pixels] Distance to consider when looking if a molecule belongs to a cluster. 
%If the distance between the molecule and the cluster is more than
%cluster_distance, the search is not done

n_a=length(sm_c); % # of activated molecules
sm_n_connect=cell2mat({sm_c.n_connect});

%get the non connected molecules
w_n_non_connect=find(sm_n_connect == 0);
n_non_c=length(w_n_non_connect); % # of non connected molecules
sm_non_c=sm_c(w_n_non_connect);

%get # of connected molecules
w_n_connect=find(sm_n_connect > 0);
n_c=length(w_n_connect); % # of connected molecules
sm_c=sm_c(w_n_connect);


n_initial_clusters=fix(n_c/2); %Take half of connected molecules
clusters(1:n_initial_clusters)=struct(...
    'x', [], ... % x coordinates of cluster members
    'y', [], ... % y coordinates of cluster members
    'n_members', 0, ... % number of molecules belonging to that cluster
    'members',[], ... % indices of molecules that belong to that cluster
    'activated',0, ... % activation frame (of first molecule in cluster to be activated)
    'bleached',0, ... % bleaching frame (of last molecule in cluster to be bleached)
    'tot_trace',[] ... % total trace of cluster
    );
clusters_x=zeros(1,n_initial_clusters); % Define arrays for x coordinate of first member of cluster rather than use the .x field to improve speed
clusters_y=zeros(1,n_initial_clusters); % Define arrays for x coordinate of first member of cluster rather than use the .x field to improve speed
cluster_n_members=zeros(1,n_initial_clusters); % Define arrays for number of members in cluster rather than use the .n_members field to improve speed

% Define first cluser with first molecule with connections
clusters(1).n_members=sm_c(1).n_connect+1; % +1 to add the molecule itself
clusters(1).members=horzcat(sm_c(1).index, sm_c(1).connect); % +1 to add the molecule itself
clusters_x(1)=sm_c(1).x;
clusters_y(1)=sm_c(1).y;

% Go through all molecules
n_active_clusters=1; % # of active clusters
for i=2:n_c
    if i/100==fix(i/100)
        clc;
        disp(['Molecules [%]: ',num2str(100*i/n_c)]);
    end
    
    %search existing clusters that are closed to sm_c(i)
    d2=(clusters_x(1:n_active_clusters)-sm_c(i).x).^2+(clusters_y(1:n_active_clusters)-sm_c(i).y).^2;
    w_clusters=find(d2<cluster_distance^2);
    loc_n_active_clusters=length(w_clusters);
    
    indices=[sm_c(i).index,sm_c(i).connect];
    
    if loc_n_active_clusters>0
        %define indices that intersec with existing clusters
        clear('to_merge'); % reset this variable
        to_merge(1:loc_n_active_clusters)=struct('intersec', 0, 'indices', []);
        %look at intersection of current set of neighbors with existing clusters
        n_clusters_intersec=0; %# of intersecing clusters
        
        for k=1:loc_n_active_clusters
            [to_merge(k).intersec,to_merge(k).indices]=get_cluster_intersection(indices,clusters(w_clusters(k))); % Add current index to those to be potentially merged
        end
        
        cluster_intersec=cell2mat({to_merge.intersec});
        w=find(cluster_intersec>0);
        if ~isempty(w) %if intersection with some existing clusters
            n_clusters_intersec=length(w); %# of intersecing clusters
            intersec_indices=to_merge(w).indices; % all the intersecting indices
            free_indices=get_free_indices(indices,intersec_indices); % all the remaining indices
            %add free_indices to first cluster
            clusters(w_clusters(w(1))).n_members=clusters(w_clusters(w(1))).n_members+length(free_indices);
            clusters(w_clusters(w(1))).members=[clusters(w_clusters(w(1))).members,free_indices];
            %merge subsequent intersecting clusters with w(1)
            if n_clusters_intersec>1
                for u=2:n_clusters_intersec
                    clusters(w_clusters(w(1))).n_members=clusters(w_clusters(w(1))).n_members+clusters(w_clusters(w(u))).n_members;
                    clusters(w_clusters(w(1))).members=[clusters(w_clusters(w(1))).members,clusters(w_clusters(w(u))).members];
                    cluster_n_members(w_clusters(w(u)))=-1;
                    %clusters(w_clusters(w(u))).n_members=-1; % set to a negative # for cluster removal
                end
                
                n_active_clusters=n_active_clusters-n_clusters_intersec+1;
                %remove unused clusters
                clusters_x=clusters_x(cluster_n_members~=-1);
                clusters_y=clusters_y(cluster_n_members~=-1);
                clusters=clusters(cluster_n_members~=-1);
                cluster_n_members=cluster_n_members(cluster_n_members~=-1);
            end
        else %if no intersection, define a new cluster
            n_active_clusters=n_active_clusters+1;
            clusters(n_active_clusters).n_members=length(indices);
            clusters(n_active_clusters).members=indices;
            clusters_x(n_active_clusters)=sm_c(i).x;
            clusters_y(n_active_clusters)=sm_c(i).y;
        end
    else % There was no clusters close to the current molecule so create a new one
        n_active_clusters=n_active_clusters+1;
        clusters(n_active_clusters).n_members=length(indices);
        clusters(n_active_clusters).members=indices;
        clusters_x(n_active_clusters)=sm_c(i).x;
        clusters_y(n_active_clusters)=sm_c(i).y;
    end
end

clusters=clusters(1:n_active_clusters); % Remove unused clusted
clusters_x=clusters_x(1:n_active_clusters);
clusters_y=clusters_y(1:n_active_clusters);

% Mean size of clusters
clusters_n_members=cell2mat({clusters.n_members});
mean_cluster_size=mean(clusters_n_members);
disp(['Mean size of clusters [# of mol]:',num2str(mean_cluster_size)]);

[h,x]=hist(clusters_n_members,10);
bar(x,h);
xtitle='Cluster size';
ytitle='# of clusters';
fig_fontsize=16;
xlabel(xtitle,'fontsize',fig_fontsize,'fontweight','b')
ylabel(ytitle,'fontsize',fig_fontsize,'fontweight','b')

disp('Saving data ...');
save(outfile,'clusters','sm_non_c');
