# Supplementary material for: In cellulo Evaluation of Phototransformation Quantum Yields in Fluorescent Proteins Used As Markers for Single-Molecule Localization Microscopy
Source: PLoS One. 2014 Jun 10;9(6):e98362. doi: 10.1371/journal.pone.0098362 (PMC4051587; doi:10.1371/journal.pone.0098362)
Supplement: Scripts S1 — Matlab scripts for simulation of PALM data sets and for the extraction of phototransformation yields. (ZIP) [file pone.0098362.s015.zip › YIELD_EXTRACTION/fun_get_N_blinking_hist.m]

function [h_blink_reg, mean_blink] = fun_get_N_blinking_hist(path,file,beam_parameters_file,...
    blink_range, frame_range, n_reg)
%
% blink_range=[0 1e+10]; % [0 0]; Set the blink range for selection of molecules
% spread_contrast=0.01; % Set to bigger values (up to 1) to decrease contrast

plot_blink_hist=1; % Plot blinking histogra�m

%Beam parameters
load(beam_parameters_file,'x_c','y_c','sig_x','sig_y');

disp('Reading trace files ...');
file_split_traces=[file(1:end-4),'_split_traces.mat'];
clusterfile=strcat(path,file_split_traces);
load(clusterfile,'sm_split','im_par');
disp('Done ...');

s_activated=cell2mat({sm_split.activated});
w_select=find(s_activated>=frame_range(1) & s_activated<=frame_range(2));
if isempty(w_select)
    disp('No molecule selected !! Returning.');
    return;
end

sm_split=sm_split(w_select);
n_mol=length(sm_split);

disp(['Number of selected molecules: ',num2str(n_mol)]);

sm_split_x=cell2mat({sm_split.x}); % in pixels
sm_split_y=cell2mat({sm_split.y}); % in pixels

[region_mol, ~, ~] = get_regions(n_reg, sm_split_x, sm_split_y, im_par.n, im_par.m, x_c, y_c, sig_x, sig_y);

%Get histograms
n_x_blink=blink_range(2)-blink_range(1)+1;
h_blink_reg(1:n_reg)=struct(...
    'h_blink',zeros(n_x_blink,1),...
    'x_blink',zeros(n_x_blink,1)...
    );

mean_blink=zeros(n_reg,4); % [n_mol, mean_blink, n_noblink, n_blink]

for i=1:n_reg
    w_mol=find(region_mol==i);
    loc_n_mol=length(w_mol);
    n_blink=zeros(1,loc_n_mol);
    if loc_n_mol>0
        for j=1:loc_n_mol
            n_blink(j)=sm_split(w_mol(j)).n_blinks;
        end
    end
    mean_blink(i,:)=[loc_n_mol mean(n_blink) length(find(n_blink==0)) length(find(n_blink>0))];
    w_blink_ok= n_blink>=blink_range(1) & n_blink<=blink_range(2) & n_blink~=-1;
    n_blink=n_blink(w_blink_ok);
    [h_blink_reg(i).h_blink, h_blink_reg(i).x_blink]=hist(n_blink,blink_range(1):blink_range(2));
end

if plot_blink_hist==1
    figure;
    set(gcf, 'color', [1 1 1])
    for k=1:n_reg
    subplot(n_reg,1,k,'FontSize',12);
    %subplot(n_reg,1,k);
    bar(h_blink_reg(k).x_blink,h_blink_reg(k).h_blink,'r');
    xlim([blink_range(1),blink_range(2)]);
    xtitle='Number of blinking events per molecule';
    ytitle='# of molecules';
    fig_fontsize=12;
    xlabel(xtitle,'fontsize',fig_fontsize,'fontweight','b');
    ylabel(ytitle,'fontsize',fig_fontsize,'fontweight','b');
    end
end
