# Supplementary material for: In cellulo Evaluation of Phototransformation Quantum Yields in Fluorescent Proteins Used As Markers for Single-Molecule Localization Microscopy
Source: PLoS One. 2014 Jun 10;9(6):e98362. doi: 10.1371/journal.pone.0098362 (PMC4051587; doi:10.1371/journal.pone.0098362)
Supplement: Scripts S1 — Matlab scripts for simulation of PALM data sets and for the extraction of phototransformation yields. (ZIP) [file pone.0098362.s015.zip › YIELD_EXTRACTION/fun_get_point_by_point_trace.m]

% Transform .tot_trace type of sm trace into point by point trace 
% The state of the trace is given every millisecond from t_start [ms] to t_end
% [ms]
function pbp_trace=fun_get_point_by_point_trace(trace,t_start,t_end)

t_trace=trace(1,:);
s_trace=trace(2,:);
t_pbp_trace=(t_start:t_end); 
s_pbp_trace=2*ones(1,length(t_pbp_trace));

%Handle start time
t_trace_start=t_trace(1)*1e-4; % search start time in ms (t_trace given in 0.1 usec unit)
s_pbp_trace(t_pbp_trace<t_trace_start)=0;

%Handle bleaching time
w_bleach=find(s_trace==0,1,'first'); % search bleaching event
if ~isempty(w_bleach) && s_trace(w_bleach-1)==2 && t_trace(w_bleach-1)==t_trace(w_bleach)
    t_bleach=t_trace(w_bleach)/10000; % divide by 10000 to get in [ms]
    s_pbp_trace(t_pbp_trace>=t_bleach)=0;
else
    %disp('Error: no bleaching event found !');
end

%Handle blinking times
w_blink=find(s_trace(1:end-1)==1); % if last point is in blinked state, trace did not complete to bleaching
if ~isempty(w_blink) % some blinking events found
    for k=1:length(w_blink)
        if s_trace(w_blink(k)+1)==1 && t_trace(w_blink(k)+1)>t_trace(w_blink(k))
            t_start_blink=t_trace(w_blink(k))/10000; % divide by 10000 to get in [ms]
            t_end_blink=t_trace(w_blink(k)+1)/10000; % divide by 10000 to get in [ms];
            s_pbp_trace(t_pbp_trace>=t_start_blink & t_pbp_trace<t_end_blink)=1;
        end
    end
end
 pbp_trace=[t_pbp_trace;s_pbp_trace];
 
