# Supplementary material for: In cellulo Evaluation of Phototransformation Quantum Yields in Fluorescent Proteins Used As Markers for Single-Molecule Localization Microscopy
Source: PLoS One. 2014 Jun 10;9(6):e98362. doi: 10.1371/journal.pone.0098362 (PMC4051587; doi:10.1371/journal.pone.0098362)
Supplement: Scripts S1 — Matlab scripts for simulation of PALM data sets and for the extraction of phototransformation yields. (ZIP) [file pone.0098362.s015.zip › YIELD_EXTRACTION/fun_get_tau_c.m]

%Get a tau_c curve for a given number of molecules n_mol
function tau_c_opt=fun_get_tau_c(sm,im_par,n_mol,tau_c_max)

n_combine=100; % # of trial traces
%n_mol=20;
tau_c_min=0; % Minimum tau_c to be tested [s]
% tau_c_max=1; % Maximum tau_c to be tested [s]
n_tau_c=50; % # of tau_c values to be tested
activation_frame_min=1; % activation frame range 
activation_frame_max=im_par.n_images; % activation frame range 
plot_trace=0; % [0/1] To see the traces

%End user input

tau_cs=tau_c_min + (0:n_tau_c-1)*(tau_c_max-tau_c_min)./(n_tau_c-1);
n_t=zeros(n_combine,n_tau_c); % Array with the obtained # of split traces
av_n_t=zeros(1,n_tau_c);
counting_error=zeros(1,n_tau_c);

%Select only activated molecules
sm_activated=cell2mat({sm.activated});
sm_bleached=cell2mat({sm.bleached});

w_activated= sm_activated > 0 & sm_activated >= activation_frame_min & ...
    sm_activated <= activation_frame_max & sm_bleached > 0;

sm=sm(w_activated);

frame_time=im_par.duration*10000;

if plot_trace==1
    figure(1);
    figure(2);
    ff=1/(10000*im_par.duration);
end
for i=1:n_combine
    if i/10==fix(i/10)
        clc
        disp(['Trials [%]: ',num2str(100*i/n_combine)]);
    end
    
    %Pick n_mol traces randomly and combine them
    check_w=0;
    while check_w==0
        w=fix(rand(1,n_mol).*length(sm));
        w(w==0)=1;
        %Avoid having twice the same trace of a trace starting at frame #0
        sw=w-circshift(w,[1,1]);
        w_zero=find(sw==0 | min(w)==0, 1);
        if isempty(w_zero)  || n_mol==1
            check_w=1;
        end
    end
    
    %trim traces
    for k=1:n_mol
        trace=sm(w(k)).tot_trace;
        act_time=(sm(w(k)).activated-1)*im_par.duration*1e+4;
        x=trace(1,:);
        w_trim=find(x>=act_time);
        trace=[trace(1,w_trim);trace(2,w_trim)];
        sm(w(k)).tot_trace=trace;
    end
    
    while isempty(sm(w(1)).tot_trace) % Handle case where there is a pb with empty trace
        w(1)=fix(rand(1,1).*length(sm));
    end
    merged_trace=sm(w(1)).tot_trace;
    for j=2:n_mol % Get a merged trace
        while isempty(sm(w(j)).tot_trace) % Handle case where there is a pb with empty trace
            w(j)=fix(rand(1,1).*length(sm));
        end
        merged_trace=merge_trace(merged_trace,sm(w(j)).tot_trace);
    end
    if plot_trace==1
        figure(1);
        plot(ff*merged_trace(1,:), merged_trace(2,:));
        hold on
        plot(ff*merged_trace(1,:), merged_trace(2,:),'*');
        for j=1:n_mol
            c=rand(1,3);
            line(ff*sm(w(j)).tot_trace(1,:), sm(w(j)).tot_trace(2,:)+2*j,'color',c);
            plot(ff*sm(w(j)).tot_trace(1,:), sm(w(j)).tot_trace(2,:)+2*j,'*','color',c);
        end
        hold off
        
        i
        reply = input(['OK ? Y/N [Y]: '], 's');
    end
    for k=1:n_tau_c % Split the merged trace
        % Here we do not care about X/Y scatter so we use f_split_trace
        % instead of the newer f_split_trace2
        [n_t(i,k), traces]=f_split_trace(merged_trace, tau_cs(k), ...
            frame_time, 0, 0);
        if plot_trace==1
            figure(2);
            plot(ff*merged_trace(1,:), merged_trace(2,:));
            hold on
            plot(ff*merged_trace(1,:), merged_trace(2,:),'*');
            for j=1:n_t(i,k)
                c=rand(1,3);
                line(ff*traces(j).tot_trace(1,:), traces(j).tot_trace(2,:)+2*j,'color',c);
                plot(ff*traces(j).tot_trace(1,:), traces(j).tot_trace(2,:)+2*j,'*','color',c);
            end
            hold off
            k
            disp(['Used Tau_c [s]: ',num2str(tau_cs(k))]);
            disp(['Found # of traces: ',num2str(n_t(i,k))]);
            disp(['Counting error = : ',num2str(n_t(i,k)-n_mol)]);
            reply = input(['OK ? Y/N [Y]: '], 's');
        end
        
    end
end

%Take the average over the n_combine tests
for i=1:n_tau_c
    av_n_t(i)=mean(n_t(:,i));
    counting_error(i)=av_n_t(i)-n_mol;
end

%Plot av_n_t as a function of tau_c
plot(tau_cs,counting_error, 'LineWidth',2,'Color','red');
title(gca,'Tau_c curve', 'FontWeight','bold');
xlabel('Tau_c [s]','fontsize',12,'fontweight','b')
ylabel('Counting error','fontsize',12,'fontweight','b')
hold on
w_best=find(abs(counting_error)==min(abs(counting_error)));
plot(tau_cs(w_best),counting_error(w_best), 'b*');
hold off
pause(0.01);

tau_c_opt=tau_cs(round(mean(w_best)));
disp(['Optimum tau_c value is [s]: ',num2str(tau_c_opt)]);
