# Supplementary material for: In cellulo Evaluation of Phototransformation Quantum Yields in Fluorescent Proteins Used As Markers for Single-Molecule Localization Microscopy
Source: PLoS One. 2014 Jun 10;9(6):e98362. doi: 10.1371/journal.pone.0098362 (PMC4051587; doi:10.1371/journal.pone.0098362)
Supplement: Scripts S1 — Matlab scripts for simulation of PALM data sets and for the extraction of phototransformation yields. (ZIP) [file pone.0098362.s015.zip › YIELD_EXTRACTION/fun_get_tau_c_curve.m]

%Get a tau_c curve for a given number of molecules n_mol
function tau_c_curve=fun_get_tau_c_curve(smfile, input_par, tau_c_max)

clc;
disp('Loading files ...');
n_mol_ini=1;
n_mol_final=20;
n_mol_array=(n_mol_ini:n_mol_final);
tau_c_curve=zeros(3,length(n_mol_array));
load(smfile,'im_par','sm');

im_par.n_images=input_par.n_images;
im_par.duration=input_par.frame_duration;

figure
pause(0.01);
for i=1:length(n_mol_array)
   disp(['n_mol: ',num2str(n_mol_array(i))]);
   tau_c_curve(1,i)= n_mol_array(i);
   tau_c_curve(3,i)= fun_get_tau_c(sm,im_par,n_mol_array(i),tau_c_max);
end

%Plot 
x=tau_c_curve(1,:)';
y=tau_c_curve(3,:)';
ft_ = fittype('power2');
% Fit this model using power law
cf_ = fit(x,y,ft_);
xfit=(5:100)/5;
yfit=cf_(xfit);
plot(x, y,'s','LineWidth',1,...
    'MarkerEdgeColor','b',...
    'MarkerFaceColor','c',...
    'MarkerSize',8);
xtitle='Number of Molecules';
ytitle='Optimal \tau_c [s]';
xlabel(xtitle,'fontsize',16,'fontweight','b')
ylabel(ytitle,'fontsize',16,'fontweight','b')
line(xfit, yfit,'Color','Blue','LineWidth',2.5);
%Use the fitted values instead of the original values
tau_c_curve(2,:)=cf_(tau_c_curve(1,:));
