# Supplementary material for: In cellulo Evaluation of Phototransformation Quantum Yields in Fluorescent Proteins Used As Markers for Single-Molecule Localization Microscopy
Source: PLoS One. 2014 Jun 10;9(6):e98362. doi: 10.1371/journal.pone.0098362 (PMC4051587; doi:10.1371/journal.pone.0098362)
Supplement: Scripts S1 — Matlab scripts for simulation of PALM data sets and for the extraction of phototransformation yields. (ZIP) [file pone.0098362.s015.zip › YIELD_EXTRACTION/fun_merge_cluster_trace_real_data2.m]

%Merge traces from all single molecules forming a cluster 
%Get a new form of sm data that can be processed normally
%Change June14:  sort each cluster so that each members of the clusters are
%sorted in ascending order for activation frame
function fun_merge_cluster_trace_real_data2(path,file,plot_trace)

clc;
disp('Loading files ...');
file_cluster=[file(1:end-4),'_clusters.mat'];
smfile=strcat(path,file_cluster);
load(smfile,'clusters','sm_non_c');

file_struct=[file(1:end-4),'_structure.mat'];
smfile=strcat(path,file_struct);
load(smfile,'im_par','sm');

file_out=[file(1:end-4),'_clusters_traces.mat'];
outfile=strcat(path,file_out);

sm_activated=cell2mat({sm.activated});
sm_bleached=cell2mat({sm.bleached});

if plot_trace==1
    figure;
    ff=1/(10000*im_par.duration);
end

for k=1:length(clusters)
    if k/50==fix(k/50)
        clc
        disp(['Processed clusters [%]: ',num2str(100*k/length(clusters))]);
    end
    
    
    %Sort each cluster for activation frame
    indices=clusters(k).members;
    indices=unique(indices); %remove eventual repetitions
    loc_act=cell2mat({sm(indices).activated});
    [~,loc_index]=sort(loc_act,'ascend');
    for loc_i=1:clusters(k).n_members
        if loc_i<=length(loc_act)
            clusters(k).members(loc_i)=indices(loc_index(loc_i));
        else
            clusters(k).members(loc_i)=-1;
        end
    end
    clusters(k).members(clusters(k).members==-1)=[];
    clusters(k).n_members=length(loc_act);
   
    % remove trace before activation time
    for i=1:clusters(k).n_members
        trace=sm(indices(i)).tot_trace;
        act_time=(sm(indices(i)).activated-1)*im_par.duration*1e+4;
        x=trace(1,:);
        w=find(x>=act_time);
        trace=[trace(1,w);trace(2,w)];
        sm(indices(i)).tot_trace=trace;
    end
    clusters(k).activated=min(sm_activated(indices));
    clusters(k).bleached=max(sm_bleached(indices));
    cluster_trace=sm(indices(1)).tot_trace;
    
    %&&&&&&&&&&&&&&&&&&&&&&&&&&&&&&&&
    
%     x0=58.7041;
%     y0=73.7584;
%     loc_n=clusters(k).n_members;
%     for loc_i=1:loc_n
%         loc_x=sm(clusters(k).members(loc_i)).x;
%         loc_y=sm(clusters(k).members(loc_i)).y;
%         loc_d=(loc_x-x0).^2+(loc_y-y0).^2;
%         if loc_d<0.001;
%             disp('h');
%             t=clusters(k);
%             for loc_j=1:loc_n
%                 sm(t.members(loc_j)).activated
%                 sm(t.members(loc_j)).x
%                 
%             end
%         end
%     end
    % x=cell2mat({sm.x});
    % y=cell2mat({sm.y});
    % w0=find(((x-x0).^2+(y-y0).^2) < 0.001);
    
    %&&&&&&&&&&&&&&&&&&&&&&&&&&&&&&&&
    
    
    for i=2:clusters(k).n_members
        cluster_trace=merge_trace(cluster_trace,sm(indices(i)).tot_trace);
    end
    
    w_bug1=find(cluster_trace(2,:)==1); % Sometimes there is a glitch with one state value =1
    if ~isempty(w_bug1)
        for k_bug1=1:length(w_bug1)
            t_bug1=cluster_trace(1,w_bug1(k_bug1));
            w_t_bug1=find(cluster_trace(1,:)==t_bug1);
            if cluster_trace(2,min(w_t_bug1))==2 && cluster_trace(2,max(w_t_bug1))==2 ...
                    && cluster_trace(1,min(w_t_bug1))==cluster_trace(1,max(w_t_bug1))
                cluster_trace(:,w_t_bug1(2:end-1))=[];
            end
        end
    end
    
    clusters(k).tot_trace=cluster_trace;

    
    if plot_trace==1
        
        plot(ff*cluster_trace(1,:), cluster_trace(2,:));
        hold on
        plot(ff*cluster_trace(1,:), cluster_trace(2,:),'*');
        for i=1:clusters(k).n_members
            c=rand(1,3);
            line(ff*sm(indices(i)).tot_trace(1,:), sm(indices(i)).tot_trace(2,:)+2*i,'color',c);
            plot(ff*sm(indices(i)).tot_trace(1,:), sm(indices(i)).tot_trace(2,:)+2*i,'*','color',c);
        end
        xtitle='Frame #';
        fig_fontsize=14;
        xlabel(xtitle,'fontsize',fig_fontsize,'fontweight','b');        
        hold off
        
        k
        reply = input(['OK ? Y/N [Y]: '], 's');
    end
end
        
%set xy values
for k=1:length(clusters)
    x=[];y=[];a=[];
    members=clusters(k).members;
    for i=1:clusters(k).n_members
        x=horzcat(x,sm(clusters(k).members(i)).x);
        y=horzcat(y,sm(clusters(k).members(i)).y);
        a=horzcat(a,sm(clusters(k).members(i)).a);
    end
    clusters(k).x=x;
    clusters(k).y=y;
    clusters(k).a=a;
end

%get final 'virtual' molecules
tot_n_mol=length(clusters)+length(sm_non_c);
sm_f(1:tot_n_mol)=struct(...
    'x', [], ... % mean x coordinate of cluster members
    'y', [], ... % mean y coordinate of cluster members
    'sig_x', [], ... % mean rms x coordinate of cluster members
    'sig_y', [], ... % mean rms y coordinate of cluster members
    'members_x',[], ... % x coordinates of molecules that belong to that cluster
    'members_y',[], ... % y coordinates of molecules that belong to that cluster
    'a', 0, ... % mean amplitude of split trace when on
    'sig_a', 0, ... % rms amplitude of split trace when on
    'members_a',[], ... % amplitudes of molecules that belong to that split trace
    'n_members', 0, ... % number of molecules belonging to that cluster
    'members',[], ... % indices of molecules that belong to that cluster
    'activated',0, ... % activation frame (of first molecule in cluster to be activated)
    'bleached',0, ... % bleaching frame (of last molecule in cluster to be bleached)
    'tot_trace',[] ... % total trace of cluster
    );

for i=1:length(clusters)   
    sm_f(i).n_members=clusters(i).n_members;
    sm_f(i).members=clusters(i).members;
    sm_f(i).activated=clusters(i).activated;
    sm_f(i).bleached=clusters(i).bleached;
    sm_f(i).tot_trace=clusters(i).tot_trace;
    sm_f(i).x=mean(clusters(i).x); % Take average of x & y
    sm_f(i).y=mean(clusters(i).y);
    sm_f(i).a=mean(clusters(i).a);
    sm_f(i).sig_x=std(clusters(i).x); % Take average of x & y
    sm_f(i).sig_y=std(clusters(i).y);
    sm_f(i).sig_a=std(clusters(i).a);
    sm_f(i).members_x=clusters(i).x;
    sm_f(i).members_y=clusters(i).y;
    sm_f(i).members_a=clusters(i).a;
end

for i=length(clusters)+1:tot_n_mol
    k=i-length(clusters);
    sm_f(i).x=sm_non_c(k).x;
    sm_f(i).y=sm_non_c(k).y;
    sm_f(i).a=sm_non_c(k).a;
    sm_f(i).sig_x=0;
    sm_f(i).sig_y=0;
    sm_f(i).sig_a=0;
    sm_f(i).members_x=[sm_non_c(k).x];
    sm_f(i).members_y=[sm_non_c(k).y];
    sm_f(i).members_a=[sm_non_c(k).a];
    sm_f(i).n_members=1;
    sm_f(i).members=sm_non_c(k).index;
    sm_f(i).activated=sm_non_c(k).activated;
    sm_f(i).bleached=sm_non_c(k).bleached;
    sm_f(i).tot_trace=sm_non_c(k).tot_trace;
end

sig_x=im_par.raster*cell2mat({sm_f.sig_x});
sig_y=im_par.raster*cell2mat({sm_f.sig_y});

disp(['Average of  X coordinate scatter in clusters [nm]:',num2str(mean(sig_x))]);
disp(['Average of  Y coordinate scatter in clusters [nm]:',num2str(mean(sig_y))]);

figure;
[h_x,x]=hist(sig_x,10);
bar(x,h_x,'r'); hold on;
[h_y,y]=hist(sig_y,x);
bar(y,h_y,0.5,'g'); hold off;
xtitle='X and Y coordinate scatter in clusters [nm]';
ytitle='# of clusters';
fig_fontsize=16;
xlabel(xtitle,'fontsize',fig_fontsize,'fontweight','b')
ylabel(ytitle,'fontsize',fig_fontsize,'fontweight','b')
legend('X','Y');

clc
disp('Saving data ...');
save(outfile,'clusters', 'sm_non_c', 'sm_f');
