# Supplementary material for: In cellulo Evaluation of Phototransformation Quantum Yields in Fluorescent Proteins Used As Markers for Single-Molecule Localization Microscopy
Source: PLoS One. 2014 Jun 10;9(6):e98362. doi: 10.1371/journal.pone.0098362 (PMC4051587; doi:10.1371/journal.pone.0098362)
Supplement: Scripts S1 — Matlab scripts for simulation of PALM data sets and for the extraction of phototransformation yields. (ZIP) [file pone.0098362.s015.zip › YIELD_EXTRACTION/fun_plot_clusters_real_data2.m]

function fun_plot_clusters_real_data2(path,file,n_start, n_end)

clc;
disp('Loading files ...');
file_cluster=[file(1:end-4),'_clusters_traces.mat'];
smfile=strcat(path,file_cluster);
%load(smfile,'clusters','sm_non_c');
load(smfile,'sm_f');

file_struct=[file(1:end-4),'_structure.mat'];
smfile=strcat(path,file_struct);
load(smfile,'im_par','sm');

clc;
disp('Plotting ...');
plot_lines=0; % set to 1 if lines between dots to be plotted

% plot_image=0; % set to 1 if data frame to be plotted in that case enter filename and threshold below
% impath='D:\Mes Documents\MATLAB\SIMULATION\PALM\OUTPUT_SEPTEMBER2012\ACT_3\BLINK_ON_ANISO_ON\DATA\';%for
% imfile='PALM_BLINK_ON_ANISO_ON_READOUT_ACT_3_ch1.tif';
% min_thresh=2000; % Threshold for visualization of sm image


%plot the clusters
figure(1);
clf; % Clear current content
hold on;
%for k=n_start:min(n_start+n_to_plot,length(clusters))

n_members=cell2mat({sm_f.n_members});
wc=find(n_members>1);
ws=find(n_members==1);
clusters=sm_f(wc);
sm_non_c=sm_f(ws);


for k=1:length(clusters)
    %Only plot clusters in the selected frames
    if clusters(k).activated>=n_start && clusters(k).activated<=n_end
        c=[rand(1,2), 0];
        for i=1:clusters(k).n_members
            x=im_par.raster*sm(clusters(k).members(i)).x/1000; %Invert x & y for compatibility with imageJ
            y=im_par.raster*im_par.m/1000-im_par.raster*sm(clusters(k).members(i)).y/1000;
            %         sm(clusters(k).members(i)).x
            %         sm(clusters(k).members(i)).y
            plot(x,y,'*','color',c);hold on
            if i>1 && plot_lines==1
                x0=im_par.raster*sm(clusters(k).members(i-1)).x/1000; %Invert x & y for compatibility with imageJ
                y0=im_par.raster*im_par.m/1000-im_par.raster*sm(clusters(k).members(i-1)).y/1000;
                line([x0 x],[y0 y],'Color',c,'LineWidth',2); hold on
            end
        end
    end
end

%for k=fix(n_start*n_to_plot*length(sm_non_c)/length(clusters)):fix(min((n_start+n_to_plot)*length(sm_non_c)/length(clusters),length(sm_non_c)))
for k=1:length(sm_non_c)
    if sm_non_c(k).activated>=n_start && sm_non_c(k).activated<=n_end
        c=[rand(1,2), 0];
        x=im_par.raster*sm_non_c(k).x/1000; %Invert x & y for compatibility with imageJ
        y=im_par.raster*im_par.m/1000-im_par.raster*sm_non_c(k).y/1000;
        plot(x,y,'O','color',c);hold on
    end
end

xtitle='distance in �m';
ytitle='distance in �m';
fig_fontsize=16;
xlabel(xtitle,'fontsize',fig_fontsize,'fontweight','b');
ylabel(ytitle,'fontsize',fig_fontsize,'fontweight','b');
xlim([0 im_par.raster*im_par.n/1000]);
ylim([0 im_par.raster*im_par.m/1000]);
hold off;

% if plot_image==1
%     imfile=strcat(impath,imfile);    
%     figure(2);
%     i1=double(imread(imfile,n_start));
%     imagesc(i1,[0 min_thresh]); axis image; colormap gray; colorbar;
%     hold on
%     
%     for k=1:length(clusters)
%         %Only plot clusters in the selected frames
%         if clusters(k).activated==n_start
%             for i=1:clusters(k).n_members
%                 x=sm(clusters(k).members(i)).x; %Invert x & y for compatibility with imageJ
%                 y=sm(clusters(k).members(i)).y;
%                 boxes_xy=[x, y, 1]; % 1 for green color
%                 draw_boxes(1,boxes_xy,4);
%             end
%         end
%     end
%     
%     for k=1:length(sm_non_c)
%         if sm_non_c(k).activated>=n_start && sm_non_c(k).activated<=n_end
%             x=sm_non_c(k).x; %Invert x & y for compatibility with imageJ
%             y=sm_non_c(k).y;
%             boxes_xy=[x, y, -1]; % 1 for green color
%             draw_boxes(1,boxes_xy,4);
%         end
%     end
%     
%     hold off
% end


%clc;
disp('Done !');
