# Supplementary material for: In cellulo Evaluation of Phototransformation Quantum Yields in Fluorescent Proteins Used As Markers for Single-Molecule Localization Microscopy
Source: PLoS One. 2014 Jun 10;9(6):e98362. doi: 10.1371/journal.pone.0098362 (PMC4051587; doi:10.1371/journal.pone.0098362)
Supplement: Scripts S1 — Matlab scripts for simulation of PALM data sets and for the extraction of phototransformation yields. (ZIP) [file pone.0098362.s015.zip › YIELD_EXTRACTION/fun_regionsorted_molecules.m]

function [Counts_per_frame,frame_timing]=fun_regionsorted_molecules(ellipse_a,ellipse_b,beamfile,eizelfile,exp_time)    

    load(beamfile,'x_c','y_c','sig_x','sig_y');
    load(eizelfile,'xf_all','yf_all','framenum_all');

    inv_ellipse_a=1./ellipse_a;
    sqr_inv_ellipse_a=inv_ellipse_a.^2;
    inv_ellipse_b=1./ellipse_b;
    sqr_inv_ellipse_b=inv_ellipse_b.^2;
    
    eliptical_measure=((xf_all-x_c).^2)*sqr_inv_ellipse_a + ((yf_all-y_c).^2)*sqr_inv_ellipse_b;
    regions=length(ellipse_a); %I=(100-80)%,(80-60)%,(60-40)%(40-20)% of I0
    n_mols=length(xf_all);
    
    Regional_xf_all=zeros(n_mols,regions);
    Regional_yf_all=zeros(n_mols,regions);
    Regional_framenum_all=zeros(n_mols,regions);
    
    for i=1:n_mols
        region_mol=min(find(eliptical_measure(i,:)<=1));
        Regional_xf_all(i,region_mol)=xf_all(i);
        Regional_yf_all(i,region_mol)=yf_all(i);
        Regional_framenum_all(i,region_mol)=framenum_all(i);
    end
    
    frames_per_region=zeros(1,regions);
    Counts_per_frame=zeros(max(max(Regional_framenum_all)),regions);
    frame_bins=1:1:max(max(Regional_framenum_all));
    for i=1:regions
        frames_per_region(i)=max(Regional_framenum_all(:,i));
        B=Regional_framenum_all(:,i);
        B(find(B==0))=[];
        Counts_per_frame(:,i)=hist(B,frame_bins);
    end
    frame_timing=(exp_time/1000).*frame_bins;

    
    
    
