# Supplementary material for: In cellulo Evaluation of Phototransformation Quantum Yields in Fluorescent Proteins Used As Markers for Single-Molecule Localization Microscopy
Source: PLoS One. 2014 Jun 10;9(6):e98362. doi: 10.1371/journal.pone.0098362 (PMC4051587; doi:10.1371/journal.pone.0098362)
Supplement: Scripts S1 — Matlab scripts for simulation of PALM data sets and for the extraction of phototransformation yields. (ZIP) [file pone.0098362.s015.zip › YIELD_EXTRACTION/fun_round_trace_by_frame2.m]

%Round up a trace to frame limits
%If trace is on during less than delta_threshold in [0-1],then it is set to off for
%entire frame
%frame_time in [ms]
function rounded_trace=fun_round_trace_by_frame2(trace,frame_time,delta_threshold, plot_on)

t_trace=trace(1,:);
s_trace=trace(2,:);

rounded_t_trace=t_trace;
rounded_s_trace=s_trace;
%plot_on=1; % Turn on to plot for debugging

% frame window
first_frame=fix(t_trace(1)/(frame_time*10000));
last_frame=ceil(t_trace(end)/(frame_time*10000));

v=2; % Index for rounded trace
for current_frame=first_frame:last_frame-1
    
    lower_near_frame=current_frame;
    lower_near_frame_time=lower_near_frame*frame_time*1e+4;
    uper_near_frame=lower_near_frame+1;
    uper_near_frame_time=uper_near_frame*frame_time*1e+4;
    
%     if current_frame==161
%         disp('Ok');
%     end
    
    % Look at all points in this frame
    w_in_frame=find(t_trace >= lower_near_frame_time & t_trace < uper_near_frame_time);
    % Study only the first one if present
    if ~isempty(w_in_frame) % Only look at points in between frame limits
        
        %Get the state of the trace at the last point
        final_frame_state=s_trace(w_in_frame(end)); % Can be 2, 1 or 0
        
        
        t_start=lower_near_frame*frame_time;
        t_end=uper_near_frame*frame_time;
        pbp_trace=fun_get_point_by_point_trace(trace,t_start,t_end); % Transform the trace into a point by point trace
        f_on=length(find(pbp_trace(2,:)==2))/length(pbp_trace(2,:));
        
        if f_on>=delta_threshold % the entire frame should be on
            
            %Test for a glitch
            if v>2 % if on before but with a glitch, remove possible glitch
                if rounded_s_trace(v-1)==1 && rounded_s_trace(v-2)==2 && rounded_t_trace(v-1)==rounded_t_trace(v-2) 
                    glitch=1;
                else glitch=0; end
            else glitch=0; end
            
            %Look at the preceding point
            if rounded_s_trace(v-1)==2 && rounded_s_trace(max(v-2,1))==2 % if on before, continue so until end of frame
                rounded_s_trace(v)=2;
                rounded_t_trace(v)=uper_near_frame*frame_time*10000;
                v=v+1;
            elseif glitch==1 % if on before but with a glitch, remove possible glitch
                rounded_t_trace(v-2:v-1)=[];
                rounded_s_trace(v-2:v-1)=[];
                v=v-2;
                rounded_s_trace(v)=2;
                rounded_t_trace(v)=uper_near_frame*frame_time*10000;
                v=v+1;
            else % if off before, switch on at start of frame
                rounded_s_trace(v)=1;
                rounded_t_trace(v)=lower_near_frame*frame_time*10000;
                rounded_s_trace(v+1)=2;
                rounded_t_trace(v+1)=lower_near_frame*frame_time*10000;
                rounded_s_trace(v+2)=2;
                rounded_t_trace(v+2)=uper_near_frame*frame_time*10000;
                v=v+3;
            end
            if final_frame_state<2 % add a point if next frame should start non-fluorescent
                rounded_s_trace(v)=final_frame_state;
                rounded_t_trace(v)=uper_near_frame*frame_time*10000;
                v=v+1;
            end
        else % the entire frame should be off
            
            %Test for a glitch
            if v>2 % if off before but with a glitch, remove possible glitch
                if rounded_s_trace(v-1)==2 && rounded_s_trace(v-2)==1 && rounded_t_trace(v-1)==rounded_t_trace(v-2) % remove possible glitch
                    glitch=1;
                else glitch=0; end
            else glitch=0; end
            
            %Look at the preceding point
            
            if glitch==1
                rounded_s_trace(v-2:v-1)=[];
                rounded_t_trace(v-2:v-1)=[];
                v=v-2;
                rounded_s_trace(v)=1;
                rounded_t_trace(v)=uper_near_frame*frame_time*10000;
                v=v+1;
            elseif rounded_s_trace(v-1)==2 && rounded_s_trace(max(v-2,1))==2 % if on switch off at start of frame
                rounded_s_trace(v)=2;
                rounded_t_trace(v)=lower_near_frame*frame_time*10000;
                rounded_s_trace(v+1)=1;
                rounded_t_trace(v+1)=lower_near_frame*frame_time*10000;
                rounded_s_trace(v+2)=1;
                rounded_t_trace(v+2)=uper_near_frame*frame_time*10000;
                v=v+3;
            else % if off before continue so until end of frame
                rounded_s_trace(v)=1;
                rounded_t_trace(v)=uper_near_frame*frame_time*10000;
                v=v+1;
            end
            
            if final_frame_state<2 % add a point if next frame should start non-fluorescent
                rounded_s_trace(v)=final_frame_state;
                rounded_t_trace(v)=uper_near_frame*frame_time*10000;
                v=v+1;
            end
        end
    end
    
    %test for bleaching: if bleached, add a zero point
    if rounded_s_trace(v-1)==0
        if rounded_s_trace(v-2)==2
            rounded_s_trace(v)=0;
            rounded_t_trace(v)=(uper_near_frame+1)*frame_time*10000;
            v=v+1;
        else
            if v>3
                if rounded_s_trace(v-2)==1 && rounded_s_trace(v-3)==1
                    rounded_s_trace(v-2)=0;
                    rounded_s_trace(v-3)=0;
                end
                if v>5
                    if rounded_s_trace(v-4)==1 && rounded_s_trace(v-5)==1
                        rounded_s_trace(v-4)=0;
                        rounded_s_trace(v-5)=0;
                    end
                end
            end
        end
    end
    if plot_on==1
        plot(t_trace/300000,s_trace,'b','LineWidth',4); hold on
        plot(t_trace(w_in_frame)/300000,s_trace(w_in_frame),'*r'); hold on
        
        
        plot(rounded_t_trace(1:v-1)/300000,rounded_s_trace(1:v-1)+3,'r','LineWidth',4);
        %xlim([t_start/im_par.duration-1 t_end/im_par.duration+1]);
        ylim([-2 8]);
        xtitle='Frame(#)';
        ytitle='Molecule state';
        fig_fontsize=16;
        xlabel(xtitle,'fontsize',fig_fontsize,'fontweight','b');
        ylabel(ytitle,'fontsize',fig_fontsize,'fontweight','b');
        title(gca,'Single molecule trace','fontsize',fig_fontsize,'FontWeight','bold');
        hold off
        
        lower_near_frame
        uper_near_frame
        v
        input('Ok ?');
    end
    %end
end

rounded_t_trace=rounded_t_trace(1:v-1);
rounded_s_trace=rounded_s_trace(1:v-1);

rounded_trace=[rounded_t_trace;rounded_s_trace];
