# Supplementary material for: In cellulo Evaluation of Phototransformation Quantum Yields in Fluorescent Proteins Used As Markers for Single-Molecule Localization Microscopy
Source: PLoS One. 2014 Jun 10;9(6):e98362. doi: 10.1371/journal.pone.0098362 (PMC4051587; doi:10.1371/journal.pone.0098362)
Supplement: Scripts S1 — Matlab scripts for simulation of PALM data sets and for the extraction of phototransformation yields. (ZIP) [file pone.0098362.s015.zip › YIELD_EXTRACTION/fun_split_traces_real_data.m]

%Merge traces from all single molecules forming a cluster
%Get a new form of sm data that can be processed normally
function [n_initial, n_final]=fun_split_traces_real_data(path,file,tau_c, ...
    plot_trace,filter_trace,sig_limit,plot_stat,plot_bad_traces)

%n_initial is the # of initial clusters
%n_final is the # of final split traces

clc;
disp('Loading files ...');
file_cluster_trace=[file(1:end-4),'_clusters_traces.mat'];
clusterfile=strcat(path,file_cluster_trace);
load(clusterfile,'sm_f');
sm=sm_f;

file_struct=[file(1:end-4),'_structure.mat'];
smfile=strcat(path,file_struct);
load(smfile,'im_par');

file_out=[file(1:end-4),'_split_traces.mat'];
outfile=strcat(path,file_out);

frame_time=im_par.duration*10000;

if plot_trace==1
    figure;
    ff=1/(10000*im_par.duration);
end

max_n_mol= 10*length(sm);

sm_split(1:max_n_mol)=struct(...
    'x', 0, ... % mean x coordinate of split trace
    'y', 0, ... % mean y coordinate of split trace
    'sig_x', 0, ... % rms x coordinate of split trace
    'sig_y', 0, ... % rms y coordinate of split trace
    'members_x',[], ... % x coordinates of molecules that belong to that split trace
    'members_y',[], ... % y coordinates of molecules that belong to that split trace
    'n_members', 0, ... % number of molecules belonging to that split trace
    'members',[], ... % indices of molecules that belong to that split trace
    'a', 0, ... % mean amplitude of split trace when on
    'snr', 0, ... % mean snr of split trace when on
    'sig_a', 0, ... % rms amplitude of split trace when on
    'sig_snr', 0, ... % rms snr of split trace when on
    'members_a',[], ... % amplitudes of molecules that belong to that split trace
    'members_snr',[], ... % snr of molecules that belong to that split trace
    'n_blinks', 0, ... % number of blinking events for that cluster
    'frames_on',[], ... % frame # during which that cluster is on
    'activated',0, ... % activation frame (of first molecule in cluster to be activated)
    'bleached',0, ... % bleaching frame (of last molecule in cluster to be bleached)
    'tot_trace',[] ... % total trace of cluster
    );

j=0;
for k=1:length(sm)
    if k/100==fix(k/100)
        clc
        disp(['Processed traces for splitting [%]: ',num2str(100*k/length(sm))]);
    end
    [n_traces, traces]=f_split_trace2(sm(k), tau_c, frame_time);
    
    if plot_trace==1
        plot(ff*sm(k).tot_trace(1,:), sm(k).tot_trace(2,:));
        hold on
        plot(ff*sm(k).tot_trace(1,:), sm(k).tot_trace(2,:),'*');
        for i=1:n_traces
            c=rand(1,3);
            line(ff*traces(i).tot_trace(1,:), traces(i).tot_trace(2,:)+2*i,'color',c);
            plot(ff*traces(i).tot_trace(1,:), traces(i).tot_trace(2,:)+2*i,'*','color',c);
            traces(i).activated
            traces(i).bleached
        end
        xtitle='Frame #';
        fig_fontsize=14;
        xlabel(xtitle,'fontsize',fig_fontsize,'fontweight','b');
        hold off
        k
        reply = input(['OK ? Y/N [Y]: '], 's');
    end
    
    for i=1:n_traces
        sm_split(i+j).x=mean(traces(i).x);
        sm_split(i+j).y=mean(traces(i).y);
        sm_split(i+j).sig_x=std(traces(i).x);
        sm_split(i+j).sig_y=std(traces(i).y);
        sm_split(i+j).members_x=traces(i).x;
        sm_split(i+j).members_y=traces(i).y;
        sm_split(i+j).a=mean(traces(i).a);
        sm_split(i+j).snr=mean(traces(i).snr);
        sm_split(i+j).sig_a=std(traces(i).a);
        sm_split(i+j).sig_snr=std(traces(i).snr);
        sm_split(i+j).members_a=traces(i).a;
        sm_split(i+j).members_snr=traces(i).snr;
        sm_split(i+j).activated=traces(i).activated;
        sm_split(i+j).bleached=traces(i).bleached;
        sm_split(i+j).tot_trace=traces(i).tot_trace;
        sm_split(i+j).n_blinks=traces(i).n_blinks;
        sm_split(i+j).frames_on=traces(i).frames_on;
%         if (i+j)==3128
%             disp('h')
%         end
    end
    j=j+n_traces;
    
end

sm_split=sm_split(1:j);

n_initial=length(sm);
n_final=j;
disp(['# of initial clusters:',num2str(length(sm))]);
disp(['# of final molecules:',num2str(j)]);

% filter_trace=0;
if filter_trace==1
    disp('Filtering traces ...');
    sm_sig_x=im_par.raster*cell2mat({sm_split.sig_x});
    sm_sig_y=im_par.raster*cell2mat({sm_split.sig_y});
    
    w=find(sm_sig_x<sig_limit & sm_sig_y<sig_limit);
    
    if plot_stat==1
        figure;
        [h_x,x]=hist(sm_sig_x,20);
        [h_y,y]=hist(sm_sig_y,x);
        bar(x,h_x,'r'); hold on;
        bar(y,h_y,0.5,'g'); hold off;
        xtitle='X/Y [nm]';
        ytitle='# of molecules';
        fig_fontsize=14;
        xlabel(xtitle,'fontsize',fig_fontsize,'fontweight','b');
        ylabel(ytitle,'fontsize',fig_fontsize,'fontweight','b');
        hold off
    end
    
    f_removed=100*(n_final-length(w))/n_final;
    disp(['# of removed traces due to too large scatter:',num2str(n_final-length(w))]);
    disp(['Fraction of removed traces [%]:',num2str(f_removed)]);
    n_final=length(w);
    
    if plot_bad_traces==1
        figure;
        wb=find(sm_sig_x>=sig_limit | sm_sig_y>=sig_limit);
        if ~isempty(wb)
            for ii=1:length(wb)
                sm_x=im_par.raster*(sm_split(wb(ii)).members_x-sm_split(wb(ii)).x);
                sm_y=im_par.raster*(sm_split(wb(ii)).members_y-sm_split(wb(ii)).y);
                plot(sm_x,'color','r'); hold on;
                plot(sm_y,'color','g');
                xtitle='Spot # along trace ';
                ytitle='X/Y [nm]';
                fig_fontsize=14;
                xlabel(xtitle,'fontsize',fig_fontsize,'fontweight','b');
                ylabel(ytitle,'fontsize',fig_fontsize,'fontweight','b');
                hold off
                disp(['Sigma_x for that trace [nm]: ',num2str(sm_sig_x(wb(ii)))]);
                disp(['Sigma_y for that trace [nm]: ',num2str(sm_sig_y(wb(ii)))]);
                reply = input(['OK ? Y/N [Y]: '], 's');
            end
        end
    end
    sm_split=sm_split(w);
end

sm_a=cell2mat({sm_split.a});
sm_sig_a=cell2mat({sm_split.sig_a});
disp(['Mean amplitude of spots within traces: ',num2str(mean(sm_a))]);
disp(['Mean amplitude scatter within traces: ',num2str(mean(sm_sig_a))]);
    
sm_snr=cell2mat({sm_split.snr});
sm_sig_snr=cell2mat({sm_split.sig_snr});
disp(['Mean signal to noise ratio of spots within traces: ',num2str(mean(sm_snr))]);
disp(['Mean signal to noise ratio scatter within traces: ',num2str(mean(sm_sig_snr))]);

disp('Saving data ...');
save(outfile, 'sm_split','im_par');
