# Supplementary material for: In cellulo Evaluation of Phototransformation Quantum Yields in Fluorescent Proteins Used As Markers for Single-Molecule Localization Microscopy
Source: PLoS One. 2014 Jun 10;9(6):e98362. doi: 10.1371/journal.pone.0098362 (PMC4051587; doi:10.1371/journal.pone.0098362)
Supplement: Scripts S1 — Matlab scripts for simulation of PALM data sets and for the extraction of phototransformation yields. (ZIP) [file pone.0098362.s015.zip › YIELD_EXTRACTION/f_split_trace2.m]

function [n_traces, traces]=f_split_trace2(sm,tau_c,frame_time)
%Split trace by t_off>tau following Bustamente approach

trace=sm.tot_trace;
activated=sm.activated;
bleached=sm.bleached;
x=sm.members_x;
y=sm.members_y;
a=sm.members_a;
snr=sm.members_snr;
frames_on=sm.frames_on;
n_blinks=sm.n_blinks;

tau=tau_c*1e+07; %from seconds to 0.1 usec scale.
t_trace=trace(1,:);
s_trace=trace(2,:);
sw_trace=s_trace-circshift(s_trace,[1,1]);
w_blink_off=find(sw_trace==-1);
w_blink_on=find(sw_trace==1);
w_bleach=find(s_trace==2,1,'last');
split_index=[1];
blink_index=[];
n_max_traces=length(w_blink_off);
if n_max_traces>0 && length(w_blink_off)==length(w_blink_on) && ~isempty(w_bleach)
    for j=1:length(w_blink_off)
        off_time=t_trace(w_blink_on(j))-t_trace(w_blink_off(j));
        if off_time>=tau % In that case split the trace
            split_index=horzcat(split_index, w_blink_off(j));
        else % Add a blink to current trace
            blink_index=horzcat(blink_index, w_blink_off(j));
        end
    end
    n_traces=length(split_index);
    split_index=horzcat(split_index, length(t_trace));
    traces(1:n_traces)=struct( ...
        'x',[], ...
        'y',[], ...
        'a',[], ...
        'snr',[], ...
        'frames_on',[], ...
        'tot_trace',[], ...
        'n_blinks',0, ...
        'activated',0, ... % activation frame (of first molecule in cluster to be activated)
        'bleached',0 ... % bleaching frame (of last molecule in );
        );
    
    for k=1:n_traces
        if k==1
            traces(k).tot_trace(1,:)=t_trace(split_index(k):split_index(k+1));
            traces(k).tot_trace(2,:)=s_trace(split_index(k):split_index(k+1));
            traces(k).activated=fix(t_trace(split_index(k))/frame_time)+1;
            traces(k).bleached=fix(t_trace(split_index(k+1))/frame_time);
            %We now need to count the # of frames where the molecule is on.
            %# of blinks between activation and bleaching of trace
            loc_n_blink=find(blink_index>split_index(k) & blink_index<split_index(k+1));
            loc_t_trace=traces(k).tot_trace(1,:);
            loc_s_trace=traces(k).tot_trace(2,:);
            loc_w_on=find(loc_s_trace==2);
            loc_t_on=loc_t_trace(loc_w_on); % these should be all different
            check_t_on=loc_t_on-circshift(loc_t_on,[1,1]);
            n_f=length(loc_w_on)-1-length(loc_n_blink)-length(find(check_t_on==0));
            traces(k).x=x(1:n_f);
            traces(k).y=y(1:n_f);
            traces(k).a=a(1:n_f);
            traces(k).snr=snr(1:n_f);
            traces(k).frames_on=frames_on(1:n_f);
            traces(k).n_blinks=length(loc_n_blink);
            i_e=n_f;
        else
            traces(k).tot_trace(1,:)=t_trace(split_index(k)+2:split_index(k+1));
            traces(k).tot_trace(2,:)=s_trace(split_index(k)+2:split_index(k+1));
            traces(k).activated=fix(t_trace(split_index(k)+2)/frame_time)+1;
            traces(k).bleached=fix(t_trace(split_index(k+1))/frame_time);
            %We now need to count the # of frames where the molecule is on.
            %# of blinks between activation and bleaching of trace
            loc_n_blink=find(blink_index>split_index(k) & blink_index<split_index(k+1));           
            loc_t_trace=traces(k).tot_trace(1,:);
            loc_s_trace=traces(k).tot_trace(2,:);
            loc_w_on=find(loc_s_trace==2);
            loc_t_on=loc_t_trace(loc_w_on); % these should be all different
            check_t_on=loc_t_on-circshift(loc_t_on,[1,1]);
            n_f=length(loc_w_on)-1-length(loc_n_blink)-length(find(check_t_on==0));
            traces(k).x=x(i_e+1:i_e+n_f);
            traces(k).y=y(i_e+1:i_e+n_f);
            traces(k).a=a(i_e+1:i_e+n_f);
            traces(k).snr=snr(i_e+1:i_e+n_f);
            traces(k).frames_on=frames_on(i_e+1:i_e+n_f);
            traces(k).n_blinks=length(loc_n_blink);
            i_e=i_e+n_f;
        end
        
%         if loc_n_blink==2
%             disp('h')
%         end
        
        traces(k).tot_trace(2,end)=0;
    end
else
    n_traces=1;
    traces(1:1)=struct(...
        'x',[], ...
        'y',[], ...
        'a',[], ...
        'snr',[], ...
        'frames_on',[], ...
        'tot_trace',[], ...
        'n_blinks',0, ...
        'activated',0, ... % activation frame (of first molecule in cluster to be activated)
        'bleached',0 ... % bleaching frame (of last molecule in );
        );
    traces(1).tot_trace=trace;
    traces(1).activated=activated;
    traces(1).bleached=bleached;
    traces(1).n_blinks=n_blinks;
    traces(1).frames_on=frames_on;
    traces(1).x=x;
    traces(1).y=y;
    traces(1).a=a;
    traces(1).snr=snr;
end
