# Supplementary material for: In cellulo Evaluation of Phototransformation Quantum Yields in Fluorescent Proteins Used As Markers for Single-Molecule Localization Microscopy
Source: PLoS One. 2014 Jun 10;9(6):e98362. doi: 10.1371/journal.pone.0098362 (PMC4051587; doi:10.1371/journal.pone.0098362)
Supplement: Scripts S1 — Matlab scripts for simulation of PALM data sets and for the extraction of phototransformation yields. (ZIP) [file pone.0098362.s015.zip › YIELD_EXTRACTION/generate_bleaching_histogram.m]

% Get bleaching histogram directly from the PALM
% simulation software by looking at the sm data
clear all
clc

bl_yield=1.e-5;
n_mol=2500;
bleaching_times=zeros(n_mol,1);

n_images=1500;

path_out='D:\Mes Documents\MATLAB\SIMULATION\PALM\OUTPUT_SEPTEMBER2012\';%for beam parameters
file_out='Generated_bleaching_histogram.mat';
outfile=strcat(path_out,file_out);

%fixed parameters
epsilon_a=29120.1789; % [mol-1cm-1] exctinction coeff of active molecules (anionic) at used wavelength
laser_power_density=1054; %[W/cm2] Laser power density at beam center. Get from laser_par.power_density
laser_duration=30; %[ms]
laser_wavelength=561; %[nm]
laser_percentage=90; % [%] Used laser power percentage: Uses output from check_laser_mean_values.m
laser_i=laser_power_density*laser_wavelength/1.9846e-016; % in ph/cm2/sec
laser_i=laser_i*laser_percentage/100;
k_a=laser_i*3.82e-21*epsilon_a; % excitation rate of active molecules

exp_time=laser_duration*n_images/1000; % Total experiment time [s]
t_window=exp_time/10; % Time window for bleaching histogram
nbins=50; % # of bins of histogram

max_n_abs=k_a*t_window;
%test=zeros(max_n_abs,1);

for i=1:n_mol
    if fix(i/100)==i/100 
       disp(['i= ',num2str(i)]);
    end
    %rng('shuffle');
    test_bleach = rand(1, fix(max_n_abs));
    %test_bleach=random('Uniform',0,1,1,fix(max_n_abs));
    w_bleach = find(test_bleach <= bl_yield);
    if ~isempty(w_bleach)
        %test(w_bleach)=test(w_bleach)+1;
        bleaching_times(i)=w_bleach(1)/k_a;
    end
end
bleaching_times=bleaching_times(bleaching_times>0);

h_x=(1:nbins)*t_window/nbins-0.5*t_window/nbins; % Produce x_values for histogram
% be very careful that x_values represent centers of bins, with the first
% bin starting at 0.
h_bleach_times=hist(bleaching_times,h_x); % Histogram of bleaching times

% [h_bleach_times2,h_x2]=hist(bleaching_times,nbins); % Histogram of bleaching times
% [h_bleach_times3]=hist(bleaching_times,h_x2); % Histogram of bleaching times

%Estimate bleaching based on Siyath formula:
n_mol_bleached=length(bleaching_times);
n_phot_abs=bleaching_times.*k_a;
b=n_mol_bleached/sum(n_phot_abs);
disp(['Estimated bleaching yield= ',num2str(b)]);

figure;
subplot(1,1,1);
plot(h_x,h_bleach_times,'s','LineWidth',2,...
    'MarkerEdgeColor','k',...
    'MarkerFaceColor','g',...
    'MarkerSize',10);
title(gca,'Histogram of bleaching times', 'FontWeight','bold');
xlabel('Time [s]','fontsize',12,'fontweight','b')
ylabel('Number of molecules','fontsize',12,'fontweight','b')

disp('Saving data ...');
save(outfile,'h_x','h_bleach_times','bleaching_times');
