# Supplementary material for: In cellulo Evaluation of Phototransformation Quantum Yields in Fluorescent Proteins Used As Markers for Single-Molecule Localization Microscopy
Source: PLoS One. 2014 Jun 10;9(6):e98362. doi: 10.1371/journal.pone.0098362 (PMC4051587; doi:10.1371/journal.pone.0098362)
Supplement: Scripts S1 — Matlab scripts for simulation of PALM data sets and for the extraction of phototransformation yields. (ZIP) [file pone.0098362.s015.zip › YIELD_EXTRACTION/get_beam_center_and_width2.m]

function [x_c,y_c,sig_x,sig_y,cols,rows] = get_beam_center_and_width2(...
    beam_profile_in, beam_parameters_file_out, select_roi)
%%03-09-2009 MSG
%Last modified 08-14-2009 Added offset for the fitting gaussian
% Finds Paramerters related to the laser beam 
%1. 1/e2 radii in x,y
%2. Peak Intensity
%3. Beam center coordinates
% clear all
clc
figure;
%[file,path]=uigetfile('.tif','beam profile'); %read beam profile image
% path='D:\Mes Documents\MATLAB\SIMULATION\PALM\OUTPUT_DECEMBER2012\';%for beam parameters
% file='test_readout_laser.tif';
saveit='y'; %put y if you need to save parameters to a .mat file
%**************************************************************
% 3 options available for background subtraction 
%**************************************************************
% [bkgfile, bkgpath]=uigetfile('.tif','background measurement');
% bkg_name=strcat(bkgpath,bkgfile);
% bkg_i0=double(imread(bkg_name));
%mean_bkg=mean(mean(bkg_i0)); % if bkg is calculated by a seperate tif image
%***************************************************************
% mean_bkg=mean(mean(bkg_i0(1:10,1:10)));%if bkg is calculated by beam image edge
%**************************************************************
mean_bkg=0; %if a fixed predetermined value is used
%**************************************************************
% name=strcat(path,file);
i0=double(imread(beam_profile_in))-mean_bkg; %bkg deducted image
if select_roi==1
    [Ax1, Ax2, Ay1, Ay2]=ROI_select(i0);
    Ax2=min(Ax2,length(i0(1,:)));
    Ay2=min(Ay2,length(i0(:,1)));
    i0=i0(Ay1:Ay2,Ax1:Ax2);
end
[rows,cols]=size(i0);
[max_col,index_col]=max(max(i0)); % finds i0 max location and x,y index values
[~,index_row]=max(max(i0'));
g = fittype('a*exp(-(((x-b)/c)^2))+d','independent','x');
options = fitoptions('Method','NonlinearLeastSquares','MaxIter',1e12,'MaxFunEvals',1e12...
                      ,'StartPoint',[max_col,index_col,index_col/2,mean_bkg],'Lower',[0,0,0,0]);
% columns are in x - direction
% rows are in y - direction
y_profile=mean(i0(index_row-2:index_row+2,1:cols));
y_bin=1:1:cols;
fity = fit(y_bin',y_profile',g,options); %fit x (columns) profile to a gaussian
ycoef=coeffvalues(fity);
A1=ycoef(1);
y_c=ycoef(2);
sig_y=sqrt(2)*ycoef(3); % convert to 1/e2 radius
%x_off=xcoef(4);

x_profile=i0(1:rows,index_col-2:index_col+2);
x_profile=mean(x_profile,2);
x_bin=1:1:rows;
fitx = fit(x_bin',x_profile,g,options);
xcoef=coeffvalues(fitx);
A2=xcoef(1);
x_c=xcoef(2);
sig_x=sqrt(2)*xcoef(3);
%y_off=ycoef(4);
%displaying the fitted and the actual bkg subtracted image
A=max(A1,A2);
subplot(2,1,1);
wb=strfind(beam_profile_in, '\');
if ~isempty(wb)
    wb=wb(end);
    image_title=beam_profile_in(wb+1:end);
end
title(image_title);
imagesc(i0,[0,A]);
axis image
hold on
line([y_c,y_c],[1,rows]);
line([1,cols],[x_c,x_c]);
plot(y_c,x_c,'*r');
[Y,X]=meshgrid(1:cols,1:rows);
ey=(Y-y_c)./sig_y;
ex=(X-x_c)./sig_x;
fit_beam=A*exp(-2*(ex.^2+ey.^2));
subplot(2,1,2);
imagesc(fit_beam,[0,A]);
axis image
% channel=zeros(rows,cols,3);
% channel(:,:,1)=fit_beam/max(max(fit_beam));
% channel(:,:,3)=i0/max(max(i0));
% channel=channel.*(channel>0);
% figure
% imagesc(channel);
% axis image
%save beam parameters necessary for other calculation
if saveit=='y'
%    outfile=strcat(path,'\beam_parameters',file,'.mat');
   save(beam_parameters_file_out,'A','A1','A2','cols','rows','beam_profile_in','i0','mean_bkg',...
       'sig_x','sig_y','x_c','y_c','xcoef','ycoef');
   pause(0.05);
   disp(['Saved beam parameters file: ',beam_parameters_file_out]);
end
