# Supplementary material for: In cellulo Evaluation of Phototransformation Quantum Yields in Fluorescent Proteins Used As Markers for Single-Molecule Localization Microscopy
Source: PLoS One. 2014 Jun 10;9(6):e98362. doi: 10.1371/journal.pone.0098362 (PMC4051587; doi:10.1371/journal.pone.0098362)
Supplement: Scripts S1 — Matlab scripts for simulation of PALM data sets and for the extraction of phototransformation yields. (ZIP) [file pone.0098362.s015.zip › YIELD_EXTRACTION/get_beam_power_density.m]

function power_density = get_beam_power_density(exp_par)
%
% MODIFICATION HISTORY:
%	D.Bourgeois, January 2013.

sigmax = 1000*exp_par.laser_fwhm/exp_par.raster_size/2.35; % in pixels
sigmay = 1000*exp_par.laser_fwhm/exp_par.raster_size/2.35; % in pixels
c=[exp_par.m/2+0.5 exp_par.n/2+0.5];
[xpix,ypix] = meshgrid(1:exp_par.m,1:exp_par.n);
xpix=xpix-c(1);
ypix=ypix-c(2);
u=((xpix).*(xpix))/(2*sigmax^2)+((ypix).*(ypix))/(2*sigmay^2);
beam_profile=exp(-u);
%normalize to the actual total energy [J]
%maybe the laser spot extends far out of the image, so we need to normalize
%relative to the full laser spot, which we take at 10 sigmas
c_ref=[round(10*sigmax)/2+0.5 round(10*sigmay)/2+0.5];
[xpix_ref,ypix_ref] = meshgrid(1:round(10*sigmax),1:round(10*sigmay));
xpix_ref=xpix_ref-c_ref(1);
ypix_ref=ypix_ref-c_ref(2);
u_ref=((xpix_ref).*(xpix_ref))/(2*sigmax^2)+((ypix_ref).*(ypix_ref))/(2*sigmay^2);
%u_ref=((xpix).*(xpix))/(2*(10*sigmax)^2)+((ypix).*(ypix))/(2*(10*sigmay)^2);
beam_profile_ref=exp(-u_ref);
beam_profile=beam_profile/sum(sum(beam_profile_ref))*exp_par.laser_power*exp_par.frame_duration*1e-06;

%Calculate power density at center
%raster in nm => 1e+7 to go to cm ; duration in ms => 1e+3 to go to seconds
power_density=max(max(beam_profile))/((exp_par.raster_size*1e-7)^2)/(exp_par.frame_duration*1e-3);

end
