# Supplementary material for: In cellulo Evaluation of Phototransformation Quantum Yields in Fluorescent Proteins Used As Markers for Single-Molecule Localization Microscopy
Source: PLoS One. 2014 Jun 10;9(6):e98362. doi: 10.1371/journal.pone.0098362 (PMC4051587; doi:10.1371/journal.pone.0098362)
Supplement: Scripts S1 — Matlab scripts for simulation of PALM data sets and for the extraction of phototransformation yields. (ZIP) [file pone.0098362.s015.zip › YIELD_EXTRACTION/get_biexp_model.m]

function y = get_biexp_model(a, t)
%+
% NAME:
%       GET_BIEXP_MODEL
%
% CALLING SEQUENCE:
%       y = get_biexp_model(a, t)
%
% INPUTS:
%       a: the variables
%       t: the time data
%
%
% MODIFICATION HISTORY:
%       D.Bourgeois, July 2013.

a0_1=a(1);
a0_2=a(2);
k=a(3);
phi1=a(4);
phi2=a(5);
beta=a(6);

y=a0_1*exp(-(k*phi1*t).^beta)+a0_2*exp(-(k*phi2*t).^beta);
