# Supplementary material for: In cellulo Evaluation of Phototransformation Quantum Yields in Fluorescent Proteins Used As Markers for Single-Molecule Localization Microscopy
Source: PLoS One. 2014 Jun 10;9(6):e98362. doi: 10.1371/journal.pone.0098362 (PMC4051587; doi:10.1371/journal.pone.0098362)
Supplement: Scripts S1 — Matlab scripts for simulation of PALM data sets and for the extraction of phototransformation yields. (ZIP) [file pone.0098362.s015.zip › YIELD_EXTRACTION/get_bleaching_histogram.m]

% Get bleaching histogram directly from the PALM
% simulation software by looking at the sm data
clear all
clc

path='D:\Mes Documents\MATLAB\SIMULATION\PALM\OUTPUT_SEPTEMBER2012\';%for beam parameters
file='PALM_BLINK_ON_ANISO_ON_READOUT_ACT_3.mat';
smfile=strcat(path,file);
load(smfile,'im_par','sm');

path_out='D:\Mes Documents\MATLAB\SIMULATION\PALM\OUTPUT_SEPTEMBER2012\';%for beam parameters
file_out='Bleaching_histograms.mat';
outfile=strcat(path_out,file_out);

exp_time=im_par.duration*im_par.n_images*1e-3; % Total experiment time [s]
nbins=500; % # of bins of histogram
t_window=exp_time/10; % Time window for bleaching histogram
t_window_blink_off=exp_time/100; % Time window for blink-on histogram
t_window_blink_on=exp_time/50; % Time window for blink-on histogram

%%%%%%%%%%%%%%%%%%%%%%

sm_activated=cell2mat({sm.activated});
sm_bleached=cell2mat({sm.bleached});
sm_tot_n_phot_ch1=cell2mat({sm.tot_n_phot_ch1});
w_active=find(sm_activated > 0);
w_active_start=find(sm_activated == 1);
n_mol_act=length(w_active); % # of activated molecules

%Get histograms
blink_on_times=zeros(500*im_par.n_mol,1); % Allocate space 
blink_off_times=zeros(500*im_par.n_mol,1); % Allocate space 
bleach_times=zeros(n_mol_act,1); % Allocate space 

n_blink=1;

for i=1:n_mol_act
    % Time [us] of frame where molecule activated
    trace=sm(w_active(i)).tot_trace;
    t_trace=trace(1,:);
    s_trace=trace(2,:);
    t_start=(sm_activated(w_active(i))-1)*im_par.duration*10000;
    s_trace=s_trace(t_trace>=t_start);
    t_trace=t_trace(t_trace>=t_start);
    
    sw_trace=s_trace-circshift(s_trace,[1,1]);
       
    w_blink_off=find(sw_trace==-1);
    w_blink_on=find(sw_trace==1);
    w_bleach=find(s_trace==2,1,'last');
    
    if ~isempty(w_blink_off) && length(w_blink_off)==length(w_blink_on) % Check whether blinking event correct
        for j=1:length(w_blink_off)
            blink_off_times(n_blink)=t_trace(w_blink_on(j))-t_trace(w_blink_off(j));
            if j>1
                blink_on_times(n_blink)=t_trace(w_blink_off(j))-t_trace(w_blink_on(j-1));
            else
                blink_on_times(n_blink)=t_trace(w_blink_off(j))-t_trace(1);
            end
            %Handle bleaching if molecule bleached during experiment
            if t_trace(w_bleach) < im_par.duration*im_par.n_images*10000
                bleach_times(i)=bleach_times(i)+blink_on_times(n_blink);
            end
            n_blink=n_blink+1;
        end 
    else % No blinking event
        %Handle bleaching if molecule bleached during experiment
        if t_trace(w_bleach) < im_par.duration*im_par.n_images*10000
            bleach_times(i)=t_trace(w_bleach)-t_trace(1);
            %test=t_trace(w_bleach)-t_trace(1);
        end
    end
end
blink_off_times=blink_off_times(blink_off_times>0)/1e7; % Make it in ms
blink_on_times=blink_on_times(blink_on_times>0)/1e7; % Make it in ms
bleach_times=bleach_times(bleach_times>0)/1e7; % Make it in ms


h_x=(1:nbins)*t_window/nbins-0.5*t_window/nbins; % Produce x_values for histogram
% be very careful that x_values represent centers of bins, with the first
% bin starting at 0.
h_bleach_times=hist(bleach_times,h_x); % Histogram of bleaching times
h_bleach_times=h_bleach_times(1:end-1); % Remove the last point which contains 
%data from a much larger bin
h_x=h_x(1:end-1);
%h_x=(1:nbins)*t_window/nbins;
%[h_bleach_times,h_x]=hist(bleach_times,h_x); % Histogram of bleaching times
%[h_bleach_times,h_x]=hist(bleach_times,nbins); % Histogram of bleaching times

figure;
subplot(1,3,1);
plot(h_x,h_bleach_times,'s','LineWidth',2,...
                'MarkerEdgeColor','k',...
                'MarkerFaceColor','g',...
                'MarkerSize',10);
title(gca,'Histogram of bleaching times', 'FontWeight','bold');
xlabel('Time [s]','fontsize',12,'fontweight','b')
ylabel('Number of molecules','fontsize',12,'fontweight','b')

h_x_blink_on=(1:nbins)*t_window_blink_on/nbins-0.5*t_window_blink_on/nbins;
h_blink_on_times=hist(blink_on_times,h_x_blink_on); % Histogram of bleaching times
h_blink_on_times=h_blink_on_times(1:end-1);
h_x_blink_on=h_x_blink_on(1:end-1);
%[h_blink_on_times,h_x_blink_on]=hist(blink_on_times,nbins); % Histogram of bleaching times
 
h_x_blink_off=(1:nbins)*t_window_blink_off/nbins-0.5*t_window_blink_off/nbins;
h_blink_off_times=hist(blink_off_times,h_x_blink_off); % Histogram of bleaching times
h_blink_off_times=h_blink_off_times(1:end-1);
h_x_blink_off=h_x_blink_off(1:end-1);
%[h_blink_off_times,h_x_blink_off]=hist(blink_off_times,nbins); % Histogram of bleaching times

subplot(1,3,2);
plot(h_x_blink_off,h_blink_off_times,'s','LineWidth',2,...
                'MarkerEdgeColor','k',...
                'MarkerFaceColor','r',...
                'MarkerSize',10);
title(gca,'Histogram of blink-off times', 'FontWeight','bold');
xlabel('Time [s]','fontsize',12,'fontweight','b')
ylabel('Number of molecules','fontsize',12,'fontweight','b')

subplot(1,3,3);
plot(h_x_blink_on,h_blink_on_times,'s','LineWidth',2,...
                'MarkerEdgeColor','k',...
                'MarkerFaceColor','b',...
                'MarkerSize',10);
title(gca,'Histogram of blink-on times', 'FontWeight','bold');
xlabel('Time [s]','fontsize',12,'fontweight','b')
ylabel('Number of molecules','fontsize',12,'fontweight','b')

disp('Saving data ...');
save(outfile,'h_x','h_bleach_times','h_x_blink_off','h_blink_off_times','h_x_blink_on','h_blink_on_times');
