# Supplementary material for: In cellulo Evaluation of Phototransformation Quantum Yields in Fluorescent Proteins Used As Markers for Single-Molecule Localization Microscopy
Source: PLoS One. 2014 Jun 10;9(6):e98362. doi: 10.1371/journal.pone.0098362 (PMC4051587; doi:10.1371/journal.pone.0098362)
Supplement: Scripts S1 — Matlab scripts for simulation of PALM data sets and for the extraction of phototransformation yields. (ZIP) [file pone.0098362.s015.zip › YIELD_EXTRACTION/get_bleaching_histogram_reg_real_data.m]

% Get bleaching histogram directly from the PALM
% simulation software by looking at the sm data
% Get histograms for each regions
clear all
clc

%Single molecule data
% path='D:\Mes Documents\MATLAB\SIMULATION\PALM\OUTPUT_SEPTEMBER2012\FPALM_ANALYSIS\';%for beam parameters
% file='split_traces.mat';
path='D:\Mes Documents\MATLAB\ACTIVATION YIELD\DATA_UMAINE\test\';%for beam parameters
file='split_traces.mat';

smfile=strcat(path,file);
load(smfile,'im_par','sm_split');
sm=sm_split;

% path='D:\Mes Documents\MATLAB\SIMULATION\PALM\OUTPUT_SEPTEMBER2012\';%for beam parameters
% file='clusters_traces.mat';
% clusterfile=strcat(path,file);
% load(clusterfile,'sm_f');
% sm=sm_f;

%Beam shape data
% path2='D:\Mes Documents\MATLAB\SIMULATION\PALM\OUTPUT_SEPTEMBER2012\';%for beam parameters
% file2='beam_parametersPALM_BLINK_OFF_ANISO_OFF_READOUT_ACT_3_readout_laser.tif.mat';
path2='D:\Mes Documents\MATLAB\ACTIVATION YIELD\DATA_UMAINE\test\';%for beam parameters
file2='beam_parameters556_Pa.tif.mat';
beamfile=strcat(path2,file2);
load(beamfile,'x_c','y_c','sig_x','sig_y');

% path_out='D:\Mes Documents\MATLAB\SIMULATION\PALM\OUTPUT_SEPTEMBER2012\FPALM_ANALYSIS\';%for beam parameters
% file_out='Bleaching_histograms_reg_off_off.mat';
path_out='D:\Mes Documents\MATLAB\ACTIVATION YIELD\DATA_UMAINE\test\';%for beam parameters
file_out='Bleaching_histograms_reg_off_off.mat';
outfile=strcat(path_out,file_out);

exp_time=im_par.duration*im_par.n_images*1e-3; % Total experiment time [s]
nbins=20; % # of bins of histogram
t_window=1; % Time window for bleaching histogram
t_window_blink_off=exp_time/50; % Time window for blink-on histogram
t_window_blink_on=exp_time/50; % Time window for blink-on histogram

n_reg=7; % Number of regions

%%%%%%%%%%%%%%%%%%%%%%
%Define arrays
h_x=zeros(nbins,1);
h_bleach_times=zeros(nbins,1);
h_x_blink_off=zeros(nbins,1);
h_blink_off_times=zeros(nbins,1);
h_x_blink_on=zeros(nbins,1);
h_blink_on_times=zeros(nbins,1);

sm_x=cell2mat({sm.x});
sm_y=cell2mat({sm.y});
sm_activated=cell2mat({sm.activated});
sm_bleached=cell2mat({sm.bleached});
%sm_tot_n_phot_ch1=cell2mat({sm.tot_n_phot_ch1});
w_active=find(sm_activated > 0);
n_mol_act=length(w_active); % # of activated molecules

%Get the regions
[region_mol, ellipse_a,ellipse_b] = get_regions(n_reg, sm_x, sm_y, im_par.n, im_par.m, x_c, y_c, sig_x, sig_y);


%Get histograms
mol_times(1:n_reg)=struct(...
    'blink_on',zeros(fix(500/n_reg)*n_mol_act,1),... 
    'blink_off',zeros(fix(500/n_reg)*n_mol_act,1),... 
    'bleach',zeros(fix(500/n_reg)*n_mol_act,1)... 
    );

for k=1:n_reg
    n_blink=1;
    w=find(region_mol==k); % Select those molecules in region # j
    w_active=find(sm_activated(w) > 0);
    n_mol_act=length(w_active); % # of activated molecules

    for i=1:n_mol_act
        % Time [us] of frame where molecule activated
        trace=sm(w(w_active(i))).tot_trace;
        t_trace=trace(1,:);
        s_trace=trace(2,:);
        t_start=(sm_activated(w(w_active(i)))-1)*im_par.duration*10000;
        s_trace=s_trace(t_trace>=t_start);
        t_trace=t_trace(t_trace>=t_start);
        
        sw_trace=s_trace-circshift(s_trace,[1,1]);
        
        w_blink_off=find(sw_trace==-1);
        w_blink_on=find(sw_trace==1);
        w_bleach=find(s_trace==2,1,'last');
        
        if ~isempty(w_blink_off) && length(w_blink_off)==length(w_blink_on) && ~isempty(w_bleach) % Check whether blinking event correct
            for j=1:length(w_blink_off)
                mol_times(k).blink_off(n_blink)=t_trace(w_blink_on(j))-t_trace(w_blink_off(j));
                if j>1 % 2nd, 3rd etc on times
                    mol_times(k).blink_on(n_blink)=t_trace(w_blink_off(j))-t_trace(w_blink_on(j-1));
                else % 1st on time
                    mol_times(k).blink_on(n_blink)=t_trace(w_blink_off(1))-t_trace(1);
                end
                %Handle bleaching if molecule bleached during experiment
                if t_trace(w_bleach) < im_par.duration*im_par.n_images*10000
                    mol_times(k).bleach(i)=mol_times(k).bleach(i)+mol_times(k).blink_on(n_blink);
                end
                n_blink=n_blink+1;
            end
            %add last on-time before bleaching
            mol_times(k).bleach(i)=mol_times(k).bleach(i)+t_trace(w_bleach)-t_trace(w_blink_on(end));
        else % No blinking event
            %Handle bleaching if molecule bleached during experiment
            if t_trace(w_bleach) < im_par.duration*im_par.n_images*10000
                mol_times(k).bleach(i)=t_trace(w_bleach)-t_trace(1);
            end
        end
    end
    
    mol_times(k).blink_off=mol_times(k).blink_off(mol_times(k).blink_off>0)/1e7;% Make it in s
    mol_times(k).blink_on=mol_times(k).blink_on(mol_times(k).blink_on>0)/1e7;% Make it in s
    mol_times(k).bleach=mol_times(k).bleach(mol_times(k).bleach>0)/1e7;% Make it in s
end

%Get histograms 
for k=1:n_reg
    
    %[h_bleach_times(:,k),h_x(:,k)]=hist(mol_times(k).bleach,nbins); % Histogram of bleaching times
    h_x(:,k)=(1:nbins)*t_window/nbins-0.5*t_window/nbins; % Produce x_values for histogram
    % be very careful that x_values represent centers of bins, with the first
    % bin starting at 0.
    h_bleach_times(:,k)=hist(mol_times(k).bleach,h_x(:,k)); % Histogram of bleaching times
 
    %[h_blink_on_times(:,k),h_x_blink_on(:,k)]=hist(mol_times(k).blink_on,nbins); % Histogram of bleaching times
    h_x_blink_on(:,k)=(1:nbins)*t_window_blink_on/nbins-0.5*t_window_blink_on/nbins; % Produce x_values for histogram
    h_blink_on_times(:,k)=hist(mol_times(k).blink_on,h_x_blink_on(:,k)); % Histogram of blink on times
    
    %[h_blink_off_times(:,k),h_x_blink_off(:,k)]=hist(mol_times(k).blink_off,nbins); % Histogram of bleaching times
    h_x_blink_off(:,k)=(1:nbins)*t_window_blink_off/nbins-0.5*t_window_blink_off/nbins; % Produce x_values for histogram
    h_blink_off_times(:,k)=hist(mol_times(k).blink_off,h_x_blink_off(:,k)); % Histogram of blink on times
end

%Clear histograms
% Remove the last point which contains data from a much larger bin
    h_bleach_times=h_bleach_times(1:end-1,:); 
    h_x=h_x(1:end-1,:);
    h_blink_on_times=h_blink_on_times(1:end-1,:); 
    h_x_blink_on=h_x_blink_on(1:end-1,:);
    h_blink_off_times=h_blink_off_times(1:end-1,:); 
    h_x_blink_off=h_x_blink_off(1:end-1,:);

%Do the plotting
figure(2);
for k=1:n_reg
    subplot(n_reg,3,3*(k-1)+1);
    plot(h_x(:,k),h_bleach_times(:,k),'s','LineWidth',2,...
        'MarkerEdgeColor','k',...
        'MarkerFaceColor','g',...
        'MarkerSize',10);
    title(gca,'Histogram of bleaching times', 'FontWeight','bold');
    xlabel('Time [s]','fontsize',12,'fontweight','b')
    ylabel('# Mol','fontsize',12,'fontweight','b')
    
    subplot(n_reg,3,3*(k-1)+2);
    plot(h_x_blink_off(:,k),h_blink_off_times(:,k),'s','LineWidth',2,...
        'MarkerEdgeColor','k',...
        'MarkerFaceColor','r',...
        'MarkerSize',10);
    title(gca,'Histogram of blink-off times', 'FontWeight','bold');
    xlabel('Time [s]','fontsize',12,'fontweight','b')
    ylabel('# Mol','fontsize',12,'fontweight','b')
    
    subplot(n_reg,3,3*(k-1)+3);
    plot(h_x_blink_on(:,k),h_blink_on_times(:,k),'s','LineWidth',2,...
        'MarkerEdgeColor','k',...
        'MarkerFaceColor','b',...
        'MarkerSize',10);
    title(gca,'Histogram of blink-on times', 'FontWeight','bold');
    xlabel('Time [s]','fontsize',12,'fontweight','b')
    ylabel('# Mol','fontsize',12,'fontweight','b')
end

disp('Saving data ...');
save(outfile,'mol_times','h_x','h_bleach_times','h_x_blink_off','h_blink_off_times','h_x_blink_on','h_blink_on_times');
