# Supplementary material for: In cellulo Evaluation of Phototransformation Quantum Yields in Fluorescent Proteins Used As Markers for Single-Molecule Localization Microscopy
Source: PLoS One. 2014 Jun 10;9(6):e98362. doi: 10.1371/journal.pone.0098362 (PMC4051587; doi:10.1371/journal.pone.0098362)
Supplement: Scripts S1 — Matlab scripts for simulation of PALM data sets and for the extraction of phototransformation yields. (ZIP) [file pone.0098362.s015.zip › YIELD_EXTRACTION/get_clusters.m]

% Get clusters of connected molecules (both in space and time)
% as defined in Check_neighbors.m'
clear all
clc

path='D:\Mes Documents\MATLAB\SIMULATION\PALM\OUTPUT_SEPTEMBER2012\';%for beam parameters
file='connections.mat';
smfile=strcat(path,file);
load(smfile,'sm_c');

path_out='D:\Mes Documents\MATLAB\SIMULATION\PALM\OUTPUT_SEPTEMBER2012\';%for beam parameters
file_out='clusters.mat';
outfile=strcat(path_out,file_out);

n_a=length(sm_c); % # of activated molecules
sm_n_connect=cell2mat({sm_c.n_connect});

%get the non connected molecules
w_n_non_connect=find(sm_n_connect == 0);
n_non_c=length(w_n_non_connect); % # of non connected molecules
sm_non_c=sm_c(w_n_non_connect);

%get # of connected molecules
w_n_connect=find(sm_n_connect > 0);
n_c=length(w_n_connect); % # of connected molecules
sm_c=sm_c(w_n_connect);


n_initial_clusters=fix(n_c/2); %Take half of connected molecules
clusters(1:n_initial_clusters)=struct(...
    'x', [], ... % x coordinates of cluster members
    'y', [], ... % y coordinates of cluster members
    'n_members', 0, ... % number of molecules belonging to that cluster
    'members',[], ... % indices of molecules that belong to that cluster
    'activated',0, ... % activation frame (of first molecule in cluster to be activated) 
    'bleached',0, ... % bleaching frame (of last molecule in cluster to be bleached)
    'tot_trace',[] ... % total trace of cluster
    ); 

% Define first cluser with first molecule with connections
clusters(1).n_members=sm_c(1).n_connect+1; % +1 to add the molecule itself
clusters(1).members=horzcat(sm_c(1).index, sm_c(1).connect); % +1 to add the molecule itself

% Go through all molecules
n_active_clusters=1; % # of active clusters
for i=2:n_c
    if i/100==fix(i/100)
        disp(['Molecules [%]: ',num2str(100*i/n_c)]);
    end
   %define indices that intersec with existing clusters
   clear('to_merge'); % reset this variable
   to_merge(1:n_active_clusters)=struct('intersec', 0, 'indices', []);    
   %look at intersection of current set of neighbors with existing clusters
   indices=horzcat(sm_c(i).index,sm_c(i).connect);
   n_clusters_intersec=0; %# of intersecing clusters

   for k=1:n_active_clusters
       [to_merge(k).intersec,to_merge(k).indices]=get_cluster_intersection(indices,clusters(k)); % Add current index to those to be potentially merged
   end
   
   cluster_intersec=cell2mat({to_merge.intersec});
   w=find(cluster_intersec>0);
   if ~isempty(w) %if intersection with some existing clusters
        n_clusters_intersec=length(w); %# of intersecing clusters
        intersec_indices=horzcat(to_merge(w).indices); % all the intersecting indices
        free_indices=get_free_indices(indices,intersec_indices); % all the remaining indices
        %add free_indices to first cluster
        clusters(w(1)).n_members=clusters(w(1)).n_members+length(free_indices); % +1 to add the molecule itself
        clusters(w(1)).members=horzcat(clusters(w(1)).members,free_indices); % +1 to add the molecule itself 
        %merge subsequent intersecting clusters with w(1)
        if n_clusters_intersec>1
            for u=2:n_clusters_intersec
                clusters(w(1)).n_members=clusters(w(1)).n_members+clusters(w(u)).n_members;
                clusters(w(1)).members=horzcat(clusters(w(1)).members,clusters(w(u)).members);
                clusters(w(u)).n_members=-1; % set to a negative # for cluster removal
            end
            %reduce #of active clusters if some of them were merged
            if (n_active_clusters-n_clusters_intersec+1)<0
                disp('stop');
            end
            
            n_active_clusters=n_active_clusters-n_clusters_intersec+1;
            %remove unused clusters
            cluster_n_members=cell2mat({clusters.n_members});
            w_keep=find(cluster_n_members~=-1);
            clusters=clusters(w_keep);
        end
   else %if no intersection, define a new cluster
       n_active_clusters=n_active_clusters+1;
       clusters(n_active_clusters).n_members=length(indices); 
       clusters(n_active_clusters).members=indices; 
   end
end

clusters=clusters(1:n_active_clusters); % Remove unused clusted

% Mean size of clusters
clusters_n_members=cell2mat({clusters.n_members});
mean_cluster_size=mean(clusters_n_members);
disp(['Mean size of clusters [# of mol]:',num2str(mean_cluster_size)]);

[h,x]=hist(clusters_n_members,10);
bar(x,h);
xtitle='Cluster size';
ytitle='# of clusters';
fig_fontsize=16;
xlabel(xtitle,'fontsize',fig_fontsize,'fontweight','b')
ylabel(ytitle,'fontsize',fig_fontsize,'fontweight','b')

disp('Saving data ...');
save(outfile,'clusters','sm_non_c');


        
