# Supplementary material for: In cellulo Evaluation of Phototransformation Quantum Yields in Fluorescent Proteins Used As Markers for Single-Molecule Localization Microscopy
Source: PLoS One. 2014 Jun 10;9(6):e98362. doi: 10.1371/journal.pone.0098362 (PMC4051587; doi:10.1371/journal.pone.0098362)
Supplement: Scripts S1 — Matlab scripts for simulation of PALM data sets and for the extraction of phototransformation yields. (ZIP) [file pone.0098362.s015.zip › YIELD_EXTRACTION/get_cluster_intersection.m]

function [intersec,selected_indices]= get_cluster_intersection(indices,cluster)

selected_indices=[]; % Start by assuming no intersection
intersec=0;

for u=1:length(indices)
    index=indices(u);
    w=find(cluster.members==index);
    if ~isempty(w) % A connected molecule is there already
        selected_indices=horzcat(selected_indices,index); % 
    end
end
if ~isempty(selected_indices); intersec=1; end
