# Supplementary material for: In cellulo Evaluation of Phototransformation Quantum Yields in Fluorescent Proteins Used As Markers for Single-Molecule Localization Microscopy
Source: PLoS One. 2014 Jun 10;9(6):e98362. doi: 10.1371/journal.pone.0098362 (PMC4051587; doi:10.1371/journal.pone.0098362)
Supplement: Scripts S1 — Matlab scripts for simulation of PALM data sets and for the extraction of phototransformation yields. (ZIP) [file pone.0098362.s015.zip › YIELD_EXTRACTION/get_free_indices.m]

function free_indices=get_free_indices(indices,intersec_indices)

free_indices=[]; % Start by assuming no intersection

for u=1:length(indices)
    index=indices(u);
    w=find(intersec_indices==index);
    if isempty(w) % A connected molecule is there already
        free_indices=horzcat(free_indices,index); % 
    end
end
