# Supplementary material for: In cellulo Evaluation of Phototransformation Quantum Yields in Fluorescent Proteins Used As Markers for Single-Molecule Localization Microscopy
Source: PLoS One. 2014 Jun 10;9(6):e98362. doi: 10.1371/journal.pone.0098362 (PMC4051587; doi:10.1371/journal.pone.0098362)
Supplement: Scripts S1 — Matlab scripts for simulation of PALM data sets and for the extraction of phototransformation yields. (ZIP) [file pone.0098362.s015.zip › YIELD_EXTRACTION/get_model.m]

function y = get_model(a, t)
%+
% NAME:
%       GET_MODEL
%
% PURPOSE:
%
%       For fitting, returns NA(t) in a kinetic model A->B<=>C
%
% CATEGORY:
%       Data processing
%
% CALLING SEQUENCE:
%       y = get_model(a, t)
%
% INPUTS:
%       a: the variables
%       t: the time data
%
% OUTPUTS:
%        y: = NA(t)
%
% MODIFICATION HISTORY:
%       D.Bourgeois, September 2012.
%-

c1=(a(6)*a(3))/(a(5)*a(4)-a(6)*a(3));

y=a(2)*exp(-a(5)*a(4)*t)+c1*(a(1)-a(2))*(exp(-a(6)*a(3)*t)-exp(-a(5)*a(4)*t));
