# Supplementary material for: In cellulo Evaluation of Phototransformation Quantum Yields in Fluorescent Proteins Used As Markers for Single-Molecule Localization Microscopy
Source: PLoS One. 2014 Jun 10;9(6):e98362. doi: 10.1371/journal.pone.0098362 (PMC4051587; doi:10.1371/journal.pone.0098362)
Supplement: Scripts S1 — Matlab scripts for simulation of PALM data sets and for the extraction of phototransformation yields. (ZIP) [file pone.0098362.s015.zip › YIELD_EXTRACTION/get_model_cumulative_activation.m]

function [na, nn, nb] = get_model_cumulative_activation(a, t)
%+
% NAME:
%       GET_MODEL_CUMULATIVE_ACTIVATION
%
% PURPOSE:
%
%       For fitting, returns NA(t) in a kinetic model N->A N->B
%
% MODIFICATION HISTORY:
%       D.Bourgeois, February 2013.
%-

% photophysical parameters: phi_a, phi_n, kn, na_0, n_mol
phi_a=a(1); % Activation yield of inactive molecules
phi_n=a(2); % Bleaching yield of inactive molecules
kn=a(3); % Excitation rate of inactive molecules [s-1]
na_0=a(4); % # of active molecules at t=0
n_mol=a(5); % total expected # of molecules

nn_0=n_mol-na_0; % # of inactive molecules at t=0

% This is because we need time-resolution for convergence of kinetic model
time_step=t(2)-t(1); % [s]
max_rate=max([kn*(phi_a+phi_n),kn*phi_a]); % This the highest rate [s-1] ...
%be considered in the differential equations: dt*max_rate should be kept
%small, typically 0.1
dt_times_max_rate=0.02;
time_resolution_increase=fix(max([1,time_step*max_rate/dt_times_max_rate]));
dt=time_step/time_resolution_increase; % dt in [s]
%disp(['Time step for calculation (dt) [s]: ',num2str(dt)]); 
n_points=fix((time_step/dt)*length(t)); % # of points to calculate

nn=zeros(n_points,1); % # of inactive molecules as function of time
na=zeros(n_points,1); % # of active molecules as function of time
nb=zeros(n_points,1); % # of dark molecules as function of time

nn(1)=nn_0;
na(1)=na_0;
nb(1)=0; % Assumme 0 bleached molecules at t=0

nn_final=zeros(length(t),1); % # of inactive molecules as function of time
na_final=zeros(length(t),1); % # of active molecules as function of time
nb_final=zeros(length(t),1); % # of dark molecules as function of time

nn_final(1)=nn(1);
na_final(1)=na(1);
nb_final(1)=nb(1);

plot_data=0; % Normally set to zero
kk=1;

for k=2:n_points
    nn(k)=nn(k-1)+dt*(-kn*(phi_a+phi_n)*nn(k-1));
    na(k)=na(k-1)+dt*(kn*phi_a*nn(k-1));
    if k/time_resolution_increase==fix(k/time_resolution_increase) && kk<length(t)
        nn_final(kk+1)=nn(k);
        na_final(kk+1)=na(k);
        nb_final(kk+1)=n_mol-na_final(kk+1)-nn_final(kk+1);
        kk=kk+1;
    end
end

if plot_data==1
    hold off
    plot(t,na_final,'Color','Green','LineWidth',1.5);
    line(t,nn_final,'Color','Blue','LineWidth',1.5);
    line(t,nb_final,'Color','Red','LineWidth',1.5);
    legend('Activated','Non-activated','Bleached');
    title(gca,'Activation Yield Model','fontsize',12,'FontWeight','bold');
    xlabel('Time [s]','fontsize',12,'fontweight','b')
    ylabel('# Mol','fontsize',12,'fontweight','b')
    ylim([0,max(na_final)*2]);
    disp(['Starting # of activated molecules: ',num2str(na_0)]);
    disp(['Total # of molecules: ',num2str(n_mol)]);
    input('Ok ?');
end

na=na_final';
nn=nn_final';
nb=n_mol-na-nn;
