# Supplementary material for: In cellulo Evaluation of Phototransformation Quantum Yields in Fluorescent Proteins Used As Markers for Single-Molecule Localization Microscopy
Source: PLoS One. 2014 Jun 10;9(6):e98362. doi: 10.1371/journal.pone.0098362 (PMC4051587; doi:10.1371/journal.pone.0098362)
Supplement: Scripts S1 — Matlab scripts for simulation of PALM data sets and for the extraction of phototransformation yields. (ZIP) [file pone.0098362.s015.zip › YIELD_EXTRACTION/get_model_cumulative_activation_aniso.m]

function [na, nn, nb] = get_model_cumulative_activation_aniso(a, t)
%+
% NAME:
%       GET_MODEL_CUMULATIVE_ACTIVATION_ANISO
%
% PURPOSE:
%
%       For fitting, returns NA(t) in a kinetic model N->A N->B with
%       distribution of excitation rates
%
% MODIFICATION HISTORY:
%       D.Bourgeois, February 2013.
%-

% photophysical parameters: phi_a, phi_n, kn, na_0, n_mol
phi_a=a(1); % Activation yield of inactive molecules
phi_n=a(2); % Bleaching yield of inactive molecules
kn=a(3); % Excitation rate of inactive molecules [s-1]
na_0=a(4); % # of active molecules at t=0
n_mol=a(5); % total expected # of molecules

% This is because we need time-resolution for convergence of kinetic model
time_step=t(2)-t(1); % [s]
max_rate=max([kn*(phi_a+phi_n),kn*phi_a]); % This the highest rate [s-1] ...
%be considered in the differential equations: dt*max_rate should be kept
%small, typically 0.1
dt_times_max_rate=0.02;
time_resolution_increase=fix(max([1,time_step*max_rate/dt_times_max_rate]));
dt=time_step/time_resolution_increase; % dt in [s]
%disp(['Time step for calculation (dt) [s]: ',num2str(dt)]); 
n_points=fix((time_step/dt)*length(t)); % # of points to calculate

nn_final=zeros(length(t),1); % # of inactive molecules as function of time
na_final=zeros(length(t),1); % # of active molecules as function of time
nb_final=zeros(length(t),1); % # of dark molecules as function of time

loc_nn=zeros(n_points,1); % # of inactive molecules as function of time for a particular theta
loc_na=zeros(n_points,1); % # of active molecules as function of time for a particular theta
loc_nb=zeros(n_points,1); % # of dark molecules as function of time for a particular theta

loc_nn_final=zeros(length(t),1); % # of inactive molecules as function of time for a particular theta
loc_na_final=zeros(length(t),1); % # of active molecules as function of time for a particular theta
loc_nb_final=zeros(length(t),1); % # of dark molecules as function of time for a particular theta

n=64; % Create coarse distribution of theta angles
theta=pi*(0:n)/n-pi/2;
p=cos(theta); 
p_norm=p/sum(p); % Probability of a randomly oriented molecule to have this theta
rate_change=3/2*p.^2; 
initial_active_fraction=(rate_change.*p_norm)/sum(rate_change.*p_norm);
%loc_na_0=initial_active_fraction(i)*na_0; % local # of active molecules: first ...
% there is the local # of molecules which is proportional to p_norm and
% then the probability to have been activated which is proportional to rate_change
%(we suppose initial activation follows from laser illumination)

plot_data=0; % Normally set to zero

%Loop through populations of molecules having a given theta value
for i=1:n+1   
    loc_kn=rate_change(i)*kn; % Multiplication factor for the rate
    loc_na_0=initial_active_fraction(i)*na_0;
    loc_n_mol=p_norm(i)*n_mol; % local total # of molecules
    loc_nn(1)=loc_n_mol-loc_na_0;
    loc_na(1)=loc_na_0;
    loc_nb(1)=0; % Assumme 0 blinked molecules at t=0
    
    loc_nn_final(1)=loc_nn(1);
    loc_na_final(1)=loc_na(1);
    loc_nb_final(1)=loc_nb(1);
    
    kk=1;
    for k=2:n_points
        loc_nn(k)=loc_nn(k-1)+dt*(-loc_kn*(phi_a+phi_n)*loc_nn(k-1));
        loc_na(k)=loc_na(k-1)+dt*(loc_kn*phi_a*loc_nn(k-1));
        if k/time_resolution_increase==fix(k/time_resolution_increase)
            loc_nn_final(kk+1)=loc_nn(k);
            loc_na_final(kk+1)=loc_na(k);
            loc_nb_final(kk+1)=loc_n_mol-loc_na_final(kk+1)-loc_nn_final(kk+1);
            kk=kk+1;
        end
    end
    
    if plot_data==1
        hold off
        plot(t,loc_na_final,'Color','Green','LineWidth',1.5);
        line(t,loc_nn_final,'Color','Blue','LineWidth',1.5);
        line(t,loc_nb_final,'Color','Red','LineWidth',1.5);
        legend('Activated','Non-activated','Bleached');
        title(gca,'Activation Yield Model','fontsize',12,'FontWeight','bold');
        xlabel('Time [s]','fontsize',12,'fontweight','b')
        ylabel('# Mol','fontsize',12,'fontweight','b')
        ylim([0,max(loc_na_final)*2]);
        disp(['Step # : ',num2str(i)]);
        disp(['Loc starting # of activated molecules: ',num2str(loc_na_0)]);
        disp(['Loc total # of molecules: ',num2str(loc_n_mol)]);
        disp(['Rate multiplication factor: ',num2str(p(i))]); 
        input('Ok ?');
    end
    na_final=na_final+loc_na_final; % Total # of molecules over processed theta regions
    nn_final=nn_final+loc_nn_final;
    nb_final=nb_final+loc_nb_final;
end

na=na_final';
nn=nn_final';
nb=n_mol-na-nn;
