# Supplementary material for: In cellulo Evaluation of Phototransformation Quantum Yields in Fluorescent Proteins Used As Markers for Single-Molecule Localization Microscopy
Source: PLoS One. 2014 Jun 10;9(6):e98362. doi: 10.1371/journal.pone.0098362 (PMC4051587; doi:10.1371/journal.pone.0098362)
Supplement: Scripts S1 — Matlab scripts for simulation of PALM data sets and for the extraction of phototransformation yields. (ZIP) [file pone.0098362.s015.zip › YIELD_EXTRACTION/get_model_cumulative_activation_aniso_linear.m]

function [na, nn, nb] = get_model_cumulative_activation_aniso_linear(a, t)
%+
% NAME:
%       GET_MODEL_CUMULATIVE_ACTIVATION_ANISO
%
% PURPOSE:
%
%       For fitting, returns NA(t) in a kinetic model N->A N->B with
%       distribution of excitation rates
%
% MODIFICATION HISTORY:
%       D.Bourgeois, February 2013.
%-

% photophysical parameters: phi_a, phi_n, kn, na_0, n_mol
phi_a=a(1); % Activation yield of inactive molecules
phi_n=a(2); % Bleaching yield of inactive molecules
kn=a(3); % Excitation rate of inactive molecules [s-1]
na_0=a(4); % # of active molecules at t=0
n_mol=a(5); % total expected # of molecules

% This is because we need time-resolution for convergence of kinetic model
time_step=t(2)-t(1); % [s]
max_rate=max([kn*(phi_a+phi_n),kn*phi_a]); % This the highest rate [s-1] ...
%be considered in the differential equations: dt*max_rate should be kept
%small, typically 0.1
dt_times_max_rate=0.02;
time_resolution_increase=fix(max([1,time_step*max_rate/dt_times_max_rate]));
dt=time_step/time_resolution_increase; % dt in [s]
%disp(['Time step for calculation (dt) [s]: ',num2str(dt)]); 
n_points=fix((time_step/dt)*length(t)); % # of points to calculate

nn_final=zeros(length(t),1); % # of inactive molecules as function of time
na_final=zeros(length(t),1); % # of active molecules as function of time
nb_final=zeros(length(t),1); % # of dark molecules as function of time

loc_nn=zeros(n_points,1); % # of inactive molecules as function of time for a particular theta
loc_na=zeros(n_points,1); % # of active molecules as function of time for a particular theta
loc_nb=zeros(n_points,1); % # of dark molecules as function of time for a particular theta

loc_nn_final=zeros(length(t),1); % # of inactive molecules as function of time for a particular theta
loc_na_final=zeros(length(t),1); % # of active molecules as function of time for a particular theta
loc_nb_final=zeros(length(t),1); % # of dark molecules as function of time for a particular theta

n=64; % Create coarse distribution of theta angles
theta=pi*(0:n)/n-pi/2;

m=64; % Create coarse distribution of phi angles
phi=2*pi*(0:m)/m;

p_theta_phi=zeros(length(theta),length(phi)); % Probability of a randomly oriented molecule to have certain phi & theta
rate_change_theta_phi=zeros(length(theta),length(phi)); % Excitation rates at phi & theta

for k=1:length(theta)
    p_theta_phi(k,:)= cos(theta(k));
    rate_change_theta_phi(k,:)= 3*cos(theta(k))^2*cos(phi).^2; % Factor of 3 = 3/2 (for theta) * 2 (for phi)
end
% Probability of a randomly oriented molecule to have theta and phi
p_theta_phi=p_theta_phi/sum(sum(p_theta_phi)); %Normalize to 1

% p_norm=p/sum(p); 
% rate_change=3/2*p.^2; 
initial_active_fraction=(rate_change_theta_phi.*p_theta_phi)/sum(sum(rate_change_theta_phi.*p_theta_phi));

%loc_na_0=initial_active_fraction(i)*na_0; % local # of active molecules: first ...
% there is the local # of molecules which is proportional to p_norm and
% then the probability to have been activated which is proportional to rate_change
%(we suppose initial activation follows from laser illumination)

plot_data=0; % Normally set to zero

%Loop through populations of molecules having a given theta value
for i=1:n+1 % Loop through theta
    for j=1:m+1 % Loop through phi
        loc_kn=rate_change_theta_phi(i,j)*kn; % Multiplication factor for the rate
        loc_na_0=initial_active_fraction(i,j)*na_0;
        loc_n_mol=p_theta_phi(i)*n_mol; % local total # of molecules
        loc_nn(1)=loc_n_mol-loc_na_0;
        loc_na(1)=loc_na_0;
        loc_nb(1)=0; % Assumme 0 blinked molecules at t=0
        
        loc_nn_final(1)=loc_nn(1);
        loc_na_final(1)=loc_na(1);
        loc_nb_final(1)=loc_nb(1);
        
        kk=1;
        for k=2:n_points
            loc_nn(k)=loc_nn(k-1)+dt*(-loc_kn*(phi_a+phi_n)*loc_nn(k-1));
            loc_na(k)=loc_na(k-1)+dt*(loc_kn*phi_a*loc_nn(k-1));
            if k/time_resolution_increase==fix(k/time_resolution_increase)
                loc_nn_final(kk+1)=loc_nn(k);
                loc_na_final(kk+1)=loc_na(k);
                loc_nb_final(kk+1)=loc_n_mol-loc_na_final(kk+1)-loc_nn_final(kk+1);
                kk=kk+1;
            end
        end
        
        if plot_data==1
            hold off
            plot(t,loc_na_final,'Color','Green','LineWidth',1.5);
            line(t,loc_nn_final,'Color','Blue','LineWidth',1.5);
            line(t,loc_nb_final,'Color','Red','LineWidth',1.5);
            legend('Activated','Non-activated','Bleached');
            title(gca,'Activation Yield Model','fontsize',12,'FontWeight','bold');
            xlabel('Time [s]','fontsize',12,'fontweight','b')
            ylabel('# Mol','fontsize',12,'fontweight','b')
            ylim([0,max(loc_na_final)*2]);
            disp(['Step # : ',num2str(i)]);
            disp(['Loc starting # of activated molecules: ',num2str(loc_na_0)]);
            disp(['Loc total # of molecules: ',num2str(loc_n_mol)]);
            disp(['Rate multiplication factor: ',num2str(p(i))]);
            input('Ok ?');
        end
        na_final=na_final+loc_na_final; % Total # of molecules over processed theta regions
        nn_final=nn_final+loc_nn_final;
        nb_final=nb_final+loc_nb_final;
    end
end

na=na_final';
nn=nn_final';
nb=n_mol-na-nn;
