# Supplementary material for: In cellulo Evaluation of Phototransformation Quantum Yields in Fluorescent Proteins Used As Markers for Single-Molecule Localization Microscopy
Source: PLoS One. 2014 Jun 10;9(6):e98362. doi: 10.1371/journal.pone.0098362 (PMC4051587; doi:10.1371/journal.pone.0098362)
Supplement: Scripts S1 — Matlab scripts for simulation of PALM data sets and for the extraction of phototransformation yields. (ZIP) [file pone.0098362.s015.zip › YIELD_EXTRACTION/get_model_cumulative_activation_aniso_linear_seq.m]

function [na, nn, nb] = get_model_cumulative_activation_aniso_linear_seq(a, t)
%+
% NAME:
%       GET_MODEL_CUMULATIVE_ACTIVATION_SEQ
%
% PURPOSE:
%
%       For fitting, returns NA(t) in a kinetic model N->A N->B
%       Sequential pulse acquisition with alternate
%       Activation_Bleach_Readout scheme.
%
% MODIFICATION HISTORY:
%       D.Bourgeois, March 2013.
%-

% photophysical parameters: phi_a, phi_n, kn, na_0, n_mol
phi_a=a(1); % Activation yield of inactive molecules
phi_n=a(2); % Bleaching yield of inactive molecules
act_kn=a(3); % Excitation rate of inactive molecules [s-1]
read_r=a(4); % Readout act yield * excitation rate of inactive molecules [s-1]
bl_r=a(5); % Readout act yield * excitation rate of inactive molecules [s-1]
na_0=a(6); % # of active molecules at t=0
n_mol=a(7); % total expected # of molecules

% This is because we need time-resolution for convergence of kinetic model
time_step=t(2)-t(1); % [s]
max_rate=max([(act_kn*(phi_a+phi_n)+read_r), bl_r]); % This the highest rate [s-1] ...
%be considered in the differential equations: dt*max_rate should be kept
%small, typically 0.1
dt_times_max_rate=0.02;
time_resolution_increase=fix(max([1,time_step*max_rate/dt_times_max_rate]));
dt=time_step/time_resolution_increase; % dt in [s]
%disp(['Time step for calculation (dt) [s]: ',num2str(dt)]);
% n_points=fix((time_step/dt)*length(t)); % # of points to calculate

%For subcycle calculations
nn=zeros(time_resolution_increase,1); % # of inactive molecules after activation step of sequence
na=zeros(time_resolution_increase,1); % # of active molecules after activation step of sequence
nn1=zeros(time_resolution_increase,1); % # of inactive molecules after bleaching step of sequence
na1=zeros(time_resolution_increase,1); % # of active molecules after bleaching step of sequence
nn2=zeros(time_resolution_increase,1); % # of inactive molecules after readout step of sequence
na2=zeros(time_resolution_increase,1); % # of active molecules after readout step of sequence

%The final arrays for each local theta angles
loc_nn_final=zeros(length(t),1); % # of inactive molecules as function of time (after activation steps)
loc_na_final=zeros(length(t),1); % # of active molecules as function of time
loc_nn1_final=zeros(length(t),1); % # of inactive molecules as function of time (after bleaching steps)
loc_na1_final=zeros(length(t),1); % # of active molecules as function of time
loc_nn2_final=zeros(length(t),1); % # of inactive molecules as function of time (after readout steps)
loc_na2_final=zeros(length(t),1); % # of active molecules as function of time
loc_nb_final=zeros(length(t),1); % # of bleached molecules as function of time
loc_nn_final_out=zeros(length(t),1); % # of inactive molecules lost during activation steps
loc_na_final_out=zeros(length(t),1); % # of newly active molecules during activation steps
loc_nn1_final_out=zeros(length(t),1); % # of inactive molecules lost during activation steps
loc_na1_final_out=zeros(length(t),1); % # of newly active molecules during activation steps
loc_nn2_final_out=zeros(length(t),1); % # of inactive molecules lost during activation steps
loc_na2_final_out=zeros(length(t),1); % # of newly active molecules during activation steps

%The final arrays
nn_final=zeros(length(t),1); % # of inactive molecules as function of time (after activation steps)
na_final=zeros(length(t),1); % # of active molecules as function of time
nn1_final=zeros(length(t),1); % # of inactive molecules as function of time (after bleaching steps)
na1_final=zeros(length(t),1); % # of active molecules as function of time
nn2_final=zeros(length(t),1); % # of inactive molecules as function of time (after readout steps)
na2_final=zeros(length(t),1); % # of active molecules as function of time
nb_final=zeros(length(t),1); % # of bleached molecules as function of time
nn_final_out=zeros(length(t),1); % # of inactive molecules lost during activation steps
na_final_out=zeros(length(t),1); % # of newly active molecules during activation steps
nn1_final_out=zeros(length(t),1); % # of inactive molecules lost during bleaching steps
na1_final_out=zeros(length(t),1); % # of newly active molecules during bleaching steps
nn2_final_out=zeros(length(t),1); % # of inactive molecules lost during readout steps
na2_final_out=zeros(length(t),1); % # of newly active molecules during readout steps


n=64; % Create coarse distribution of theta angles
theta=pi*(0:n)/n-pi/2;

m=64; % Create coarse distribution of phi angles
phi=2*pi*(0:m)/m;

p_theta_phi=zeros(length(theta),length(phi)); % Probability of a randomly oriented molecule to have certain phi & theta
rate_change_theta_phi=zeros(length(theta),length(phi)); % Excitation rates at phi & theta

for k=1:length(theta)
    p_theta_phi(k,:)= cos(theta(k));
    rate_change_theta_phi(k,:)= 3*cos(theta(k))^2*cos(phi).^2; % Factor of 3 = 3/2 (for theta) * 2 (for phi)
end
% Probability of a randomly oriented molecule to have theta and phi
p_theta_phi=p_theta_phi/sum(sum(p_theta_phi)); %Normalize to 1

% p_norm=p/sum(p);
% rate_change=3/2*p.^2;
initial_active_fraction=(rate_change_theta_phi.*p_theta_phi)/sum(sum(rate_change_theta_phi.*p_theta_phi));

plot_data=0; % Normally set to zero
plot_data2=0; % Normally set to zero. To plot intermediate data at each theta.

if plot_data==1
    figure;
end

%Loop through populations of molecules having a given theta value
for i=1:n+1 % Loop through theta
    for j=1:m+1 % Loop through phi
        loc_act_kn=rate_change_theta_phi(i,j)*act_kn; % Multiplication factor for the rate
        loc_read_r=rate_change_theta_phi(i,j)*read_r; % Multiplication factor for the rate
        loc_bl_r=rate_change_theta_phi(i,j)*bl_r; % Multiplication factor for the rate
        loc_na_0=initial_active_fraction(i,j)*na_0;
        loc_n_mol=p_theta_phi(i)*n_mol; % local total # of molecules
        loc_nn2_final(1)=loc_n_mol-loc_na_0;
        loc_na2_final(1)=loc_na_0;
        loc_nb_final(1)=0; % Assumme 0 bleached molecules at t=0
        
        for kk=2:length(t)+1
            %first step: activation
            nn(1)=loc_nn2_final(kk-1)+dt*(-(loc_act_kn*(phi_a+phi_n)+loc_read_r)*loc_nn2_final(kk-1)); % activation step
            na(1)=loc_na2_final(kk-1)+dt*((loc_act_kn*phi_a+loc_read_r)*loc_nn2_final(kk-1));
            if time_resolution_increase>1
                for k=2:time_resolution_increase
                    nn(k)=nn(k-1)+dt*(-(loc_act_kn*(phi_a+phi_n)+loc_read_r)*nn(k-1)); % activation step
                    na(k)=na(k-1)+dt*((loc_act_kn*phi_a+loc_read_r)*nn(k-1));
                end
            end
            loc_nn_final(kk-1)=nn(time_resolution_increase);
            loc_na_final(kk-1)=na(time_resolution_increase);
            
            %second step: bleaching
            nn1(1)=loc_nn_final(kk-1)+dt*(-loc_bl_r*loc_nn_final(kk-1)); % activation step
            na1(1)=loc_na_final(kk-1)+dt*(loc_bl_r*loc_nn_final(kk-1));
            if time_resolution_increase>1
                for k=2:time_resolution_increase
                    nn1(k)=nn1(k-1)+dt*(-loc_bl_r*nn1(k-1)); % activation step
                    na1(k)=na1(k-1)+dt*(loc_bl_r*nn1(k-1));
                end
            end
            loc_nn1_final(kk-1)=nn1(time_resolution_increase);
            loc_na1_final(kk-1)=na1(time_resolution_increase);
            
            
            %third step: readout
            nn2(1)=loc_nn1_final(kk-1)+dt*(-loc_read_r*loc_nn1_final(kk-1)); % activation step
            na2(1)=loc_na1_final(kk-1)+dt*(loc_read_r*loc_nn1_final(kk-1));
            if time_resolution_increase>1
                for k=2:time_resolution_increase
                    nn2(k)=nn2(k-1)+dt*(-loc_read_r*nn2(k-1)); % activation step
                    na2(k)=na2(k-1)+dt*(loc_read_r*nn2(k-1));
                end
            end
            % disp(['na+nn: ',num2str(nn+na)]);
            % disp(['na1+nn1: ',num2str(nn1+na1)]);
            % disp(['na2+nn2: ',num2str(nn2+na2)]);
            % input('Ok?');
            
            if kk<=length(t)
                loc_nn2_final(kk)=nn2(time_resolution_increase);
                loc_na2_final(kk)=na2(time_resolution_increase);
                loc_nb_final(kk)=loc_n_mol-loc_na2_final(kk)-loc_nn2_final(kk);
            end
            
            %These are the molecules activated during the activation step
            if kk>2
                loc_na_final_out(kk-1)=loc_na_final_out(kk-2)+loc_na_final(kk-1)-loc_na2_final(kk-1);
                loc_nn_final_out(kk-1)=loc_nn_final_out(kk-2)-(loc_nn_final(kk-1)-loc_nn2_final(kk-1));
                loc_na1_final_out(kk-1)=loc_na1_final_out(kk-2)+loc_na1_final(kk-1)-loc_na_final(kk-1);
                loc_nn1_final_out(kk-1)=loc_nn1_final_out(kk-2)-(loc_nn1_final(kk-1)-loc_nn_final(kk-1));
                loc_na2_final_out(kk-1)=loc_na2_final_out(kk-2)+loc_na2_final(kk-1)-loc_na1_final(kk-2);
                loc_nn2_final_out(kk-1)=loc_nn2_final_out(kk-2)-(loc_nn2_final(kk-1)-loc_nn1_final(kk-2));
                
            else
                loc_na_final_out(1)=loc_na_final(1)-loc_na2_final(1);
                loc_nn_final_out(1)=-(loc_nn_final(1)-loc_nn2_final(1));
                loc_na1_final_out(1)=loc_na1_final(1)-loc_na_final(1);
                loc_nn1_final_out(1)=-(loc_nn1_final(1)-loc_nn_final(1));
                loc_na2_final_out(1)=loc_na2_final(1);
                loc_nn2_final_out(1)=loc_nn2_final(1);
            end
        end
        
        if plot_data2==1
            hold off
            plot(t,loc_na2_final,'Color','Magenta','LineWidth',1.5);
            %     line(t,loc_na1_final,'Color','Red','LineWidth',1.5);
            %     line(t,loc_na2_final,'Color','Green','LineWidth',1.5);
            line(t,loc_na_final_out,'Color','Black','LineWidth',1.5);
            line(t,loc_na1_final_out,'Color','Blue','LineWidth',1.5);
            line(t,loc_na2_final_out,'Color','Red','LineWidth',1.5);
            legend('Activated by all','Activated after activation step','Activated after bleach step','Activated after readout step');
            title(gca,'Activation Yield Model','fontsize',12,'FontWeight','bold');
            xlabel('Time [s]','fontsize',12,'fontweight','b')
            ylabel('# Mol','fontsize',12,'fontweight','b')
            ylim([0,max(loc_na2_final)*2]);
            disp(['Theta angle: ',num2str(theta(i)*180/pi)]);
            disp(['Phi angle: ',num2str(phi(j)*180/pi)]);
            disp(['Starting # of activated molecules: ',num2str(na_0)]);
            disp(['Local total # of molecules: ',num2str(loc_n_mol)]);       
            disp(['Total # of recovered molecules at end of fit: ',num2str(loc_na2_final(end))]);
            %input('Ok ?');
        end
        na_final=na_final+loc_na_final; % Total # of molecules over processed theta regions
        nn_final=nn_final+loc_nn_final;
        na1_final=na1_final+loc_na1_final; % Total # of molecules over processed theta regions
        nn1_final=nn1_final+loc_nn1_final;
        na2_final=na2_final+loc_na2_final; % Total # of molecules over processed theta regions
        nn2_final=nn2_final+loc_nn2_final;
        nn_final_out=nn_final_out+loc_nn_final_out;
        na_final_out=na_final_out+loc_na_final_out;
        nn1_final_out=nn1_final_out+loc_nn1_final_out;
        na1_final_out=na1_final_out+loc_na1_final_out;
        nn2_final_out=nn2_final_out+loc_nn2_final_out;
        na2_final_out=na2_final_out+loc_na2_final_out;
        nb_final=nb_final+loc_nb_final;
    end
   % disp(['Theta angle: ',num2str(theta(i)*180/pi)]);
end
if plot_data==1
    hold off
    plot(t,na2_final,'Color','Magenta','LineWidth',1.5);
    %     line(t,na1_final,'Color','Red','LineWidth',1.5);
    %     line(t,na2_final,'Color','Green','LineWidth',1.5);
    line(t,na_final_out,'Color','Black','LineWidth',1.5);
    line(t,na1_final_out,'Color','Blue','LineWidth',1.5);
    line(t,na2_final_out,'Color','Red','LineWidth',1.5);
    legend('Activated by all','Activated after activation step','Activated after bleach step','Activated after readout step');
    title(gca,'Activation Yield Model','fontsize',12,'FontWeight','bold');
    xlabel('Time [s]','fontsize',12,'fontweight','b')
    ylabel('# Mol','fontsize',12,'fontweight','b')
    ylim([0,max(na_final)*2]);
    disp(['Starting # of activated molecules: ',num2str(na_0)]);
    disp(['Total # of molecules: ',num2str(n_mol)]);
    disp(['Total # of recovered molecules at end of fit: ',num2str(na2_final(end))]);
    input('Ok ?');
end

na=na_final_out';
nn=nn_final_out';
nb=nb_final';
