# Supplementary material for: In cellulo Evaluation of Phototransformation Quantum Yields in Fluorescent Proteins Used As Markers for Single-Molecule Localization Microscopy
Source: PLoS One. 2014 Jun 10;9(6):e98362. doi: 10.1371/journal.pone.0098362 (PMC4051587; doi:10.1371/journal.pone.0098362)
Supplement: Scripts S1 — Matlab scripts for simulation of PALM data sets and for the extraction of phototransformation yields. (ZIP) [file pone.0098362.s015.zip › YIELD_EXTRACTION/get_model_cumulative_activation_aniso_seq.m]

function [na, nn, nb] = get_model_cumulative_activation_aniso_seq(a, t)
%+
% NAME:
%       GET_MODEL_CUMULATIVE_ACTIVATION_SEQ
%
% PURPOSE:
%
%       For fitting, returns NA(t) in a kinetic model N->A N->B
%       Sequential pulse acquisition with alternate
%       Activation_Bleach_Readout scheme.
%
% MODIFICATION HISTORY:
%       D.Bourgeois, March 2013.
%-

% photophysical parameters: phi_a, phi_n, kn, na_0, n_mol
phi_a=a(1); % Activation yield of inactive molecules
phi_n=a(2); % Bleaching yield of inactive molecules
act_kn=a(3); % Excitation rate of inactive molecules [s-1]
read_r=a(4); % Readout act yield * excitation rate of inactive molecules [s-1]
bl_r=a(5); % Readout act yield * excitation rate of inactive molecules [s-1]
na_0=a(6); % # of active molecules at t=0
n_mol=a(7); % total expected # of molecules

% This is because we need time-resolution for convergence of kinetic model
time_step=t(2)-t(1); % [s]
max_rate=max([(act_kn*(phi_a+phi_n)+read_r), bl_r]); % This the highest rate [s-1] ...
%be considered in the differential equations: dt*max_rate should be kept
%small, typically 0.1
dt_times_max_rate=0.02;
time_resolution_increase=fix(max([1,time_step*max_rate/dt_times_max_rate]));
dt=time_step/time_resolution_increase; % dt in [s]
%disp(['Time step for calculation (dt) [s]: ',num2str(dt)]);
% n_points=fix((time_step/dt)*length(t)); % # of points to calculate

%For subcycle calculations
nn=zeros(time_resolution_increase,1); % # of inactive molecules after activation step of sequence
na=zeros(time_resolution_increase,1); % # of active molecules after activation step of sequence
nn1=zeros(time_resolution_increase,1); % # of inactive molecules after bleaching step of sequence
na1=zeros(time_resolution_increase,1); % # of active molecules after bleaching step of sequence
nn2=zeros(time_resolution_increase,1); % # of inactive molecules after readout step of sequence
na2=zeros(time_resolution_increase,1); % # of active molecules after readout step of sequence

%The final arrays for each local theta angles
loc_nn_final=zeros(length(t),1); % # of inactive molecules as function of time (after activation steps)
loc_na_final=zeros(length(t),1); % # of active molecules as function of time
loc_nn1_final=zeros(length(t),1); % # of inactive molecules as function of time (after bleaching steps)
loc_na1_final=zeros(length(t),1); % # of active molecules as function of time
loc_nn2_final=zeros(length(t),1); % # of inactive molecules as function of time (after readout steps)
loc_na2_final=zeros(length(t),1); % # of active molecules as function of time
loc_nb_final=zeros(length(t),1); % # of bleached molecules as function of time
loc_nn_final_out=zeros(length(t),1); % # of inactive molecules lost during activation steps
loc_na_final_out=zeros(length(t),1); % # of newly active molecules during activation steps
loc_nn1_final_out=zeros(length(t),1); % # of inactive molecules lost during activation steps
loc_na1_final_out=zeros(length(t),1); % # of newly active molecules during activation steps
loc_nn2_final_out=zeros(length(t),1); % # of inactive molecules lost during activation steps
loc_na2_final_out=zeros(length(t),1); % # of newly active molecules during activation steps

%The final arrays
nn_final=zeros(length(t),1); % # of inactive molecules as function of time (after activation steps)
na_final=zeros(length(t),1); % # of active molecules as function of time
nn1_final=zeros(length(t),1); % # of inactive molecules as function of time (after bleaching steps)
na1_final=zeros(length(t),1); % # of active molecules as function of time
nn2_final=zeros(length(t),1); % # of inactive molecules as function of time (after readout steps)
na2_final=zeros(length(t),1); % # of active molecules as function of time
nb_final=zeros(length(t),1); % # of bleached molecules as function of time
nn_final_out=zeros(length(t),1); % # of inactive molecules lost during activation steps
na_final_out=zeros(length(t),1); % # of newly active molecules during activation steps
nn1_final_out=zeros(length(t),1); % # of inactive molecules lost during bleaching steps
na1_final_out=zeros(length(t),1); % # of newly active molecules during bleaching steps
nn2_final_out=zeros(length(t),1); % # of inactive molecules lost during readout steps
na2_final_out=zeros(length(t),1); % # of newly active molecules during readout steps

n=64; % Create coarse distribution of theta angles
theta=pi*(0:n)/n-pi/2;
p=cos(theta);
p_norm=p/sum(p); % Probability of a randomly oriented molecule to have this theta
rate_change=3/2*p.^2;
initial_active_fraction=(rate_change.*p_norm)/sum(rate_change.*p_norm);
%loc_na_0=initial_active_fraction(i)*na_0; % local # of active molecules: first ...
% there is the local # of molecules which is proportional to p_norm and
% then the probability to have been activated which is proportional to rate_change
%(we suppose initial activation follows from laser illumination)

plot_data=0; % Normally set to zero
plot_data2=0; % Normally set to zero. To plot intermediate data at each theta.

if plot_data==1
    figure;
end

%Loop through populations of molecules having a given theta value
for i=1:n+1
    loc_act_kn=rate_change(i)*act_kn; % Multiplication factor for the rate
    loc_read_r=rate_change(i)*read_r; % Multiplication factor for the rate
    loc_bl_r=rate_change(i)*bl_r; % Multiplication factor for the rate
    
    loc_na_0=initial_active_fraction(i)*na_0;
    loc_n_mol=p_norm(i)*n_mol; % local total # of molecules
    loc_nn2_final(1)=loc_n_mol-loc_na_0;
    loc_na2_final(1)=loc_na_0;
    loc_nb_final(1)=0; % Assumme 0 bleached molecules at t=0
    
    for kk=2:length(t)+1
        %first step: activation
        nn(1)=loc_nn2_final(kk-1)+dt*(-(loc_act_kn*(phi_a+phi_n)+loc_read_r)*loc_nn2_final(kk-1)); % activation step
        na(1)=loc_na2_final(kk-1)+dt*((loc_act_kn*phi_a+loc_read_r)*loc_nn2_final(kk-1));
        if time_resolution_increase>1
            for k=2:time_resolution_increase
                nn(k)=nn(k-1)+dt*(-(loc_act_kn*(phi_a+phi_n)+loc_read_r)*nn(k-1)); % activation step
                na(k)=na(k-1)+dt*((loc_act_kn*phi_a+loc_read_r)*nn(k-1));
            end
        end
        loc_nn_final(kk-1)=nn(time_resolution_increase);
        loc_na_final(kk-1)=na(time_resolution_increase);
        
        %second step: bleaching
        nn1(1)=loc_nn_final(kk-1)+dt*(-loc_bl_r*loc_nn_final(kk-1)); % activation step
        na1(1)=loc_na_final(kk-1)+dt*(loc_bl_r*loc_nn_final(kk-1));
        if time_resolution_increase>1
            for k=2:time_resolution_increase
                nn1(k)=nn1(k-1)+dt*(-loc_bl_r*nn1(k-1)); % activation step
                na1(k)=na1(k-1)+dt*(loc_bl_r*nn1(k-1));
            end
        end
        loc_nn1_final(kk-1)=nn1(time_resolution_increase);
        loc_na1_final(kk-1)=na1(time_resolution_increase);
        
        
        %third step: readout
        nn2(1)=loc_nn1_final(kk-1)+dt*(-loc_read_r*loc_nn1_final(kk-1)); % activation step
        na2(1)=loc_na1_final(kk-1)+dt*(loc_read_r*loc_nn1_final(kk-1));
        if time_resolution_increase>1
            for k=2:time_resolution_increase
                nn2(k)=nn2(k-1)+dt*(-loc_read_r*nn2(k-1)); % activation step
                na2(k)=na2(k-1)+dt*(loc_read_r*nn2(k-1));
            end
        end
% disp(['na+nn: ',num2str(nn+na)]);
% disp(['na1+nn1: ',num2str(nn1+na1)]);
% disp(['na2+nn2: ',num2str(nn2+na2)]);
% input('Ok?');
        
        if kk<=length(t)
            loc_nn2_final(kk)=nn2(time_resolution_increase);
            loc_na2_final(kk)=na2(time_resolution_increase);
            loc_nb_final(kk)=loc_n_mol-loc_na2_final(kk)-loc_nn2_final(kk);
        end
        
        %These are the molecules activated during the activation step
        if kk>2
            loc_na_final_out(kk-1)=loc_na_final_out(kk-2)+loc_na_final(kk-1)-loc_na2_final(kk-1);
            loc_nn_final_out(kk-1)=loc_nn_final_out(kk-2)-(loc_nn_final(kk-1)-loc_nn2_final(kk-1));
            loc_na1_final_out(kk-1)=loc_na1_final_out(kk-2)+loc_na1_final(kk-1)-loc_na_final(kk-1);
            loc_nn1_final_out(kk-1)=loc_nn1_final_out(kk-2)-(loc_nn1_final(kk-1)-loc_nn_final(kk-1));
            loc_na2_final_out(kk-1)=loc_na2_final_out(kk-2)+loc_na2_final(kk-1)-loc_na1_final(kk-2);
            loc_nn2_final_out(kk-1)=loc_nn2_final_out(kk-2)-(loc_nn2_final(kk-1)-loc_nn1_final(kk-2));

        else
            loc_na_final_out(1)=loc_na_final(1)-loc_na2_final(1);
            loc_nn_final_out(1)=-(loc_nn_final(1)-loc_nn2_final(1));
            loc_na1_final_out(1)=loc_na1_final(1)-loc_na_final(1);
            loc_nn1_final_out(1)=-(loc_nn1_final(1)-loc_nn_final(1));
            loc_na2_final_out(1)=loc_na2_final(1);
            loc_nn2_final_out(1)=loc_nn2_final(1);    
        end
    end
    
    if plot_data2==1
        hold off
        plot(t,loc_na2_final,'Color','Magenta','LineWidth',1.5);
        %     line(t,loc_na1_final,'Color','Red','LineWidth',1.5);
        %     line(t,loc_na2_final,'Color','Green','LineWidth',1.5);
        line(t,loc_na_final_out,'Color','Black','LineWidth',1.5);
        line(t,loc_na1_final_out,'Color','Blue','LineWidth',1.5);
        line(t,loc_na2_final_out,'Color','Red','LineWidth',1.5);
        legend('Activated by all','Activated after activation step','Activated after bleach step','Activated after readout step');
        title(gca,'Activation Yield Model','fontsize',12,'FontWeight','bold');
        xlabel('Time [s]','fontsize',12,'fontweight','b')
        ylabel('# Mol','fontsize',12,'fontweight','b')
        ylim([0,max(loc_na2_final)*2]);
        disp(['Starting # of activated molecules: ',num2str(na_0)]);
        disp(['Local total # of molecules: ',num2str(loc_n_mol)]);
        disp(['Total # of recovered molecules at end of fit: ',num2str(loc_na2_final(end))]);
        %input('Ok ?');
    end
    na_final=na_final+loc_na_final; % Total # of molecules over processed theta regions
    nn_final=nn_final+loc_nn_final;
    na1_final=na1_final+loc_na1_final; % Total # of molecules over processed theta regions
    nn1_final=nn1_final+loc_nn1_final;
    na2_final=na2_final+loc_na2_final; % Total # of molecules over processed theta regions
    nn2_final=nn2_final+loc_nn2_final;
    nn_final_out=nn_final_out+loc_nn_final_out; 
    na_final_out=na_final_out+loc_na_final_out;
    nn1_final_out=nn1_final_out+loc_nn1_final_out;
    na1_final_out=na1_final_out+loc_na1_final_out;
    nn2_final_out=nn2_final_out+loc_nn2_final_out;
    na2_final_out=na2_final_out+loc_na2_final_out;
    nb_final=nb_final+loc_nb_final;
end

if plot_data==1
    hold off
    plot(t,na2_final,'Color','Magenta','LineWidth',1.5);
%     line(t,na1_final,'Color','Red','LineWidth',1.5);
%     line(t,na2_final,'Color','Green','LineWidth',1.5);
    line(t,na_final_out,'Color','Black','LineWidth',1.5);  
    line(t,na1_final_out,'Color','Blue','LineWidth',1.5);
    line(t,na2_final_out,'Color','Red','LineWidth',1.5);
    legend('Activated by all','Activated after activation step','Activated after bleach step','Activated after readout step');
    title(gca,'Activation Yield Model','fontsize',12,'FontWeight','bold');
    xlabel('Time [s]','fontsize',12,'fontweight','b')
    ylabel('# Mol','fontsize',12,'fontweight','b')
    ylim([0,max(na_final)*2]);
    disp(['Starting # of activated molecules: ',num2str(na_0)]);
    disp(['Total # of molecules: ',num2str(n_mol)]);
    disp(['Total # of recovered molecules at end of fit: ',num2str(na2_final(end))]);
    input('Ok ?');
end

na=na_final_out';
nn=nn_final_out';
nb=nb_final';
