# Supplementary material for: In cellulo Evaluation of Phototransformation Quantum Yields in Fluorescent Proteins Used As Markers for Single-Molecule Localization Microscopy
Source: PLoS One. 2014 Jun 10;9(6):e98362. doi: 10.1371/journal.pone.0098362 (PMC4051587; doi:10.1371/journal.pone.0098362)
Supplement: Scripts S1 — Matlab scripts for simulation of PALM data sets and for the extraction of phototransformation yields. (ZIP) [file pone.0098362.s015.zip › YIELD_EXTRACTION/get_model_cumulative_activation_seq.m]

function [na, nn, nb] = get_model_cumulative_activation_seq(a, t)
%+
% NAME:
%       GET_MODEL_CUMULATIVE_ACTIVATION_SEQ
%
% PURPOSE:
%
%       For fitting, returns NA(t) in a kinetic model N->A N->B
%       Sequential pulse acquisition with alternate
%       Activation_Bleach_Readout scheme.
%
% MODIFICATION HISTORY:
%       D.Bourgeois, March 2013.
%-

% photophysical parameters: phi_a, phi_n, kn, na_0, n_mol
phi_a=a(1); % Activation yield of inactive molecules
phi_n=a(2); % Bleaching yield of inactive molecules
act_kn=a(3); % Excitation rate of inactive molecules [s-1]
read_r=a(4); % Readout act yield * excitation rate of inactive molecules [s-1]
bl_r=a(5); % Readout act yield * excitation rate of inactive molecules [s-1]
na_0=a(6); % # of active molecules at t=0
n_mol=a(7); % total expected # of molecules

nn_0=n_mol-na_0; % # of inactive molecules at t=0
% seq=3; % # of steps in the sequence

% This is because we need time-resolution for convergence of kinetic model
time_step=t(2)-t(1); % [s]
max_rate=max([(act_kn*(phi_a+phi_n)+read_r), bl_r]); % This the highest rate [s-1] ...
%be considered in the differential equations: dt*max_rate should be kept
%small, typically 0.1
dt_times_max_rate=0.02;
time_resolution_increase=fix(max([1,time_step*max_rate/dt_times_max_rate]));
dt=time_step/time_resolution_increase; % dt in [s]
%disp(['Time step for calculation (dt) [s]: ',num2str(dt)]); 
% n_points=fix((time_step/dt)*length(t)); % # of points to calculate

%For subcycle calculations
nn=zeros(time_resolution_increase,1); % # of inactive molecules after activation step of sequence
na=zeros(time_resolution_increase,1); % # of active molecules after activation step of sequence
nn1=zeros(time_resolution_increase,1); % # of inactive molecules after bleaching step of sequence
na1=zeros(time_resolution_increase,1); % # of active molecules after bleaching step of sequence
nn2=zeros(time_resolution_increase,1); % # of inactive molecules after readout step of sequence
na2=zeros(time_resolution_increase,1); % # of active molecules after readout step of sequence

%The final arrays
nn_final=zeros(length(t),1); % # of inactive molecules as function of time (after activation steps)
na_final=zeros(length(t),1); % # of active molecules as function of time
nn1_final=zeros(length(t),1); % # of inactive molecules as function of time (after bleaching steps)
na1_final=zeros(length(t),1); % # of active molecules as function of time
nn2_final=zeros(length(t),1); % # of inactive molecules as function of time (after readout steps)
na2_final=zeros(length(t),1); % # of active molecules as function of time
nb_final=zeros(length(t),1); % # of bleached molecules as function of time
nn_final_out=zeros(length(t),1); % # of inactive molecules lost during activation steps
na_final_out=zeros(length(t),1); % # of newly active molecules during activation steps
nn1_final_out=zeros(length(t),1); % # of inactive molecules lost during bleaching steps
na1_final_out=zeros(length(t),1); % # of newly active molecules during bleaching steps
nn2_final_out=zeros(length(t),1); % # of inactive molecules lost during readout steps
na2_final_out=zeros(length(t),1); % # of newly active molecules during readout steps


nn2_final(1)=nn_0; % Before first step of sequence which is an activation step
na2_final(1)=na_0; % Before first step of sequence which is an activation step
nb_final(1)=0; % Assume no bleaching at start

plot_data=0; % Normally set to zero
if plot_data==1
    figure;
end

for kk=2:length(t)+1  
    %first step: activation
    nn(1)=nn2_final(kk-1)+dt*(-(act_kn*(phi_a+phi_n)+read_r)*nn2_final(kk-1)); % activation step
    na(1)=na2_final(kk-1)+dt*((act_kn*phi_a+read_r)*nn2_final(kk-1));
    if time_resolution_increase>1
        for k=2:time_resolution_increase
            nn(k)=nn(k-1)+dt*(-(act_kn*(phi_a+phi_n)+read_r)*nn(k-1)); % activation step
            na(k)=na(k-1)+dt*((act_kn*phi_a+read_r)*nn(k-1));
        end
    end
    nn_final(kk-1)=nn(time_resolution_increase);
    na_final(kk-1)=na(time_resolution_increase);
    
    %second step: bleaching
    nn1(1)=nn_final(kk-1)+dt*(-bl_r*nn_final(kk-1)); % activation step
    na1(1)=na_final(kk-1)+dt*(bl_r*nn_final(kk-1));
    if time_resolution_increase>1
        for k=2:time_resolution_increase
            nn1(k)=nn1(k-1)+dt*(-bl_r*nn1(k-1)); % activation step
            na1(k)=na1(k-1)+dt*(bl_r*nn1(k-1));
        end
    end
    nn1_final(kk-1)=nn1(time_resolution_increase);
    na1_final(kk-1)=na1(time_resolution_increase);
    
    
    %third step: readout
    nn2(1)=nn1_final(kk-1)+dt*(-read_r*nn1_final(kk-1)); % activation step
    na2(1)=na1_final(kk-1)+dt*(read_r*nn1_final(kk-1));
    if time_resolution_increase>1
        for k=2:time_resolution_increase
            nn2(k)=nn2(k-1)+dt*(-read_r*nn2(k-1)); % activation step
            na2(k)=na2(k-1)+dt*(read_r*nn2(k-1));
        end
    end
    if kk<=length(t)
        nn2_final(kk)=nn2(time_resolution_increase);
        na2_final(kk)=na2(time_resolution_increase);
        nb_final(kk)=n_mol-na2_final(kk)-nn2_final(kk);
    end
    
    %These are the molecules activated during the activation, bleaching and
    %readout steps
    if kk>2
        na_final_out(kk-1)=na_final_out(kk-2)+na_final(kk-1)-na2_final(kk-1);
        nn_final_out(kk-1)=nn_final_out(kk-2)-(nn_final(kk-1)-nn2_final(kk-1));
        na1_final_out(kk-1)=na1_final_out(kk-2)+na1_final(kk-1)-na_final(kk-1);
        nn1_final_out(kk-1)=nn1_final_out(kk-2)-(nn1_final(kk-1)-nn_final(kk-1));
        na2_final_out(kk-1)=na2_final_out(kk-2)+na2_final(kk-1)-na1_final(kk-2);
        nn2_final_out(kk-1)=nn2_final_out(kk-2)-(nn2_final(kk-1)-nn1_final(kk-2));
    else
        na_final_out(1)=na_final(1)-na2_final(1);
        nn_final_out(1)=-(nn_final(1)-nn2_final(1));
        na1_final_out(1)=na1_final(1)-na_final(1);
        nn1_final_out(1)=-(nn1_final(1)-nn_final(1));
        na2_final_out(1)=na2_final(1);
        nn2_final_out(1)=nn2_final(1);
    end
end

if plot_data==1
    hold off
    plot(t,na2_final,'Color','Magenta','LineWidth',1.5);
%     line(t,na1_final,'Color','Red','LineWidth',1.5);
%     line(t,na2_final,'Color','Green','LineWidth',1.5);
    line(t,na_final_out,'Color','Black','LineWidth',1.5);  
    line(t,na1_final_out,'Color','Blue','LineWidth',1.5);
    line(t,na2_final_out,'Color','Red','LineWidth',1.5);
    legend('Activated by all','Activated after activation step','Activated after bleach step','Activated after readout step');
    title(gca,'Activation Yield Model','fontsize',12,'FontWeight','bold');
    xlabel('Time [s]','fontsize',12,'fontweight','b')
    ylabel('# Mol','fontsize',12,'fontweight','b')
    ylim([0,max(na2_final)*2]);
    disp(['Starting # of activated molecules: ',num2str(na_0)]);
    disp(['Total # of input molecules: ',num2str(n_mol)]);
    disp(['Total # of recovered molecules at end of fit: ',num2str(na2_final(end))]);
    input('Ok ?');
end

na=na_final_out';
nn=nn_final_out';
nb=nb_final';
