# Supplementary material for: In cellulo Evaluation of Phototransformation Quantum Yields in Fluorescent Proteins Used As Markers for Single-Molecule Localization Microscopy
Source: PLoS One. 2014 Jun 10;9(6):e98362. doi: 10.1371/journal.pone.0098362 (PMC4051587; doi:10.1371/journal.pone.0098362)
Supplement: Scripts S1 — Matlab scripts for simulation of PALM data sets and for the extraction of phototransformation yields. (ZIP) [file pone.0098362.s015.zip › YIELD_EXTRACTION/get_model_with_blink.m]

function [na, nn, nd, nb] = get_model_with_blink(a, t)
%+
% NAME:
%       GET_MODEL_WITH_BLINK
%
% PURPOSE:
%
%       For fitting, returns NA(t) in a kinetic model N=> A->B & A<=>D
%
% CATEGORY:
%       Data processing
%
% CALLING SEQUENCE:
%       y = get_model_with_blink(a, t)
%
% INPUTS:
%       a: the variables
%       t: the time data
%
% OUTPUTS:
%        y: = NA(t)
%
% MODIFICATION HISTORY:
%       D.Bourgeois, November 2012.
%-

phi_a=a(1); % Activation yield of inactive molecules
phi_n=a(2); % Bleaching yield of inactive molecules
phi_d=a(3); % On_Off Blinking yield of active molecules
phi_b=a(4); % Bleaching yield of active molecules
kd=a(5); % Off-On return rate of blinked molecules
kn=a(6); % Excitation rate of inactive molecules
ka=a(7); % Excitation rate of active molecules
na_0=a(8); % # of active molecules at t=0
n_mol=a(9); % total # of molecules

nn_0=n_mol-na_0; % # of inactive molecules at t=0

max_n_blink=32; % Allows for 256 blinking/frame
% This is because we need time-resolution for convergence of kinetic model
dt=(t(2)-t(1))/max_n_blink; % dt in [s]
n_points=max_n_blink*length(t);
nn=zeros(n_points,1); % # of inactive molecules as function of time
na=zeros(n_points,1); % # of active molecules as function of time
nd=zeros(n_points,1); % # of dark molecules as function of time

nn(1)=nn_0;
na(1)=na_0;
nd(1)=0; % Assumme 0 blinked molecules at t=0

nn_final=zeros(length(t),1); % # of inactive molecules as function of time
na_final=zeros(length(t),1); % # of active molecules as function of time
nd_final=zeros(length(t),1); % # of dark molecules as function of time

nn_final(1)=nn(1);
na_final(1)=na(1);
nd_final(1)=nd(1);

plot_data=0; % Normally set to zero

for k=2:n_points-1
    nn(k)=nn(k-1)+dt*(-kn*(phi_a+phi_n)*nn(k-1));
    na(k)=na(k-1)+dt*(kn*phi_a*nn(k-1)-(ka*phi_b+ka*phi_d)*na(k-1)+kd*nd(k-1));
    nd(k)=nd(k-1)+dt*(ka*phi_d*na(k-1)-kd*nd(k-1));
    if k/max_n_blink==fix(k/max_n_blink)
        nn_final(k/max_n_blink+1)=nn(k);
        na_final(k/max_n_blink+1)=na(k);
        nd_final(k/max_n_blink+1)=nd(k);
    end
end

if plot_data==1
    hold off
    plot(t,na_final,'Color','Green','LineWidth',1.5);
    line(t,nn_final,'Color','Blue','LineWidth',1.5);
    line(t,nd_final,'Color','Black','LineWidth',1.5);
    legend('Activated','Non-activated','Dark','Bleached');
    title(gca,'Activation Yield Model','fontsize',12,'FontWeight','bold');
    xlabel('Time [s]','fontsize',12,'fontweight','b')
    ylabel('# Mol','fontsize',12,'fontweight','b')
    ylim([0,max(na_final)*2]);
    disp(['Starting # of activated molecules: ',num2str(na_0)]);
    disp(['Total # of molecules: ',num2str(n_mol)]);
    input('Ok ?');
end

na=na_final';
nn=nn_final';
nd=nd_final';
nb=n_mol-na-nn-nd;
