# Supplementary material for: In cellulo Evaluation of Phototransformation Quantum Yields in Fluorescent Proteins Used As Markers for Single-Molecule Localization Microscopy
Source: PLoS One. 2014 Jun 10;9(6):e98362. doi: 10.1371/journal.pone.0098362 (PMC4051587; doi:10.1371/journal.pone.0098362)
Supplement: Scripts S1 — Matlab scripts for simulation of PALM data sets and for the extraction of phototransformation yields. (ZIP) [file pone.0098362.s015.zip › YIELD_EXTRACTION/get_model_with_blink_aniso.m]

function [na, nn, nd, nb] = get_model_with_blink_aniso(a, t)
%+
% NAME:
%       GET_MODEL_WITH_BLINK
%
% PURPOSE:
%
%       For fitting, returns NA(t) in a kinetic model N=> A->B & A<=>D
%
% CATEGORY:
%       Data processing
%
% CALLING SEQUENCE:
%       y = get_model_with_blink(a, t)
%
% INPUTS:
%       a: the variables
%       t: the time data
%
% OUTPUTS:
%        y: = NA(t)
%
% MODIFICATION HISTORY:
%       D.Bourgeois, November 2012.
%-

phi_a=a(1); % Activation yield of inactive molecules
phi_n=a(2); % Bleaching yield of inactive molecules
phi_d=a(3); % On_Off Blinking yield of active molecules
phi_b=a(4); % Bleaching yield of active molecules
kd=a(5); % Off-On return rate of blinked molecules
kn=a(6); % Excitation rate of inactive molecules
ka=a(7); % Excitation rate of active molecules
na_0=a(8); % # of active molecules at t=0
n_mol=a(9); % total # of molecules

nn_0=n_mol-na_0; % # of inactive molecules at t=0

max_n_blink=32; % Allows for 32 blinking/frame
% This is because we need time-resolution for convergence of kinetic model
dt=(t(2)-t(1))/max_n_blink; % dt in [s]
n_points=max_n_blink*length(t);
nn=zeros(n_points,1); % # of inactive molecules as function of time
na=zeros(n_points,1); % # of active molecules as function of time
nd=zeros(n_points,1); % # of dark molecules as function of time

loc_nn=zeros(n_points,1); % # of inactive molecules as function of time for a particular theta
loc_na=zeros(n_points,1); % # of active molecules as function of time for a particular theta
loc_nd=zeros(n_points,1); % # of dark molecules as function of time for a particular theta

nn_final=zeros(length(t),1); % # of inactive molecules as function of time
na_final=zeros(length(t),1); % # of active molecules as function of time
nd_final=zeros(length(t),1); % # of dark molecules as function of time

loc_nn_final=zeros(length(t),1); % # of inactive molecules as function of time for a particular theta
loc_na_final=zeros(length(t),1); % # of active molecules as function of time for a particular theta
loc_nd_final=zeros(length(t),1); % # of dark molecules as function of time for a particular theta


n=64; % Create coarse distribution of theta angles
theta=pi*(0:n)/n-pi/2;
p=cos(theta); 
p_norm=p/sum(p); % Probability of a randomly oriented molecule to have this theta
rate_change=3/2*p.^2; 
initial_active_fraction=(rate_change.*p_norm)/sum(rate_change.*p_norm);
%loc_na_0=initial_active_fraction(i)*na_0; % local # of active molecules: first ...
% there is the local # of molecules which is proportional to p_norm and
% then the probability to have been activated which is proportional to rate_change
%(we suppose initial activation follows from laser illumination)

plot_data=0; % Normally set to zero

%Loop through populations of molecules having a given theta value
for i=1:n   
    loc_kn=rate_change(i)*kn; % Multiplication factor for the rate
    loc_ka=rate_change(i)*ka;
    loc_na_0=initial_active_fraction(i)*na_0; 
    loc_n_mol=p_norm(i)*n_mol; % local total # of molecules
    loc_nn(1)=loc_n_mol-loc_na_0;
    loc_na(1)=loc_na_0;
    loc_nd(1)=0; % Assumme 0 blinked molecules at t=0
    
    loc_nn_final(1)=loc_nn(1);
    loc_na_final(1)=loc_na(1);
    loc_nd_final(1)=loc_nd(1);

    for k=2:n_points-1 
        loc_nn(k)=loc_nn(k-1)+dt*(-loc_kn*(phi_a+phi_n)*loc_nn(k-1));
        loc_na(k)=loc_na(k-1)+dt*(loc_kn*phi_a*loc_nn(k-1)-(loc_ka*phi_b+loc_ka*phi_d)*loc_na(k-1)+kd*loc_nd(k-1));
        loc_nd(k)=loc_nd(k-1)+dt*(loc_ka*phi_d*loc_na(k-1)-kd*loc_nd(k-1));
        if k/max_n_blink==fix(k/max_n_blink)
            loc_nn_final(k/max_n_blink+1)=loc_nn(k);
            loc_na_final(k/max_n_blink+1)=loc_na(k);
            loc_nd_final(k/max_n_blink+1)=loc_nd(k);
        end
    end
    
    if plot_data==1
        hold off
        plot(t,loc_na_final,'Color','Green','LineWidth',1.5);
        line(t,loc_nn_final,'Color','Blue','LineWidth',1.5);
        line(t,loc_nd_final,'Color','Black','LineWidth',1.5);
        legend('Activated','Non-activated','Dark','Bleached');
        title(gca,'Activation Yield Model','fontsize',12,'FontWeight','bold');
        xlabel('Time [s]','fontsize',12,'fontweight','b')
        ylabel('# Mol','fontsize',12,'fontweight','b')
        ylim([0,max(loc_na_final)*2]);
        disp(['Step # : ',num2str(i)]);
        disp(['Loc starting # of activated molecules: ',num2str(loc_na_0)]);
        disp(['Loc total # of molecules: ',num2str(loc_n_mol)]);
        disp(['Rate multiplication factor: ',num2str(p(i))]); 
        input('Ok ?');
    end
    na_final=na_final+loc_na_final; % Total # of molecules over processed theta regions
    nn_final=nn_final+loc_nn_final;
    nd_final=nd_final+loc_nd_final;
end

na=na_final';
nn=nn_final';
nd=nd_final';
nb=n_mol-na-nn-nd;
