# Supplementary material for: In cellulo Evaluation of Phototransformation Quantum Yields in Fluorescent Proteins Used As Markers for Single-Molecule Localization Microscopy
Source: PLoS One. 2014 Jun 10;9(6):e98362. doi: 10.1371/journal.pone.0098362 (PMC4051587; doi:10.1371/journal.pone.0098362)
Supplement: Scripts S1 — Matlab scripts for simulation of PALM data sets and for the extraction of phototransformation yields. (ZIP) [file pone.0098362.s015.zip › YIELD_EXTRACTION/get_N_blink_model.m]

function y = get_N_blink_model(a, x)
%+
% NAME:
%       GET_N_BLINK_MODEL
%
% PURPOSE:
%
%       For fitting, returns geometric law: y = eta^x*(1-eta)
%
%       D.Bourgeois, July 2013.

a0=a(1);
eta=a(2);

y=a0*(eta.^x)*(1-eta);
