# Supplementary material for: In cellulo Evaluation of Phototransformation Quantum Yields in Fluorescent Proteins Used As Markers for Single-Molecule Localization Microscopy
Source: PLoS One. 2014 Jun 10;9(6):e98362. doi: 10.1371/journal.pone.0098362 (PMC4051587; doi:10.1371/journal.pone.0098362)
Supplement: Scripts S1 — Matlab scripts for simulation of PALM data sets and for the extraction of phototransformation yields. (ZIP) [file pone.0098362.s015.zip › YIELD_EXTRACTION/get_regions.m]

function [region_mol, ellipse_a, ellipse_b] = get_regions(n_reg, sm_x, sm_y, n, m, x_c, y_c, sig_x, sig_y)

% For a set of molecules of coordinates x,y, find out in which elliptical
% region they are
% n_reg: the # of regions
% sm_x: x coordinates of single molecules
% sm_y: y coordinates of single molecules
% n: x size of the image [pixels]
% m: y size of the image [pixels]
% x_c: x coordinate of beam_center [pixels]
% y_c: y coordinate of beam_center [pixels] 
% sig_x: x width of beam [pixels] 
% sig_y: y width of beam [pixels] 

% region_mol: array containing region # for each molecule
% ellipse_a: long axis of regional ellipses
% ellipse_b: short axis of regional ellipses

max_x= min(n-x_c, x_c-1); % Smallest distance between beam center and border of image (x)
max_y= min(m-y_c, y_c-1); % Smallest distance between beam center and border of image (y)
n_mol=length(sm_x);

[ellipse_a  ellipse_b]= func_get_ellipse_axis(n_reg-1, max_x, max_y, sig_x, sig_y);
inv_ellipse_a=1./ellipse_a;
sqr_inv_ellipse_a=inv_ellipse_a.^2;
inv_ellipse_b=1./ellipse_b;
sqr_inv_ellipse_b=inv_ellipse_b.^2;
eliptical_measure=((sm_x-x_c)'.^2)*sqr_inv_ellipse_a + ((sm_y-y_c)'.^2)*sqr_inv_ellipse_b;

%For each molecule,locate the region where it stands
%If the molecule is out of the largest region (ellipse), assign it to the
%last region (n_reg).
region_mol=zeros(n_mol,1); 
for i=1:n_mol
    r=find(eliptical_measure(i,:)<=1, 1, 'first');
    if ~isempty(r); region_mol(i)=r; else region_mol(i)=n_reg; end
end
