# Supplementary material for: In cellulo Evaluation of Phototransformation Quantum Yields in Fluorescent Proteins Used As Markers for Single-Molecule Localization Microscopy
Source: PLoS One. 2014 Jun 10;9(6):e98362. doi: 10.1371/journal.pone.0098362 (PMC4051587; doi:10.1371/journal.pone.0098362)
Supplement: Scripts S1 — Matlab scripts for simulation of PALM data sets and for the extraction of phototransformation yields. (ZIP) [file pone.0098362.s015.zip › YIELD_EXTRACTION/Merge_all.m]

smfile1='D:\SERGIY\exper-PIXEL\2014-02-03\05Feb2014w6c13\FPALM_ANALYSIS\TOL\Feb03-w6c13_merg1-3.mat';
load(smfile1,'xf_all', 'yf_all', 'r0_all','framenum_all','q','xw','yw','N','lp','bkgn');
xf_all_1=xf_all;
yf_all_1=yf_all;
r0_all_1=r0_all;
framenum_all_1=framenum_all;
N_1=N;
lp_1=lp;
bkgn_1=bkgn;

clear('xf_all', 'yf_all', 'r0_all','framenum_all','q','xw','yw','N','lp','bkgn');
smfile2='D:\SERGIY\exper-PIXEL\2014-02-03\05Feb2014w6c13-file004\FPALM_ANALYSIS\TOL\w6c13-file004.tif_1-12500_t43_tol.mat';
load(smfile2,'xf_all', 'yf_all', 'r0_all','framenum_all','q','xw','yw','N','lp','bkgn');
xf_all_2=xf_all;
yf_all_2=yf_all;
r0_all_2=r0_all;
framenum_all_2=framenum_all;
N_2=N;
lp_2=lp;
bkgn_2=bkgn;

clear('xf_all', 'yf_all', 'r0_all','framenum_all','N','lp','bkgn');
xf_all=[xf_all_1; xf_all_2];
yf_all=[yf_all_1; yf_all_2];
r0_all=[r0_all_1; r0_all_2];
framenum_all=[framenum_all_1;framenum_all_2+max(framenum_all_1)];
N=[N_1; N_2];
lp=[lp_1; lp_2];
bkgn=mean([bkgn_1,bkgn_2]);

smfile3='D:\SERGIY\exper-PIXEL\2014-02-03\05Feb2014w6c13\FPALM_ANALYSIS\TOL\Feb03-w6c13_merg1-4.mat';
save(smfile3,'xf_all', 'yf_all', 'r0_all','framenum_all','q','xw','yw','N','lp','bkgn');
