# Supplementary material for: In cellulo Evaluation of Phototransformation Quantum Yields in Fluorescent Proteins Used As Markers for Single-Molecule Localization Microscopy
Source: PLoS One. 2014 Jun 10;9(6):e98362. doi: 10.1371/journal.pone.0098362 (PMC4051587; doi:10.1371/journal.pone.0098362)
Supplement: Scripts S1 — Matlab scripts for simulation of PALM data sets and for the extraction of phototransformation yields. (ZIP) [file pone.0098362.s015.zip › YIELD_EXTRACTION/merge_trace.m]

function out_trace=merge_trace(t1,t2)
%Merge traces from all single molecules forming a cluster 

t_bleach1=t1(1,end-1);
t_bleach2=t2(1,end-1);
if t_bleach1<=t_bleach2 % first molecule bleached first
   t1=t1(:,1:end-1); %remove last point
else
   t2=t2(:,1:end-1); %remove last point
   %exchange t1 and t2
   tt=t2;
   t2=t1;
   t1=tt;
end

out_trace=horzcat(t1,t2);
   
[~,s]=sort(out_trace(1,:),'ascend'); % Sort in time
out_trace(1,:)=out_trace(1,s);
out_trace(2,:)=out_trace(2,s);

t1x=t1(1,:); t1y=t1(2,:); 
t2x=t2(1,:); t2y=t2(2,:); 
tx=out_trace(1,:); 
ty=out_trace(2,:);

%replace first bleaching by a blinking event
w_bleached=find(ty==0,1,'first');
ty(w_bleached)=1;

% Check that next event is correct
if w_bleached<length(tx) % Check that w_bleached+1 can be reached
    if ty(w_bleached+1)==2 && tx(w_bleached+1)~=t2x(1)
        ty(w_bleached)=-1; % Set to -1 the bad points to be removed at the end
    else
        ty(w_bleached)=1;
    end
else
    ty(w_bleached)=1;
end

%Look when second molecule appears and possibly add extra point 
w1=find(tx==t1x(1,1));
w2=find(tx==t2x(1,1));
w_edge=max(min(w1),min(w2)); % this is where the second molecule appears

if min(w_edge)>1 && length(w_edge)==1
    if ty(w_edge-1)==1 && tx(w_edge-1)<tx(w_edge) % add extra point at time tx(w)
        tx=horzcat(tx(1:w_edge-1),tx(w_edge),tx(w_edge:end));
        ty=horzcat(ty(1:w_edge-1),1,ty(w_edge:end));
    end
end

%look for blinking of out_trace
w_blink=find(ty==1);

tx_blink=tx(w_blink); ty_blink=ty(w_blink); 

n_blink=length(tx_blink);  

for k=1:n_blink
   %for each blink in out_trace if parent traces are on
   w1=find(t1x<tx_blink(k),1,'last'); 
   w2=find(t1x>tx_blink(k),1,'first');
   w3=find(t2x<tx_blink(k),1,'last'); 
   w4=find(t2x>tx_blink(k),1,'first');
   
   if ~isempty(w1) && ~isempty(w2) 
       if (t1y(w1)==2 && t1y(w2)==2)
           ty(w_blink(k))=-1; % dummy value
       end
   end
   
   if ~isempty(w3) && ~isempty(w4)
       if (t2y(w3)==2 && t2y(w4)==2)
           ty(w_blink(k))=-1; % dummy value
       end
   end  
  
   %Study the situation at the left edge
   if w_blink(k)==w_edge
       w=find(tx==tx(w_edge));
       ty(w)=-1;
       if min(w)>1
           if ty(min(w)-1)==1 % look at preceding point
               ty(w(1:2))=[1 2];
           else
               ty(w(1))=2;
           end
       end
   end
   
   %Study the situation at the right edge
   if w_blink(k)==w_bleached
       w=find(tx==tx(w_bleached));
       ty(w)=-1;
       if max(w)<length(ty) % Check that max(w)+1 can be reached
           if ty(max(w)+1)==1 % look at preceding point
               ty(w(end-1:end))=[2 1];
           else
               ty(w(end))=2;
           end
       else
           ty(w(end))=2;
       end
   end
end


tx=tx(ty~=-1);
ty=ty(ty~=-1);

%Final check for isolated blinks (Patch 1/02/2013)
w_blink=find(ty==1);
if ~isempty(w_blink)
    w_blink=w_blink(w_blink>1 & w_blink<length(ty));
end
if ~isempty(w_blink)
    for k=1:length(w_blink)
        if ty(w_blink(k)-1)==2 && ty(w_blink(k)+1)==2 && (tx(w_blink(k))==tx(w_blink(k)+1) || tx(w_blink(k))==tx(w_blink(k)-1))
            ty(w_blink(k))=-1;
        end
    end
end

tx=tx(ty~=-1);
ty=ty(ty~=-1);


out_trace=[tx;ty];


   

        
