# Supplementary material for: In cellulo Evaluation of Phototransformation Quantum Yields in Fluorescent Proteins Used As Markers for Single-Molecule Localization Microscopy
Source: PLoS One. 2014 Jun 10;9(6):e98362. doi: 10.1371/journal.pone.0098362 (PMC4051587; doi:10.1371/journal.pone.0098362)
Supplement: Scripts S1 — Matlab scripts for simulation of PALM data sets and for the extraction of phototransformation yields. (ZIP) [file pone.0098362.s015.zip › YIELD_EXTRACTION/plot_clusters.m]

clear all
clc

path='D:\Mes Documents\MATLAB\SIMULATION\PALM\OUTPUT_SEPTEMBER2012\';%for beam parameters
file='clusters.mat';
smfile=strcat(path,file);
load(smfile,'clusters');

path2='D:\Mes Documents\MATLAB\SIMULATION\PALM\OUTPUT_SEPTEMBER2012\';%for beam parameters
file2='PALM_BLINK_ON_ANISO_ON_READOUT_ACT_3.mat';
smfile=strcat(path2,file2);
load(smfile,'im_par','sm');


%plot the clusters
figure;
hold on;
for k=1:length(clusters)
    c=rand(1,3);
    for i=1:clusters(k).n_members
        x=sm(clusters(k).members(i)).x;
        y=sm(clusters(k).members(i)).y;
        plot(x,y,'*','color',c);
    end
end
axis image
hold off;
        
