# Supplementary material for: In cellulo Evaluation of Phototransformation Quantum Yields in Fluorescent Proteins Used As Markers for Single-Molecule Localization Microscopy
Source: PLoS One. 2014 Jun 10;9(6):e98362. doi: 10.1371/journal.pone.0098362 (PMC4051587; doi:10.1371/journal.pone.0098362)
Supplement: Scripts S1 — Matlab scripts for simulation of PALM data sets and for the extraction of phototransformation yields. (ZIP) [file pone.0098362.s015.zip › YIELD_EXTRACTION/plot_clusters_real_data.m]

clear all
clc

path='D:\Mes Documents\MATLAB\SIMULATION\PALM\OUTPUT_SEPTEMBER2012\FPALM_ANALYSIS\';%for beam parameters
file='Test_clusters.mat';
smfile=strcat(path,file);
load(smfile,'clusters');

path2='D:\Mes Documents\MATLAB\SIMULATION\PALM\OUTPUT_SEPTEMBER2012\FPALM_ANALYSIS\';%for beam parameters
file2='Test_structure_test.mat';
smfile=strcat(path2,file2);
load(smfile,'im_par','sm');


%plot the clusters
figure;
hold on;
for k=1:length(clusters)
    c=[rand(1,2), 0];
    for i=1:clusters(k).n_members
        x=im_par.raster*sm(clusters(k).members(i)).x/1000;
        y=im_par.raster*sm(clusters(k).members(i)).y/1000;
        plot(x,y,'*','color',c);hold on
        if i>1
           x0=im_par.raster*sm(clusters(k).members(i-1)).x/1000;
           y0=im_par.raster*sm(clusters(k).members(i-1)).y/1000;
           line([x0 x],[y0 y],'Color',c,'LineWidth',2); hold on
        end
    end
end
xtitle='distance in �m';
ytitle='distance in �m';
fig_fontsize=16;
xlabel(xtitle,'fontsize',fig_fontsize,'fontweight','b');   
ylabel(ytitle,'fontsize',fig_fontsize,'fontweight','b'); 
axis image
hold off;
        
