# Supplementary material for: In cellulo Evaluation of Phototransformation Quantum Yields in Fluorescent Proteins Used As Markers for Single-Molecule Localization Microscopy
Source: PLoS One. 2014 Jun 10;9(6):e98362. doi: 10.1371/journal.pone.0098362 (PMC4051587; doi:10.1371/journal.pone.0098362)
Supplement: Scripts S1 — Matlab scripts for simulation of PALM data sets and for the extraction of phototransformation yields. (ZIP) [file pone.0098362.s015.zip › YIELD_EXTRACTION/plot_final_molecules.m]

function plot_final_molecules(path,file,beam_parameters_file,  ...
    show_all_localized_spots, weight_amplitude, amplitude_range, ...
    show_recovered_molecules, frame_range,n_reg,take_n_reg, ...
    show_individual_traces, ...
    blink_range, spread_contrast)
%
% MODIFICATION HISTORY:
%       D.Bourgeois, May 2013.
%-
% Plot final molecules (split_traces) and overlay on initial set of spots

% show_all_localized_spots=1; % Set to 1 if all localized spots in data set to be shown (green color)
% weight_amplitude=1; % Set to 1 if localized spots in data set to be scaled as a function of their amplitude (green color)
% amplitude_range=[0 1e+10]; % Set the amplitude range for selection of molecules[ # of photons] 
% show_recovered_molecules=1; % Set to 1 if recovered molecules (split_traces) to be shown
% %If show_recovered_molecules=1
% frame_range=[start_frame end_frame]; % Choose the frame range to display and analyse recovered molecules
% show_individual_traces=0; % Set to 1 if individual traces to be shown (random color)
% %If set to 0, blinking individual molecules will be shown in red color and
% %non-blinking individual molecules will be shown in blue color.
% %As a consequence blinking individual molecules overlaid on spots will appear yellow
% %and non-blinking individual molecules overlaid on spots will appear in cyan
%
% blink_range=[0 1e+10]; % [0 0]; Set the blink range for selection of molecules
% spread_contrast=0.01; % Set to bigger values (up to 1) to decrease contrast

plot_blink_hist=1; % Plot blinking histogra�m
plot_amplitude_hist=1; % Plot amplitude histogra�m

disp('Reading input files ...');

%Beam parameters
load(beam_parameters_file,'x_c','y_c','sig_x','sig_y');

%Initial set of spots
file_struct=[file(1:end-4),'_structure.mat'];
smfile=strcat(path,file_struct);

if show_all_localized_spots==1
    load(smfile,'im_par','sm');
    sm_x=cell2mat({sm.x}); % in pixels
    sm_y=cell2mat({sm.y}); % in pixels
    sm_amp=cell2mat({sm.a}); % amplitude of localized spots
else
    load(smfile,'im_par');
end

%Final set of molecules
file_split_traces=[file(1:end-4),'_split_traces.mat'];
clusterfile=strcat(path,file_split_traces);
load(clusterfile,'sm_split');
disp('Done ...');

s_activated=cell2mat({sm_split.activated});
w_select=find(s_activated>=frame_range(1) & s_activated<=frame_range(2));
if isempty(w_select)
    disp('No molecule selected !! Returning.');
    return;
end

sm_split=sm_split(w_select);

sm_split_x=cell2mat({sm_split.x}); % in pixels
sm_split_y=cell2mat({sm_split.y}); % in pixels


[region_mol, ellipse_a,ellipse_b] = get_regions(n_reg, sm_split_x, sm_split_y, im_par.n, im_par.m, x_c, y_c, sig_x, sig_y);


figure; % Plot molecules and regions
exf=4; % Extension factor
i1=zeros([exf*im_par.n exf*im_par.m 3]);

if show_all_localized_spots==1
    xf=round(sm_x*exf);
    yf=round(sm_y*exf);
    c=[0 1 0]; % Pick green color (RGB)
    c_a=zeros(1,1,3);c_a(1,1,:)=c;
    w_amp=find(sm_amp>=amplitude_range(1) & sm_amp<=amplitude_range(2));
    n_loc_mol=length(w_amp);
    if n_loc_mol~=0
        xf=xf(w_amp);
        yf=yf(w_amp);
        sm_amp=sm_amp(w_amp);
    end
    for j=1:n_loc_mol
        if weight_amplitude==1
            %i1(xf(j),yf(j),:)=i1(xf(j),yf(j),:)+sm_amp(j)*c_a;
            i1(xf(j),yf(j),:)=sm_amp(j)*c_a;
        else
            i1(xf(j),yf(j),:)=i1(xf(j),yf(j),:)+c_a;
        end
    end
end

%Select molecules within regions
w_mol=[];
for i=1:n_reg
    if take_n_reg(i)==1
        w_mol=[w_mol; find(region_mol==i)];
    end
end
n_mol=length(w_mol);
if isempty(w_mol)
    disp('No molecule selected !! Returning.');
    return;
end

disp(['Number of selected molecules: ',num2str(n_mol)]);

n_blink=zeros(1,n_mol);

if show_individual_traces==0
    c2=[1 0 0]; % Pick red color (RGB)
    c2_a=zeros(1,1,3);c2_a(1,1,:)=c2;
    c3=[0 0 1]; % Pick blue color (RGB)
    c3_a=zeros(1,1,3);c3_a(1,1,:)=c3;
end

for j=1:n_mol
    %Check blinking
    trace=sm_split(w_mol(j)).tot_trace;
    activated=sm_split(w_mol(j)).activated;
    if ~isempty(trace)
        t_trace=trace(1,:);
        s_trace=trace(2,:);
        t_start=(activated-1)*im_par.duration*10000;
        s_trace=s_trace(t_trace>=t_start);
        sw_trace=s_trace-circshift(s_trace,[1,1]);
        w_blink_off=find(sw_trace==-1);
        n_blink(j)=length(w_blink_off);
    else
        n_blink(j)=-1; % Set to useless value for bad trace
    end
    
    if show_individual_traces==1
        c2=rand(3,1); % Pick random color (RGB)
        c2_a=zeros(1,1,3);c2_a(1,1,:)=c2;
    end
    
    if n_blink(j)>=blink_range(1) && n_blink(j)<=blink_range(2)
        x=sm_split(w_mol(j)).members_x;
        y=sm_split(w_mol(j)).members_y;
        
        if show_recovered_molecules==1
            for i=1:length(x)
                xf=round(x(i)*exf);
                yf=round(y(i)*exf);
                if show_individual_traces==1
                    i1(xf,yf,:)=i1(xf,yf,:)+c2_a;
                else
                    if n_blink(j)>=1
                        i1(xf,yf,:)=i1(xf,yf,:)+c2_a; % Blinking molecules
                    else
                        i1(xf,yf,:)=i1(xf,yf,:)+c3_a;  % Non blinking molecules
                    end
                end
            end
        end
    end
end

max_i1=max(max(max(i1)));
i1=i1/max_i1;
i2 = imadjust(i1, [0 spread_contrast], [0 1]); % Boost the contast
imshow(i2);
colormap('Default');
axis image;
hold on;
plot(y_c*exf,x_c*exf,'*b');
N=512;
t=(0:N)*2*pi/N;
for i=1:n_reg-1
    plot(exf*(ellipse_b(i)*cos(t)+y_c), exf*(ellipse_a(i)*sin(t)+x_c),'Color',[0.25 0.25 0.25],'LineWidth',2);
end
title(gca,'Extracted molecules from data set', 'FontWeight','bold','Color', [0 0 0]);
hold off

if plot_blink_hist==1
    figure;
    [h_blink, x_blink]=hist(n_blink,20);
    bar(x_blink,h_blink,'r');
    xtitle='Number of blinking events per molecule';
    ytitle='# of molecules';
    fig_fontsize=14;
    xlabel(xtitle,'fontsize',fig_fontsize,'fontweight','b');
    ylabel(ytitle,'fontsize',fig_fontsize,'fontweight','b');
end

if plot_amplitude_hist==1
    figure;
    [h_amp,x_amp]=hist(sm_amp,20);
    bar(x_amp,h_amp,'g');
    xtitle='Signal amplitude per localized molecule [# of photons]';
    ytitle='# of molecules';
    fig_fontsize=14;
    xlabel(xtitle,'fontsize',fig_fontsize,'fontweight','b');
    ylabel(ytitle,'fontsize',fig_fontsize,'fontweight','b');
end
